# Supplementary material for: The human intestinal bacterium Eggerthella lenta influences gut metabolomes in gnotobiotic mice
Source: Microbiome Res Rep. 2024 Jan 18;3(2):14. doi: 10.20517/mrr.2023.65 (PMC11149096; doi:10.20517/mrr.2023.65)
Supplement: Supplementary file 1 [file mrr-3-2-14-SupplementaryMaterials.zip]

Archive with 5 entries (4 files):
- mrr-3-2-14-SupplementaryMaterials/
- mrr-3-2-14-SupplementaryMaterials/Supplementary Figures.pdf
- mrr-3-2-14-SupplementaryMaterials/Supplementary Table 1.xlsx
- mrr-3-2-14-SupplementaryMaterials/Supplementary Table 2.xlsx
- mrr-3-2-14-SupplementaryMaterials/Supplementary Table 3.xlsx
