# Supplementary material for: The human intestinal bacterium Eggerthella lenta influences gut metabolomes in gnotobiotic mice
Source: Microbiome Res Rep. 2024 Jan 18;3(2):14. doi: 10.20517/mrr.2023.65 (PMC11149096; doi:10.20517/mrr.2023.65)
Supplement: Supplementary file 1 [file mrr-3-2-14-SupplementaryMaterials.zip › mrr-3-2-14-SupplementaryMaterials/Supplementary Table 1.xlsx]

## Sheet: ReadMe
Supplemantal Table 1: Liver Proteomics
The log2(Fold change) and adjusted p-vales for individual proteins are reported for all group comparisons.
Each sheet in this table shows the pairwise comparisons between all 8 groups (X) and the specific group indicated in the sheet name.

## Sheet: X vs. MM_CD
			MM_CD		MM_CD-BA		MM_HFD		MM_HFD-BA		E.L_CD		E.L_CD-BA		E.L_HFD		E.L_HFD-BA
UniProtKB ID	Description	Gene	Log2 (Fold change)	adj. p-value	Log2 (Fold change)	adj. p-value	Log2 (Fold change)	adj. p-value	Log2 (Fold change)	adj. p-value	Log2 (Fold change)	adj. p-value	Log2 (Fold change)	adj. p-value	Log2 (Fold change)	adj. p-value	Log2 (Fold change)	adj. p-value
A0A087WNV1	Arf-GAP domain and FG repeat-containing protein 1	Agfg1	0	1	-0.743346	0.995342	-0.0938968	0.985497	0.430422	0.940923	0.812183	0.999218	0.0622999	0.999053	-0.237557	0.973227	1.16456	0.695475
A0A087WPW5	Kinectin	Ktn1	0	1	-0.414016	0.995342	NA	NA	0.401042	0.93774	NA	NA	0.069631	0.999053	0.2922	0.9543	0.291277	0.947904
A0A087WQS2	Basic leucine zipper and W2 domain-containing protein 1	Bzw1	0	1	1.11111	0.773482	0.0217175	0.987757	-0.0308694	0.989253	0.0408699	0.999218	0.114028	0.999053	-0.148885	0.940115	0.581374	0.5038
A0A087WR57	Death-associated protein 1	Dap	0	1	-0.011216	0.995342	0.820247	0.91224	-0.36541	0.947039	0.382682	0.999218	-0.587321	0.999053	-1.12182	0.722651	-0.415765	0.923509
A0A087WRY3	Nuclear ubiquitous casein and cyclin-dependent kinase substrate 1	Nucks1	0	1	-0.215971	0.995342	0.896252	0.856806	-0.141491	0.987184	-0.0914725	0.999218	0.10784	0.999053	-0.21247	0.962592	-0.00884873	0.996516
A0A087WS46	Eukaryotic translation elongation factor 1 beta 2	Eef1b2	0	1	-0.341931	0.995342	-1.29163	0.63562	-0.156692	0.984632	0.00913352	0.999218	0.260217	0.999053	-0.523733	0.878219	-0.957279	0.680961
A0A087WS56	Fibronectin	Fn1	0	1	0.217024	0.995342	0.449537	0.853708	0.860264	0.621533	0.194334	0.999218	0.526851	0.981391	0.627248	0.674242	1.16459	0.237061
A0A0A0MQ68	Glutaryl-CoA dehydrogenase, mitochondrial	Gcdh	0	1	0.462211	0.960343	-0.213058	0.916014	0.760952	0.537508	0.0778314	0.999218	0.124843	0.999053	-0.12431	0.955868	-0.067849	0.969525
A0A0A0MQA5	Tubulin alpha chain (Fragment)	Tuba4a	0	1	0.402961	0.995342	0.80483	0.645605	1.05702	0.425167	0.613446	0.999218	0.519811	0.981391	0.179632	0.959871	0.790138	0.547475
A0A0A0MQC9	Protein LSM12 homolog	Lsm12	0	1	-0.516337	0.988801	0.0512496	0.985497	-0.0974336	0.987184	0.178164	0.999218	-0.774863	0.945976	-0.0215433	0.995232	-0.0178281	0.995301
A0A0A0MQF6	Glyceraldehyde-3-phosphate dehydrogenase	Gapdh	0	1	0.272517	0.995342	-1.48149	0.0669455	-0.527918	0.71304	-0.0581472	0.999218	0.864657	0.617193	-1.62601	0.0574588	-0.968253	0.194898
A0A0A0MQM0	Eukaryotic translation initiation factor 5A (Fragment)	Eif5a	0	1	-0.560987	0.995342	0.414094	0.925069	-0.975484	0.64885	0.489885	0.999218	-0.414772	0.999053	-0.429604	0.890963	-0.555419	0.788961
A0A0A6YVP0	Immunoglobulin heavy constant gamma 2B (Fragment)	Ighg2b	0	1	0.33348	0.995342	1.10316	0.766629	1.51776	0.497028	-0.552233	0.999218	0.341562	0.999053	1.95458	0.424141	1.34112	0.507099
A0A0A6YVS2	Calcium load-activated calcium channel (Fragment)	Tmco1	0	1	-0.43805	0.960343	0.476514	0.75798	-0.410954	0.729353	-0.148523	0.999218	-0.549847	0.768112	0.567801	0.515183	0.323277	0.68959
A0A0A6YW28	Ubiquitin carboxyl-terminal hydrolase	Usp4	0	1	0.572438	0.995342	0.605921	0.915246	1.07088	0.818398	0.72981	0.999218	0.17372	0.999053	1.16051	0.770002	1.02624	0.772049
A0A0A6YW80	N-alpha-acetyltransferase 15, NatA auxiliary subunit	Naa15	0	1	0.775948	0.960343	-0.499252	0.853708	0.280677	0.919108	0.0702116	0.999218	0.0139463	0.999053	0.00608358	0.998681	0.801791	0.531909
A0A0A6YWH7	Antithrombin-III (Fragment)	Serpinc1	0	1	-0.973393	0.988801	0.493799	0.929126	0.348286	0.940256	0.00426457	0.999218	-0.352031	0.999053	-0.383619	0.9543	-0.288034	0.948872
A0A0A6YX50	Protoporphyrinogen oxidase (Fragment)	Ppox	0	1	0.36708	0.995342	-0.434918	0.895786	-0.222162	0.928954	-0.310999	0.999218	-0.868174	0.972625	-0.493559	0.8507	0.419571	0.788961
A0A0G2JEE6	HCLS1-associated protein X-1	Hax1	0	1	0.0139053	0.995342	0.293224	0.969714	1.14395	0.700372	0.0208117	0.999218	0.217339	0.999053	0.835449	0.836561	0.511447	0.9259
A0A0J9YU79	Ketohexokinase	Khk	0	1	0.949714	0.424985	-0.140441	0.95765	0.796738	0.556351	-0.0591753	0.999218	1.98475	0.00402594	-0.972704	0.144212	-0.0664231	0.966839
A0A0J9YUB6	OCIA domain-containing protein 1 (Fragment)	Ociad1	0	1	-0.480972	0.995342	0.0387154	0.98894	-0.455863	0.867417	0.108391	0.999218	-0.912429	0.974282	-0.663001	0.75331	-0.568037	0.773824
A0A0J9YUI8	Glucokinase regulatory protein	Gckr	0	1	0.317568	0.995342	-0.0193412	0.98894	0.798723	0.559761	0.0740472	0.999218	0.727173	0.730894	-0.628742	0.470082	-0.465043	0.597737
A0A0J9YUQ8	Actin-depolymerizing factor (Fragment)	Gsn	0	1	-0.623982	0.977954	0.573451	0.84088	1.33084	0.356865	0.658991	0.999218	-0.91001	0.791998	1.01179	0.560888	1.29596	0.25884
A0A0M3HEQ0	Thioredoxin-disulfide reductase	Txnrd2	0	1	-0.0165457	0.995342	0.728406	0.697986	-0.167527	0.931815	0.036383	0.999218	-0.0317911	0.999053	0.168827	0.954835	0.514451	0.643148
A0A0N4SUV6	Selenocysteine-specific elongation factor	Eefsec	0	1	-1.4345	0.946755	-0.95193	0.853708	-0.540092	0.901858	-1.15472	0.999218	-1.91134	0.463068	-1.1146	0.709992	-0.633335	0.803173
A0A0N4SW28	Guanine nucleotide-binding protein subunit gamma	Gng12	0	1	0.342344	0.995342	0.619436	0.888299	0.646713	0.804201	-0.135337	0.999218	-0.0754876	0.999053	0.878292	0.674242	1.03333	0.60021
A0A0R3P9C8	NADH dehydrogenase [ubiquinone] 1 alpha subcomplex subunit 9, mitochondrial	Ndufa9	0	1	0.444117	0.900881	-0.626885	0.310597	-0.752274	0.184913	-0.413168	0.999218	0.116012	0.999053	-0.889808	0.145	-0.880434	0.0954479
A0A0R4IZY2	Cytochrome P450 2D26	Cyp2d26	0	1	0.293088	0.988801	0.303031	0.853708	0.464041	0.734693	-0.227369	0.999218	0.462551	0.968288	-0.092954	0.955868	0.2248	0.86396
A0A0R4J023	Methylglutaconyl-CoA hydratase, mitochondrial	Auh	0	1	0.246179	0.995342	-0.672593	0.60018	0.1745	0.932409	-0.649888	0.999218	0.0459389	0.999053	-0.621973	0.692773	0.0395155	0.980572
A0A0R4J034	Pyridoxal-dependent decarboxylase domain-containing protein 1	Pdxdc1	0	1	1.62479	0.587632	-0.322697	0.915246	1.2251	0.506517	0.952855	0.999218	1.13703	0.846922	0.720987	0.739136	1.06603	0.52081
A0A0R4J039	Histidine-rich glycoprotein	Hrg	0	1	-0.69461	0.960343	1.54844	0.63562	2.80555	0.0340648	1.08275	0.999218	0.033299	0.999053	0.651631	0.899629	1.45118	0.500205
A0A0R4J069	Selenocysteine lyase	Scly	0	1	0.261714	0.995342	-0.513202	0.782461	0.366373	0.804201	0.0341519	0.999218	0.312092	0.999053	-0.56843	0.674242	-0.0701414	0.966839
A0A0R4J078	UBX domain-containing protein 4	Ubxn4	0	1	0.67827	0.988801	0.67687	0.82797	0.234404	0.941176	0.599717	0.999218	0.24929	0.999053	0.606175	0.839392	0.234133	0.950448
A0A0R4J083	Long-chain specific acyl-CoA dehydrogenase, mitochondrial	Acadl	0	1	0.477878	0.768418	1.1442	0.0165484	0.198368	0.776728	-0.181349	0.999218	0.0315264	0.999053	0.797494	0.462431	0.663771	0.406505
A0A0R4J092	Beta-mannosidase	Manba	0	1	0.238768	0.995342	0.389645	0.916014	-1.15533	0.652788	-0.614296	0.999218	-0.852927	0.918737	1.1491	0.407412	0.748634	0.703336
A0A0R4J0B4	CMP-N-acetylneuraminic acid synthase	Cmas	0	1	-0.855181	0.559385	0.525785	0.765421	-0.294825	0.883609	0.310088	0.999218	-0.552721	0.918737	0.29415	0.8507	0.116363	0.955546
A0A0R4J0B6	ATP-binding cassette sub-family G member 2	Abcg2	0	1	-0.835316	0.988801	0.708693	0.83267	-0.914733	0.697133	-0.5928	0.999218	-0.33622	0.999053	0.243688	0.959067	0.59773	0.787729
A0A0R4J0D3	Dolichyl-diphosphooligosaccharide--protein glycotransferase	Stt3b	0	1	0.0833607	0.995342	0.3709	0.853708	-0.00830317	0.999044	-0.385058	0.999218	0.126372	0.999053	0.663714	0.674242	0.233101	0.857982
A0A0R4J0I1	Serine protease inhibitor A3K	Serpina3k	0	1	2.11404	0.988801	0.943994	0.925069	1.18401	0.877983	0.379915	0.999218	0.349935	0.999053	-0.620922	0.954835	-1.45633	0.745441
A0A0R4J0I6	Acyl-CoA dehydrogenase family member 11	Acad11	0	1	-1.07886	0.351418	0.927606	0.566338	-1.64162	0.00620296	-0.0861763	0.999218	-1.28517	0.119703	0.358084	0.859735	-0.388007	0.793655
A0A0R4J0I9	Prolow-density lipoprotein receptor-related protein 1	Lrp1	0	1	0.830711	0.768418	0.404578	0.839611	1.38203	0.234065	0.393595	0.999218	0.746093	0.918737	0.57462	0.739136	0.974244	0.2483
A0A0R4J0P1	Isobutyryl-CoA dehydrogenase, mitochondrial	Acad8	0	1	0.17366	0.995342	-0.725685	0.461984	-0.0443519	0.987437	-0.162489	0.999218	0.431115	0.918737	-0.731428	0.228965	-0.0771655	0.964022
A0A0R4J0U5	ATP-binding cassette sub-family D member 2	Abcd2	0	1	-1.40228	0.863516	2.22745	0.0977347	-1.09548	0.564441	1.59475	0.999218	-1.42496	0.83983	0.294656	0.955868	0.176376	0.950448
A0A0R4J0Z1	Protein disulfide-isomerase A4	Pdia4	0	1	0.307052	0.995342	1.4763	0.04901	0.630377	0.607268	0.84089	0.999218	0.535663	0.929593	1.43354	0.0276349	1.18096	0.1863
A0A0R4J107	Acyl-peptide hydrolase (Fragment)	Apeh	0	1	-0.170874	0.995342	0.200752	0.916014	0.37877	0.775334	-0.349961	0.999218	0.429248	0.974112	-0.297445	0.814403	0.221322	0.852151
A0A0R4J135	Selenium-binding protein 2	Selenbp2	0	1	-0.273661	0.995342	-1.29021	0.502847	1.84112	0.380491	0.751007	0.999218	0.124479	0.999053	1.46351	0.686848	1.49043	0.539457
A0A0R4J136	3-oxo-5-alpha-steroid 4-dehydrogenase	Srd5a1	0	1	0.557406	0.960343	-3.05188	0.00358496	-0.800344	0.736726	-0.282602	0.999218	0.521943	0.972625	-2.19314	0.035838	-1.05729	0.358714
A0A0R4J140	Clustered mitochondria protein homolog	Cluh	0	1	-0.588175	0.584966	0.101892	0.949778	-0.178155	0.716388	0.0837408	0.999218	-0.684699	0.221682	-0.0447094	0.955868	-0.447011	0.202956
A0A0R4J1H2	Glycerate kinase	Glyctk	0	1	0.505204	0.874225	0.333104	0.853708	0.699671	0.429685	0.152675	0.999218	0.17619	0.999053	0.61161	0.365971	0.703668	0.20776
A0A0R4J1N9	Transcription factor A, mitochondrial	Tfam	0	1	-0.600912	0.988801	-0.331759	0.918245	-0.059568	0.989253	-0.108711	0.999218	0.236421	0.999053	-0.676635	0.765599	-0.290966	0.919233
A0A0R4J1R7	4a-hydroxytetrahydrobiopterin dehydratase	Pcbd2	0	1	-0.694037	0.988801	NA	NA	0.700516	0.826978	NA	NA	0.489371	0.999053	-0.337459	0.954835	-0.577559	0.866556
A0A0R4J1Z3	Transmembrane protein 33	Tmem33	0	1	0.18588	0.995342	1.35394	0.516266	1.52633	0.311671	0.373864	0.999218	0.946264	0.918737	1.13595	0.240562	1.24733	0.53992
A0A0R4J256	Proteasome subunit beta	Psmb9	0	1	0.252661	0.995342	-1.63823	0.260238	0.0827008	0.985261	0.611946	0.999218	0.127147	0.999053	-0.70443	0.77559	-0.378878	0.788961
A0A0U1RP13	CDP-diacylglycerol--inositol 3-phosphatidyltransferase	Cdipt	0	1	0.696053	0.960343	0.813331	0.809079	0.460385	0.819995	-0.0199789	0.999218	0.152354	0.999053	0.737974	0.637664	1.10334	0.367909
A0A140LHA2	Mitotic checkpoint protein BUB3	Bub3	0	1	-0.728015	0.988801	-0.588143	0.84088	0.155053	0.968539	0.33619	0.999218	0.0915018	0.999053	0.238289	0.9543	0.237323	0.926783
A0A140LIF0	5-demethoxyubiquinone hydroxylase, mitochondrial	Coq7	0	1	-0.159694	0.995342	-0.439454	0.899022	0.164948	0.956574	-0.284525	0.999218	-0.572547	0.985237	0.322274	0.933523	0.00227681	0.998253
A0A140LIT2	7-dehydrocholesterol reductase	Dhcr7	0	1	-1.97057	0.0566944	-1.42039	0.150174	-3.6547	1.71093e-05	-0.0782352	0.999218	-1.81083	0.119703	-1.78197	0.0474958	-2.87703	0.00699889
A0A140T8T4	60S ribosomal protein L9	Rpl9-ps6	0	1	-0.203585	0.995342	-0.208651	0.781794	0.0143568	0.998578	0.0523192	0.999218	-0.261135	0.985237	0.234497	0.799155	-0.10026	0.923509
A0A171EBL2	E3 ubiquitin-protein ligase RNF213	Rnf213	0	1	0.875141	0.988801	0.681881	0.850332	0.89922	0.676718	0.807273	0.999218	0.93456	0.972625	0.801856	0.739136	2.20569	0.139971
A0A1B0GR78	Stromal interaction molecule 1	Stim1	0	1	1.91497	0.465066	NA	NA	1.29756	0.234065	NA	NA	0.938545	0.675011	0.883881	0.757848	1.98087	0.20776
A0A1B0GS68	60S ribosomal protein L13a	Gm45713	0	1	-0.0990311	0.995342	-0.710359	0.698444	0.177347	0.931815	0.389441	0.999218	-0.178906	0.999053	0.0996799	0.973227	0.502605	0.695475
A0A1B0GSG5	Ribonuclease inhibitor	Rnh1	0	1	-0.283408	0.995342	0.0424106	0.985497	0.450807	0.775334	-0.0241947	0.999218	0.289852	0.999053	0.0180728	0.99452	0.239724	0.884369
A0A1B0GSU0	Aldehyde dehydrogenase family 16 member A1	Aldh16a1	0	1	0.491561	0.995342	0.664958	0.790537	1.15514	0.537508	0.561036	0.999218	0.467165	0.985237	0.602247	0.799366	0.371705	0.857439
A0A1B0GSX0	L-lactate dehydrogenase	Ldha	0	1	1.14276	0.519395	0.752396	0.566338	0.965355	0.380841	-0.068929	0.999218	1.4032	0.183903	-0.0306944	0.988303	0.747917	0.38954
A0A1C7CYV0	Plastin-3 (Fragment)	Pls3	0	1	0.416405	0.988801	0.147734	0.956835	0.558707	0.648587	-0.664337	0.999218	0.672231	0.93671	-0.256308	0.933523	0.632947	0.620161
A0A1L1SQ51	Talin-2	Tln2	0	1	0.19015	0.995342	0.791166	0.645605	0.511972	0.775334	0.899856	0.999218	0.293819	0.999053	0.97153	0.368458	0.749162	0.612041
A0A1L1SQA8	40S ribosomal protein S25	Rps25	0	1	-0.421934	0.995342	0.427171	0.823806	-0.0161741	0.999044	0.560243	0.999218	-0.0173363	0.999053	0.705756	0.531488	-0.0967761	0.960938
A0A1L1SSA8	Transmembrane protein 205 (Fragment)	Tmem205	0	1	-0.439441	0.946755	1.01185	0.462111	-0.600386	0.60206	0.182629	0.999218	-0.331456	0.985237	0.707277	0.556652	0.203549	0.895002
A0A1L1STE6	Isocitrate dehydrogenase [NAD] subunit, mitochondrial	Idh3a	0	1	0.903467	0.428607	-0.73308	0.501925	-0.28169	0.871277	0.128595	0.999218	0.0750535	0.999053	-0.424754	0.695316	0.0236252	0.987308
A0A1L1SUI3	Solute carrier family 37 (glucose-6-phosphate transporter), member 4	Slc37a4	0	1	0.491284	0.988801	-0.499614	0.818609	0.172825	0.944439	0.489011	0.999218	0.984007	0.731387	-0.603878	0.734983	0.311288	0.857982
A0A1L1SV73	Ubiquitin carboxyl-terminal hydrolase 47	Usp47	0	1	0.31509	0.995342	1.28861	0.782087	1.41085	0.617203	0.763959	0.999218	0.447295	0.999053	0.49455	0.92926	0.488878	0.907065
A0A1W2P7A1	40S ribosomal protein S12	Rps12	0	1	-0.250409	0.995342	0.0331769	0.98894	-0.524781	0.830016	0.25832	0.999218	0.344041	0.999053	-0.0227504	0.99452	-0.177443	0.939291
A0A286YDA2	Nucleolar and coiled-body phosphoprotein 1	Nolc1	0	1	-0.480199	0.995342	0.0250735	0.992353	-0.57173	0.806324	0.543316	0.999218	-0.840709	0.961752	-0.436322	0.885001	-0.409964	0.857982
A0A286YDB7	Signal sequence receptor subunit alpha (Fragment)	Ssr1	0	1	0.174414	0.995342	-0.0784508	0.9744	-0.195648	0.940256	-0.0526784	0.999218	0.456805	0.985237	0.011332	0.996328	0.266349	0.891226
A0A286YDU2	Ataxin-2 (Fragment)	Atxn2	0	1	-0.127241	0.995342	0.692941	0.664822	0.30834	0.871277	0.36044	0.999218	0.0615587	0.999053	0.725243	0.594014	0.316521	0.851752
A0A2I3BPG9	Ribosomal protein L36A, pseudogene 1	Rpl36a-ps1	0	1	-0.777734	0.988801	-0.44495	0.896136	-0.206549	0.940256	-0.0936785	0.999218	-0.708716	0.977248	-0.181785	0.955868	-0.686807	0.747
A0A2I3BRL8	Predicted gene 7324	Gm7324	0	1	0.500804	0.995342	1.11031	0.872616	0.651517	0.919277	-0.20904	0.999218	-0.135681	0.999053	-0.429138	0.955868	1.02804	0.799755
A0A2I3BS14	Carboxypeptidase Q (Fragment)	Cpq	0	1	-0.195857	0.995342	-0.26339	0.95467	-0.504829	0.823833	-0.496349	0.999218	-1.20887	0.463068	0.721232	0.723022	-0.321347	0.891635
A0A2R8W6G1	E3 ubiquitin-protein ligase RBX1	Rbx1	0	1	-0.123752	0.995342	-0.182785	0.969714	-0.814926	0.694366	0.460613	0.999218	-0.587426	0.984831	-0.0339105	0.99452	-0.822742	0.680961
A0A2R8W6U6	Poly(rC)-binding protein 2 (Fragment)	Pcbp2	0	1	-0.461883	0.988801	-0.268789	0.930512	-1.34428	0.506517	-1.014	0.999218	-0.76042	0.858255	-0.860278	0.636549	-0.404279	0.850319
A0A338P699	Kininogen 2 (Fragment)	Kng2	0	1	-0.50666	0.995342	-0.825205	0.765421	-0.180003	0.958438	0.61566	0.999218	-1.20687	0.873866	-0.721718	0.814403	-0.832317	0.694917
A0A338P786	Ubiquitin-conjugating enzyme E2 L3 (Fragment)	Ube2l3	0	1	0.465656	0.995342	-0.00610368	0.99864	-0.288936	0.931815	0.355842	0.999218	-0.179941	0.999053	0.0123287	0.996328	-0.494585	0.823663
A0A3Q4EGL6	Sulfhydryl oxidase	Gfer	0	1	0.0706561	0.995342	-0.48561	0.63562	-0.434083	0.668127	-0.256917	0.999218	-0.545042	0.786482	-0.327324	0.770002	0.0700024	0.955441
A0A3Q4EI12	Ras-related protein Rab-18	Rab18	0	1	-0.0625102	0.995342	0.108474	0.96104	0.124793	0.931815	-0.263339	0.999218	-0.122065	0.999053	-0.255592	0.877645	0.112749	0.950697
A0A494B952	Isochorismatase domain-containing protein 1	Isoc1	0	1	-0.189127	0.995342	0.611036	0.68718	0.120356	0.941036	0.281032	0.999218	0.0167875	0.999053	0.515877	0.594014	0.292081	0.788961
A0A494BB95	Eukaryotic translation initiation factor 4C	Eif1a	0	1	-0.611208	0.988801	-0.958384	0.69923	-0.215914	0.949322	-1.04923	0.999218	-0.78498	0.945976	-0.680405	0.75038	-0.517283	0.773824
A0A498WGD8	Thioredoxin-like protein 1	Txnl1	0	1	0.0313973	0.995342	-0.206387	0.916377	-0.630122	0.811758	0.0330692	0.999218	-0.516947	0.999053	-1.36741	0.356344	-0.836499	0.658895
A0A498WGK2	Asparagine--tRNA ligase	Nars	0	1	0.120381	0.995342	0.786486	0.465879	0.358597	0.821224	0.691268	0.999218	0.264817	0.999053	0.86025	0.254811	0.55428	0.683614
A0A5F8MPY3	Non-specific protein-tyrosine kinase	Ptk2	0	1	0.110948	0.995342	NA	NA	-0.959679	0.64885	NA	NA	-0.316176	0.999053	-0.495231	0.836561	-0.10163	0.971254
A0JNU3	60 kDa lysophospholipase	Aspg	0	1	-0.663885	0.93511	-0.835219	0.612943	-1.18594	0.37504	0.0609605	0.999218	-0.8324	0.822957	-1.79814	0.0811691	-1.43429	0.24996
A1BN54	Alpha actinin 1a	Actn1	0	1	0.113772	0.995342	-0.177947	0.9744	0.731798	0.829202	0.551947	0.999218	0.0863942	0.999053	0.367871	0.955868	0.122371	0.980478
A2A4N9	RNA helicase (Fragment)	Dhx8	0	1	0.277658	0.995342	-1.31354	0.697665	-0.70947	0.837934	0.0759741	0.999218	-0.320847	0.999053	-0.891112	0.803484	-1.12719	0.639091
A2A841	Band 4.1	Epb41	0	1	-0.217636	0.995342	-0.667134	0.918245	-0.799554	0.828689	0.561892	0.999218	-0.127122	0.999053	-0.181054	0.973227	-0.438663	0.926955
A2A974	Cytochrome P450 4A12B	Cyp4a12b	0	1	-0.429424	0.995342	-2.50505	0.0467166	-1.9309	0.121282	-0.109536	0.999218	-0.667865	0.981391	-1.89653	0.274106	-1.70834	0.187492
A2A977	Cytochrome P450 4A10	Cyp4a10	0	1	-1.52523	0.461598	1.61364	0.236396	-2.24882	0.0151964	-0.235306	0.999218	-2.65986	0.000922076	1.30171	0.121397	-1.03156	0.533335
A2A998	Complement component C8 alpha chain	C8a	0	1	0.879524	0.988801	-0.423224	0.930512	1.90016	0.547112	1.08401	0.999218	0.00500445	0.999774	0.300365	0.955868	1.4713	0.651706
A2ADH1	Dolichyl-diphosphooligosaccharide--protein glycosyltransferase subunit MAGT1	Magt1	0	1	0.250863	0.995342	1.69938	0.222785	1.88323	0.222311	0.835888	0.999218	0.360966	0.999053	1.46877	0.124944	1.40555	0.484421
A2ADY9	Protein DDI1 homolog 2	Ddi2	0	1	0.713285	0.946755	-0.264349	0.903003	0.799923	0.478677	0.426326	0.999218	0.400867	0.977248	-0.0139376	0.99452	0.299325	0.857982
A2AEM2	Chloride channel CLIC-like protein 1	Clcc1	0	1	-0.597176	0.960343	0.277063	0.899022	-0.208047	0.919277	0.575178	0.999218	-0.344989	0.989003	0.207457	0.928787	-0.524512	0.452337
A2AJL3	FGGY carbohydrate kinase domain-containing protein	Fggy	0	1	-0.701864	0.717274	-0.583675	0.577283	-0.435992	0.734851	-0.504353	0.999218	-0.00697748	0.999053	-0.329569	0.885001	-0.411345	0.605776
A2AKN8	Major urinary protein 5	Mup8	0	1	-2.26828	0.587632	-2.71732	0.17625	-0.00144193	0.999844	0.105652	0.999218	-0.597512	0.999053	-0.71729	0.877729	-1.611	0.575117
A2AKQ0	UDP-glucuronic acid/UDP-N-acetylgalactosamine transporter	Slc35d1	0	1	-0.00571428	0.995342	1.58075	0.270781	1.12593	0.551629	0.946467	0.999218	-0.469904	0.985237	0.917044	0.668118	1.7095	0.245494
A2AMS3	Galactose-1-phosphate uridylyltransferase	Galt	0	1	0.0086101	0.995342	-1.95544	0.0908886	-1.14364	0.621533	-1.29492	0.999218	-0.504306	0.985237	-1.83661	0.205528	-0.731844	0.772555
A2AMW0	F-actin-capping protein subunit beta	Capzb	0	1	-0.663974	0.960343	-0.440883	0.858437	-0.642552	0.701066	0.0802406	0.999218	0.137212	0.999053	-0.387064	0.890021	-0.0144068	0.995301
A2AQN4	Propionate--CoA ligase	Acss2	0	1	-1.52815	0.540398	-3.15848	0.00688157	-4.12718	8.56978e-06	-0.0500188	0.999218	-1.75807	0.320598	-3.13541	0.0127496	-4.07587	1.86496e-05
A2AS89	Agmatinase, mitochondrial	Agmat	0	1	0.33186	0.995342	0.243131	0.96104	0.248079	0.956574	0.521759	0.999218	-0.0363398	0.999053	-0.466902	0.898931	-0.537125	0.815601
A2ATU0	Probable 2-oxoglutarate dehydrogenase E1 component DHKTD1, mitochondrial	Dhtkd1	0	1	0.0798282	0.995342	-1.22803	0.261125	-0.0426283	0.989253	-0.169	0.999218	-0.17461	0.999053	-1.03236	0.383324	-1.05423	0.182909
A2AVJ7	Ribosome-binding protein 1	Rrbp1	0	1	-1.04754	0.988801	1.63274	0.681078	0.735693	0.898512	0.892963	0.999218	-0.564255	0.999053	-0.598705	0.932973	0.168177	0.971504
A2BE93	Protein SET (Fragment)	Set	0	1	0.356296	0.995342	0.549245	0.872616	0.371363	0.927904	0.383565	0.999218	-0.0869838	0.999053	0.387714	0.921652	0.516687	0.862484
A2BFF8	Cytoplasmic dynein 1 intermediate chain 2	Dync1i2	0	1	-1.6404	0.768418	-0.393258	0.955183	-0.848597	0.850633	-0.288523	0.999218	0.242107	0.999053	0.0201365	0.996328	0.0574066	0.985974
A3KMP2	Tetratricopeptide repeat protein 38	Ttc38	0	1	0.0632221	0.995342	-0.565391	0.790537	0.309502	0.855478	0.180355	0.999218	0.342589	0.985237	-0.65486	0.594014	-0.116646	0.938304
A6ZI44	Fructose-bisphosphate aldolase	Aldoa	0	1	0.23896	0.995342	0.456743	0.790537	-0.582606	0.537508	0.596461	0.999218	-0.287572	0.998136	0.246751	0.855395	0.521135	0.788961
A8DUK4	Beta-globin	Hbb-bs	0	1	2.08414	0.511415	-0.205996	0.973208	1.18142	0.756199	-0.447299	0.999218	-0.0833179	0.999053	0.0614503	0.993411	-0.791932	0.798324
A8Y5N4	17-beta-hydroxysteroid dehydrogenase 13	Hsd17b13	0	1	0.394646	0.995342	0.630692	0.790508	0.896128	0.694181	0.304555	0.999218	0.537786	0.981391	0.397323	0.877645	0.499261	0.788961
B0V2N5	Annexin (Fragment)	Anxa2	0	1	-0.978159	0.891003	0.165667	0.96104	-0.107973	0.97701	-0.55654	0.999218	-0.965215	0.730977	0.131294	0.973227	-0.174834	0.959993
B1AQL0	Kynurenine formamidase (Fragment)	Afmid	0	1	-0.847321	0.988801	NA	NA	-1.15651	0.747892	NA	NA	-0.387144	0.999053	0.0488095	0.99452	-1.51977	0.517796
B1AU25	Apoptosis-inducing factor 1, mitochondrial	Aifm1	0	1	0.45886	0.765975	-0.273093	0.790537	0.351434	0.730602	-0.183682	0.999218	0.0775676	0.999053	0.0878156	0.955868	0.0751945	0.949425
B1AUN2	Eukaryotic translation initiation factor 2B, subunit 3	Eif2b3	0	1	0.439512	0.995342	0.0897814	0.979569	1.34067	0.425167	1.23225	0.999218	-0.378946	0.999053	0.329899	0.944656	0.882532	0.64381
B1AV77	Aldehyde dehydrogenase	Aldh3a2	0	1	-1.2248	0.379074	1.70379	0.015035	-0.636316	0.589406	-0.497033	0.999218	-1.40062	0.223912	1.1513	0.171219	-0.0455935	0.980478
B1AZ15	Cordon-bleu protein-like 1	Cobll1	0	1	0.145336	0.995342	0.0966909	0.979569	-0.215142	0.960982	-0.884462	0.999218	0.0366556	0.999053	-0.300352	0.9543	0.156013	0.964128
B1B0C7	Basement membrane-specific heparan sulfate proteoglycan core protein	Hspg2	0	1	-0.0130057	0.995342	-0.0515506	0.985497	-0.665455	0.686333	0.130507	0.999218	-0.113432	0.999053	0.375128	0.899629	-0.131062	0.962623
B2RT14	UDP-glucuronosyltransferase	Ugt1a5	0	1	-1.28131	0.768418	-2.44227	0.236396	-3.96986	0.00112114	-0.203703	0.999218	-1.64739	0.571769	-3.05777	0.0981766	-4.40435	1.89776e-05
B2RX12	ATP-binding cassette sub-family C member 3	Abcc3	0	1	-1.55637	0.842322	0.214964	0.971258	-1.01668	0.71304	-0.207407	0.999218	-1.60233	0.730894	0.363944	0.9543	-0.741951	0.804798
B2RY56	RNA-binding protein 25	Rbm25	0	1	0.468558	0.995342	0.296824	0.915246	0.752212	0.621533	0.421646	0.999218	0.703856	0.972625	0.202047	0.955868	0.723889	0.676721
B7FAV1	Filamin, alpha (Fragment)	Flna	0	1	-0.442945	0.995342	-0.619985	0.889115	0.0218889	0.999044	-0.20662	0.999218	-0.789142	0.981391	0.75281	0.753736	0.838516	0.69076
B8JK33	Heterogeneous nuclear ribonucleoprotein M	Hnrnpm	0	1	-0.298467	0.995342	0.807402	0.782461	1.47764	0.435704	1.37078	0.999218	0.270538	0.999053	0.849787	0.74531	0.558437	0.83791
C5NSA7	Tryptophan 2,3-dioxygenase	Tdo2	0	1	-1.28501	0.773482	0.510894	0.858437	-0.606329	0.763073	-0.281311	0.999218	-1.29883	0.630424	-0.0700623	0.982356	-1.20713	0.47685
D3YUM1	NADH dehydrogenase [ubiquinone] flavoprotein 1, mitochondrial	Ndufv1	0	1	0.153252	0.995342	-0.587086	0.792923	-0.691487	0.664815	-0.76604	0.999218	0.564195	0.981391	-0.98279	0.594014	-1.15604	0.289395
D3YUW7	Cingulin	Cgn	0	1	-0.043073	0.995342	0.680384	0.839668	0.464162	0.883609	-0.237737	0.999218	1.02907	0.918737	1.01187	0.568493	1.21235	0.500306
D3YVP5	Glutathione transferase	Gstm7	0	1	-0.0234715	0.995342	-1.47626	0.159136	-1.48046	0.0773064	-0.643027	0.999218	0.30243	0.999053	-1.62045	0.105801	-1.27492	0.234494
D3YWF6	Ubiquitinyl hydrolase 1	Otub1	0	1	0.0553469	0.995342	-0.586564	0.823806	0.00405952	0.999844	-0.393263	0.999218	-0.797804	0.981391	-0.474856	0.883365	-0.476998	0.786695
D3YWT0	Signal peptidase complex catalytic subunit SEC11	Sec11a	0	1	0.658984	0.891003	-0.370023	0.860255	0.483808	0.79115	-0.0434544	0.999218	0.454968	0.984831	0.181803	0.9543	0.54596	0.722636
D3YWY6	Mitochondrial pyruvate carrier	Mpc1	0	1	0.71379	0.988801	0.942345	0.662616	0.587894	0.826978	-1.12171	0.999218	0.0224876	0.999053	0.31462	0.920375	0.511069	0.81326
D3YYS6	Monoglyceride lipase	Mgll	0	1	-0.43259	0.988801	1.40775	0.171591	-0.497474	0.664815	0.529946	0.999218	-0.315735	0.985237	0.649034	0.685425	0.091183	0.966839
D3YZZ6	Eukaryotic translation initiation factor 2A (Fragment)	Eif2a	0	1	-0.245309	0.995342	0.00467332	0.999021	0.339206	0.90845	0.38347	0.999218	0.0277816	0.999053	-1.30948	0.537765	-0.939636	0.605776
D3Z041	Long-chain-fatty-acid--CoA ligase 1	Acsl1	0	1	-1.01615	0.514293	1.4247	0.0382884	-0.605208	0.537508	0.135877	0.999218	-1.18838	0.183903	1.43065	0.036459	0.0186578	0.987308
D3Z136	Elongation of very long chain fatty acids protein (Fragment)	Elovl5	0	1	-2.06547	0.360689	-2.00324	0.0712701	-4.32953	8.61362e-07	-0.578114	0.999218	-0.906519	0.941574	-2.84913	0.0544177	-3.22742	0.0363794
D3Z1G7	Corrinoid adenosyltransferase	Mmab	0	1	-2.05984	0.591463	-0.587158	0.799277	-2.73517	0.0390316	-0.625899	0.999218	-1.17539	0.961752	-1.01035	0.58355	-2.74762	0.0954479
D3Z1J5	Palladin (Fragment)	Palld	0	1	0.481924	0.995342	NA	NA	-0.232975	0.956574	NA	NA	0.287755	0.999053	0.280918	0.955868	0.109064	0.973106
D3Z1Y1	RING-type E3 ubiquitin transferase	Syvn1	0	1	0.556527	0.995342	-0.177821	0.9744	-0.0287902	0.999044	1.00273	0.999218	0.0331485	0.999053	0.792436	0.810464	0.940419	0.722636
D3Z253	Aspartate dehydrogenase domain-containing protein (Fragment)	Aspdh	0	1	-0.151894	0.995342	0.381223	0.712975	0.464666	0.577363	-0.133741	0.999218	0.120096	0.999053	-0.228449	0.870833	-0.105043	0.950039
D3Z2H4	FAS-associated factor 2 (Fragment)	Faf2	0	1	0.677136	0.960343	0.604855	0.853708	-0.301925	0.931815	0.458554	0.999218	0.131277	0.999053	0.78534	0.692027	0.340198	0.927553
D3Z2H9	Tropomyosin 3, related sequence 7	Tpm3-rs7	0	1	-0.91688	0.960343	-0.659701	0.850332	-0.179758	0.968539	-1.18821	0.999218	-0.681892	0.972625	-0.525855	0.843052	-0.156854	0.956426
D3Z3S1	Prolactin regulatory element-binding protein	Preb	0	1	0.590107	0.988801	0.449393	0.916014	0.824601	0.755511	0.0413703	0.999218	0.80803	0.981391	0.899811	0.679318	1.12584	0.553442
D3Z456	39S ribosomal protein L3, mitochondrial	Mrpl3	0	1	0.535157	0.995342	NA	NA	0.698108	0.756199	NA	NA	0.883012	0.981391	-0.191766	0.973227	-0.198055	0.962623
D3Z5K6	Mitochondrial import inner membrane translocase subunit TIM14	Dnajc19	0	1	-0.593178	0.995342	NA	NA	-0.173644	0.973479	NA	NA	-0.488574	0.985237	-0.48935	0.870345	0.169555	0.946446
D3Z670	Complex I-B9	Ndufa3	0	1	0.526287	0.988801	-1.1826	0.520605	-0.80798	0.708681	-0.567195	0.999218	0.517106	0.981391	-1.48413	0.331999	-1.66179	0.165303
D3Z6Z0	Sorting nexin-3	Snx3	0	1	-0.322694	0.995342	-0.13415	0.973208	0.133558	0.976849	0.147193	0.999218	-0.0633311	0.999053	0.0778086	0.981918	0.512118	0.795225
D3Z7M9	Acidic leucine-rich nuclear phosphoprotein 32 family member A	Anp32a	0	1	-0.36722	0.995342	0.198602	0.953567	0.28344	0.919277	0.126221	0.999218	0.360817	0.999053	0.756425	0.585291	0.450765	0.788961
E0CYT5	Cullin-2 (Fragment)	Cul2	0	1	0.716047	0.988801	0.350228	0.9389	0.406894	0.898512	1.80035	0.999218	0.785743	0.972625	0.115018	0.976359	0.953142	0.755525
E9PUD2	Dynamin-1-like protein	Dnm1l	0	1	-0.527594	0.988801	-0.212432	0.956835	-0.261395	0.931815	-0.0657407	0.999218	-0.60098	0.972625	-0.214018	0.955868	-0.257568	0.904465
E9PUK6	Serine/arginine repetitive matrix protein 1	Srrm1	0	1	0.336556	0.995342	1.07637	0.68718	0.894768	0.676718	0.755198	0.999218	1.07805	0.929821	1.08746	0.587438	1.07158	0.560765
E9PV24	Fibrinogen alpha chain	Fga	0	1	1.55292	0.685729	-0.154633	0.938619	0.934666	0.429685	0.276527	0.999218	0.302475	0.999053	-0.33434	0.823009	-0.0141877	0.995301
E9PV38	Carboxylic ester hydrolase	Ces2g	0	1	0.494169	0.995342	1.41014	0.448808	1.81796	0.0734893	0.318615	0.999218	0.60764	0.985237	1.11087	0.446985	1.5083	0.221406
E9PV44	ATP synthase F1 subunit epsilon	Atpif1	0	1	-0.715256	0.995342	0.432466	0.955183	-1.58805	0.694181	0.0471617	0.999218	0.468591	0.999053	-0.0055985	0.998681	-0.79402	0.850319
E9PVA5	Solute carrier family 22, member 30	Slc22a30	0	1	0.16542	0.995342	-0.309584	0.909681	-0.00647626	0.999044	-0.232104	0.999218	-0.115903	0.999053	0.926476	0.506248	0.780675	0.624804
E9PVA8	eIF-2-alpha kinase activator GCN1	Gcn1	0	1	0.67036	0.988801	0.404448	0.918245	1.12294	0.550746	1.23085	0.999218	0.453775	0.999053	0.711591	0.790272	1.15194	0.630423
E9PVP0	START domain-containing protein 10	Stard10	0	1	-0.0607613	0.995342	-0.0326834	0.985497	-0.000972398	0.999844	-0.413618	0.999218	0.0832485	0.999053	-0.0301172	0.992183	-0.0737014	0.964322
E9PW43	Predicted pseudogene 10320	Gm10320	0	1	0.310531	0.995342	-0.177257	0.958506	0.437355	0.858152	0.134042	0.999218	0.0792388	0.999053	0.487457	0.825749	0.831929	0.601734
E9PXC0	Signal recognition particle 54 kDa protein	Srp54c	0	1	0.123491	0.995342	0.298172	0.900229	0.142651	0.941258	0.710124	0.999218	0.445151	0.985237	0.249218	0.928866	0.238931	0.901078
E9PXX7	Thioredoxin domain-containing protein 5	Txndc5	0	1	0.281427	0.995342	0.239721	0.918245	0.418219	0.823289	0.187585	0.999218	0.744193	0.929821	0.582528	0.739136	0.547585	0.668328
E9PY39	Predicted gene 20431	Gm20431	0	1	-0.223059	0.995342	-0.341511	0.907731	0.142955	0.95521	-0.185519	0.999218	0.452869	0.985237	-0.863964	0.565928	-0.38071	0.886173
E9PYD5	Transcription elongation factor A protein 1	Tcea1	0	1	-0.929762	0.988801	0.502578	0.930512	0.19497	0.987184	0.672925	0.999218	-0.470928	0.999053	0.0499789	0.99452	-0.558179	0.880617
E9PYH2	Cytosolic acyl coenzyme A thioester hydrolase	Acot7	0	1	0.00670016	0.995342	-0.530733	0.823806	-0.204817	0.928954	-0.492281	0.999218	-0.621103	0.983771	-0.117342	0.973227	-0.294594	0.923509
E9PZF0	Nucleoside diphosphate kinase	Gm20390	0	1	0.179105	0.995342	0.187495	0.930512	0.0800447	0.987184	0.0282059	0.999218	0.616052	0.918737	-0.251073	0.870833	-0.183566	0.891635
E9Q0P8	Serine/threonine-protein kinase A-Raf	Araf	0	1	-0.0550541	0.995342	-1.498	0.373517	-1.29159	0.537508	-0.329587	0.999218	-0.863341	0.981391	-0.849837	0.753736	-1.52181	0.418526
E9Q175	Unconventional myosin-6	Myo6	0	1	0.241387	0.995342	0.143725	0.961672	-0.242735	0.931815	0.0886594	0.999218	0.575142	0.985237	0.379557	0.922247	0.144354	0.964128
E9Q197	Glyoxalase domain-containing protein 4	Glod4	0	1	0.612752	0.878609	0.413516	0.790537	0.394886	0.821682	0.327347	0.999218	0.770782	0.600163	0.558213	0.539435	0.645347	0.428407
E9Q1G8	Septin	Septin7	0	1	-0.331597	0.995342	-0.288228	0.87778	-0.159662	0.927904	-0.0783037	0.999218	-0.190693	0.999053	0.0163976	0.99452	0.250412	0.884369
E9Q1S3	Protein transport protein SEC23	Sec23a	0	1	-0.0791796	0.995342	-0.707743	0.388818	0.378809	0.719211	0.0125196	0.999218	0.104694	0.999053	-0.249297	0.833545	0.473477	0.452145
E9Q1Y3	Apolipoprotein B-100 (Fragment)	Apob	0	1	-0.218915	0.995342	0.21571	0.925069	0.147712	0.938617	-0.149331	0.999218	-0.0769659	0.999053	-0.301248	0.762133	-0.0869781	0.96424
E9Q3M3	Dynactin subunit 1	Dctn1	0	1	0.190237	0.995342	-0.820993	0.75798	0.0730084	0.989253	-0.237418	0.999218	-0.479914	0.990476	-0.143207	0.97178	-0.346969	0.891635
E9Q3V2	UDP-N-acetylglucosamine transporter (Fragment)	Slc35a3	0	1	0.404548	0.994595	0.447424	0.853708	1.24979	0.156837	-0.607397	0.999218	0.367219	0.985237	0.811284	0.467857	1.59553	0.0633659
E9Q3W4	Plectin	Plec	0	1	0.656775	0.995342	-0.278483	0.958506	0.785737	0.828689	0.625667	0.999218	0.0866299	0.999053	-0.408951	0.914276	1.06789	0.683614
E9Q447	Spectrin alpha chain, non-erythrocytic 1	Sptan1	0	1	-0.692749	0.960343	-0.256971	0.930512	0.00962489	0.999044	0.439086	0.999218	-0.652495	0.943111	0.0843108	0.974112	-0.665722	0.680961
E9Q4K7	Kinesin family member 13B	Kif13b	0	1	0.569885	0.988801	0.41445	0.823806	0.586711	0.64885	0.71217	0.999218	0.40462	0.983771	0.0422143	0.982004	0.481047	0.693035
E9Q4Z2	Acetyl-CoA carboxylase 2	Acacb	0	1	-1.11024	0.842322	-2.50887	0.14556	-3.50689	0.00483116	-0.341498	0.999218	-1.25423	0.675011	-3.3045	0.0474958	-3.66846	0.00175715
E9Q5K4	Cytochrome P450 2C44	Cyp2c23	0	1	0.726171	0.988801	0.219302	0.955183	0.760027	0.647906	0.460091	0.999218	0.0715476	0.999053	-0.00911743	0.99674	0.446067	0.804174
E9Q5L2	Inter alpha-trypsin inhibitor, heavy chain 4	Itih4	0	1	2.09736	0.844446	NA	NA	0.0494367	0.999044	NA	NA	-0.536976	0.999053	-1.31281	0.674242	0.947233	0.758212
E9Q5L3	Short/branched chain-specific acyl-CoA dehydrogenase, mitochondrial	Acadsb	0	1	0.91736	0.765975	-0.705355	0.42489	0.697237	0.391529	0.0291678	0.999218	0.870199	0.491152	-0.514343	0.539435	0.29729	0.799755
E9Q715	Putative RNA-binding protein Luc7-like 2	Luc7l2	0	1	0.220767	0.995342	-0.716777	0.728946	0.445508	0.793302	0.519782	0.999218	0.754183	0.981391	-0.430273	0.878488	0.972827	0.40083
E9Q7G0	Nuclear mitotic apparatus protein 1	Numa1	0	1	0.233463	0.995342	0.234835	0.948158	0.420669	0.838756	0.247741	0.999218	0.421983	0.999053	0.575421	0.777713	0.790015	0.550317
E9Q7G1	Transmembrane p24-trafficking protein 7	Tmed7	0	1	-0.113612	0.995342	-0.232293	0.895786	0.15079	0.927904	-0.569719	0.999218	-0.194716	0.999053	0.501406	0.587438	0.672835	0.507099
E9Q852	Afadin	Afdn	0	1	0.848902	0.927595	0.0667374	0.980856	1.02955	0.537508	-0.141955	0.999218	0.341574	0.999053	0.237113	0.9543	0.659306	0.701896
E9Q906	Catenin delta-1	Ctnnd1	0	1	0.146402	0.995342	-0.645112	0.697986	-0.00646151	0.999044	0.289143	0.999218	0.0515055	0.999053	0.299143	0.921652	0.639361	0.691632
E9Q9E1	Eukaryotic translation initiation factor 4 gamma 1	Eif4g1	0	1	0.0278432	0.995342	0.123134	0.95765	0.452782	0.716496	0.105892	0.999218	-0.195532	0.999053	0.181995	0.921652	0.52078	0.52081
E9QAT4	Protein transport protein Sec16A	Sec16a	0	1	-0.226064	0.995342	0.272107	0.973208	0.0409025	0.999044	0.794411	0.999218	-0.335276	0.999053	-0.518102	0.932973	0.325034	0.950039
E9QB02	Methionine--tRNA ligase, cytoplasmic	Mars1	0	1	0.117424	0.995342	-0.472116	0.849428	0.104119	0.976849	0.232743	0.999218	-0.224479	0.999053	-0.460304	0.805627	-0.184856	0.923509
E9QKK8	Phospholipid-transporting ATPase	Atp11c	0	1	-0.135263	0.995342	0.447777	0.790537	0.564141	0.587245	-0.323291	0.999218	0.296027	0.983771	1.00639	0.368587	0.953873	0.254105
E9QKR0	Guanine nucleotide-binding protein G(I)/G(S)/G(T) subunit beta-2	Gnb2	0	1	0.737732	0.559385	0.709943	0.595348	0.545339	0.606865	0.66861	0.999218	-0.0112504	0.999053	0.730219	0.42116	0.716519	0.399774
E9QMK9	D-glutamate cyclase, mitochondrial	Dglucy	0	1	0.794723	0.839183	-0.172641	0.955183	0.500703	0.755511	0.957406	0.999218	-0.234566	0.999053	0.239669	0.922247	0.471286	0.649534
E9QN99	Protein ABHD14B	Abhd14b	0	1	-1.05181	0.765975	-1.25458	0.0453384	-0.79922	0.461482	-0.949274	0.999218	0.218199	0.999053	-1.80086	0.000476137	-1.44649	0.0854939
E9QNL5	Sulfotransferase	Sult1a1	0	1	0.231465	0.995342	-1.76176	0.166143	-0.788575	0.694181	-0.302969	0.999218	0.247528	0.999053	-2.69549	0.0177741	-2.25557	0.0363794
E9QNN1	DEAH box protein 9	Dhx9	0	1	0.975305	0.428607	1.55224	0.20468	1.80898	0.0363593	0.556252	0.999218	0.384574	0.999053	1.85182	0.158114	1.5428	0.274822
F6QA74	DNA-(apurinic or apyrimidinic site) endonuclease (Fragment)	Apex1	0	1	-0.351266	0.988801	-0.306279	0.895786	-0.451806	0.694366	0.675314	0.999218	-0.522523	0.845414	0.348165	0.75331	-0.101385	0.949425
F6SPK0	Ubiquitin-conjugating enzyme E2 J1 (Fragment)	Ube2j1	0	1	1.57064	0.960343	-0.492033	0.936111	-0.180991	0.987184	0.200625	0.999218	0.965158	0.985237	-0.459498	0.955868	-0.801868	0.856225
F6SQH7	Polymerase delta-interacting protein 2 (Fragment)	Poldip2	0	1	0.561656	0.960343	0.6288	0.796218	0.51859	0.694181	0.359227	0.999218	-0.060213	0.999053	0.193988	0.947492	0.637172	0.643541
F6T4M4	Serine/arginine repetitive matrix protein 1 (Fragment)	Srrm1	0	1	0.563524	0.995342	0.284452	0.973208	0.228881	0.987184	0.578843	0.999218	0.149215	0.999053	-0.00565793	0.998681	0.52821	0.923509
F6V6T4	Transmembrane emp24 domain-containing protein 2 (Fragment)	Tmed2	0	1	0.233425	0.995342	0.298672	0.903003	0.380834	0.862652	0.38949	0.999218	0.578607	0.858255	0.832926	0.480967	1.05679	0.328792
F6W2Q5	Epidermal growth factor receptor substrate 15	Eps15	0	1	0.283726	0.995342	-0.206617	0.96104	0.153161	0.984632	-0.249557	0.999218	0.295405	0.999053	-0.378562	0.933523	0.512173	0.853243
F6WHQ7	Glutathione S-transferase Mu 1 (Fragment)	Gstm1	0	1	0.254173	0.995342	0.638483	0.938619	1.06118	0.875556	-0.243314	0.999218	-0.136255	0.999053	-0.167253	0.981918	0.192401	0.980478
F7BJK1	Protocadherin 1 (Fragment)	Pcdh1	0	1	0.625587	0.988801	NA	NA	1.16247	0.647906	NA	NA	0.267592	0.999053	1.76847	0.216586	1.65723	0.362414
F8VPM7	ELKS/Rab6-interacting/CAST family member 1	Erc1	0	1	0.859829	0.995342	0.408025	0.95765	0.478165	0.931815	1.39908	0.999218	-0.231344	0.999053	-0.230936	0.976359	0.707527	0.9259
F8VPN4	4-alpha-glucanotransferase	Agl	0	1	0.758845	0.758403	0.0454632	0.978247	-0.124824	0.940256	-0.1448	0.999218	1.14062	0.340879	-0.624127	0.45286	-0.685831	0.321163
F8VQC1	Signal recognition particle subunit SRP72	Srp72	0	1	-0.648095	0.988801	-0.196438	0.949778	-0.381361	0.871277	0.757198	0.999218	-0.191773	0.999053	-0.542601	0.738494	-0.482037	0.793655
F8WHP8	ATP synthase membrane subunit f	Atp5j2	0	1	0.390002	0.781313	-0.60638	0.335525	-0.0473684	0.987437	0.087215	0.999218	0.430541	0.945976	-0.365848	0.709807	0.00540664	0.995969
F8WHT5	Protein Mpv17	Mpv17	0	1	1.0409	0.957585	-0.440225	0.915246	-0.159081	0.976849	0.237913	0.999218	0.446585	0.999053	-0.389977	0.92564	0.0351963	0.987308
F8WIV2	Serine (or cysteine) peptidase inhibitor, clade B, member 6a	Serpinb6a	0	1	-1.00698	0.988801	-0.430174	0.917954	-0.599582	0.898512	-0.756196	0.999218	-0.388027	0.999053	0.568166	0.870833	-0.0673268	0.983438
F8WJ64	Acyl carrier protein (Fragment)	Ndufab1	0	1	0.445271	0.995342	-1.73482	0.650112	-0.135251	0.99421	-1.03077	0.999218	0.474179	0.999053	-1.03887	0.859735	-1.48504	0.643541
F8WJG3	Transformer-2 protein homolog beta	Tra2b	0	1	-0.316215	0.995342	NA	NA	0.0284867	0.999044	NA	NA	-0.650939	0.999053	0.678639	0.89511	1.01147	0.715661
G3UWR2	GRB10-interacting GYF protein 2	Gigyf2	0	1	-0.714824	0.995342	-0.504784	0.918245	-0.430935	0.900316	-0.233592	0.999218	-0.762246	0.985237	-0.382507	0.944656	0.154028	0.96424
G3UX26	Outer mitochondrial membrane protein porin 2	Vdac2	0	1	0.332841	0.995342	-0.345114	0.925069	-0.466308	0.868721	-0.542484	0.999218	0.475878	0.985237	-0.745042	0.709992	-0.798212	0.641071
G3UXA6	Polypyrimidine tract-binding protein 3	Ptbp3	0	1	-0.146872	0.995342	-0.811231	0.342427	-0.471844	0.562897	-0.182775	0.999218	-0.306341	0.981391	-0.0187331	0.99452	-0.39761	0.693035
G3UXL2	Ribose-phosphate diphosphokinase	Prps1l3	0	1	0.329292	0.988801	-0.019557	0.985497	0.282938	0.823289	0.107581	0.999218	0.639547	0.745402	-0.135566	0.950197	0.172409	0.891226
G3UXY7	Alpha-amylase 1 (Fragment)	Amy1	0	1	-0.394974	0.995342	-0.729833	0.885384	-0.451807	0.931815	-0.774583	0.999218	0.277171	0.999053	-0.394027	0.947492	-0.198319	0.966839
G3UYV7	40S ribosomal protein S28 (Fragment)	Rps28	0	1	-0.583191	0.995342	0.132604	0.973208	-0.423412	0.882873	0.316942	0.999218	-0.457741	0.997902	-0.1988	0.9543	-0.788101	0.626714
G3UZ26	Serine hydroxymethyltransferase (Fragment)	Shmt1	0	1	-0.52792	0.798298	-0.856298	0.0208104	-0.339633	0.70841	-0.377929	0.999218	-0.0227169	0.999053	-0.837659	0.041581	-1.07995	0.00899249
G3UZI2	Heterogeneous nuclear ribonucleoprotein Q	Syncrip	0	1	-0.48864	0.988801	-0.0244126	0.98894	0.300441	0.878397	0.0712621	0.999218	-0.00543648	0.999421	0.0948472	0.973227	0.202728	0.932892
G3X8P9	Aldehyde oxidase 1	Aox1	0	1	-0.166003	0.995342	1.87999	0.261125	0.109736	0.987184	-0.958208	0.999218	-0.546779	0.988549	1.13149	0.572259	0.664644	0.773824
G3X8Q5	Ceruloplasmin	Cp	0	1	0.565673	0.957585	0.679106	0.558884	0.839345	0.380491	-0.17255	0.999218	-0.301622	0.985237	0.399733	0.805627	0.366279	0.773824
G3X8T3	Carboxypeptidase	Ctsa	0	1	0.14318	0.995342	0.956499	0.382915	0.242481	0.900316	0.652934	0.999218	-0.246135	0.999053	1.32993	0.258039	0.777233	0.546778
G3X8X1	Tetratricopeptide repeat protein 39C	Ttc39c	0	1	-0.320935	0.988801	-1.16776	0.117388	-0.222105	0.882873	-0.0222118	0.999218	0.429014	0.918737	-0.63008	0.693662	-0.314855	0.777278
G3X925	Pyruvate kinase	Pklr	0	1	1.12124	0.768418	-1.12373	0.389433	0.263949	0.931124	-0.393232	0.999218	2.37886	0.0710626	-2.15891	0.00599788	-1.19463	0.110167
G3X972	Sec24-related gene family, member C (S. cerevisiae)	Sec24c	0	1	0.183113	0.995342	0.698125	0.782461	0.0106615	0.999044	0.704578	0.999218	-0.495735	0.984831	1.14276	0.408222	0.49588	0.78885
G3X982	Aldehyde oxidase 3	Aox3	0	1	0.596043	0.988801	1.7594	0.380914	3.1777	0.00350392	0.247913	0.999218	0.876222	0.822957	1.83572	0.408426	2.76703	0.0112447
G3X9T7	Galectin-9	Lgals9	0	1	-0.0602079	0.995342	-0.390342	0.790537	-0.756032	0.477059	-0.471677	0.999218	-0.310777	0.985237	-0.240255	0.928488	-0.705545	0.482052
G3X9U9	Mitochondrial fission 1 protein	Fis1	0	1	0.635254	0.995342	0.619658	0.909681	1.034	0.577363	1.31898	0.999218	0.401646	0.999053	1.0916	0.636549	0.642291	0.846327
G5E850	Cytochrome b5	Cyb5a	0	1	-0.0647507	0.995342	0.920002	0.572244	-0.186906	0.940256	-1.06521	0.999218	-0.162554	0.999053	-0.121943	0.973227	-0.00140863	0.998512
G5E866	Splicing factor 3B subunit 1	Sf3b1	0	1	-0.617413	0.995342	-0.522773	0.925069	-0.814582	0.854812	-1.17006	0.999218	-1.19505	0.972625	-0.301897	0.960484	-0.293659	0.950667
G5E8G0	Heterogeneous nuclear ribonucleoprotein D0	Hnrnpd	0	1	-0.0523535	0.995342	0.844918	0.852575	0.555907	0.89257	-0.0482222	0.999218	0.564158	0.999053	1.01303	0.697282	1.07681	0.672423
G5E8M7	Glutathione transferase	Gstm6	0	1	-0.689831	0.960343	-1.49889	0.0283693	-2.46717	0.000424565	-1.01161	0.999218	-0.902316	0.768112	-2.22574	0.0708551	-2.64802	0.0112447
G5E8R3	Pyruvate carboxylase	Pcx	0	1	0.756351	0.428607	0.405833	0.721326	0.838225	0.117612	0.0135215	0.999218	0.562702	0.682225	-0.0356572	0.981918	0.309459	0.728933
H3BJE0	Progranulin (Fragment)	Grn	0	1	0.341721	0.995342	0.505053	0.916014	0.307151	0.936021	-0.049667	0.999218	0.00584938	0.999774	0.180246	0.973227	-0.625878	0.788961
H3BKL6	Melanoma inhibitory activity protein 2	Mia2	0	1	-0.844229	0.960343	0.654403	0.823806	-1.07502	0.427806	-0.328246	0.999218	-0.33371	0.999053	0.22147	0.9543	-0.365919	0.788961
H3BL34	Carboxylic ester hydrolase	Ces1e	0	1	-0.648	0.960343	0.735843	0.332012	-1.03822	0.156189	-0.515615	0.999218	-0.211119	0.999053	-0.229065	0.92564	-0.736882	0.672423
H7BX01	Dynamin-like 120 kDa protein, form S1	Opa1	0	1	0.330954	0.988801	0.329111	0.83267	0.46966	0.570575	-0.307599	0.999218	-0.0983599	0.999053	0.386902	0.720837	0.577906	0.488809
H7BX64	Sarcolemmal membrane-associated protein	Slmap	0	1	-0.137607	0.995342	0.113191	0.979569	-0.771771	0.828689	0.327382	0.999218	-0.0167048	0.999053	-0.370557	0.954835	-0.524305	0.875266
H7BX88	Carnitine O-acetyltransferase	Crat	0	1	-1.8302	0.325502	0.750106	0.627414	-2.16287	0.0270248	-0.715548	0.999218	-1.43944	0.382884	-0.691102	0.785866	-1.17969	0.399774
H7BX95	Serine/arginine-rich splicing factor 1	Srsf1	0	1	0.245818	0.995342	0.932405	0.753119	0.518481	0.843738	0.590165	0.999218	-0.221886	0.999053	0.997475	0.587438	1.04877	0.519137
I7HLV2	60S ribosomal protein L10 (Fragment)	Rpl10	0	1	-0.33417	0.995342	-0.145774	0.95765	0.343631	0.733699	0.277356	0.999218	-0.103477	0.999053	0.347108	0.8507	0.87922	0.452337
J3QMG3	Voltage-dependent anion-selective channel protein 3	Vdac3	0	1	1.41376	0.38748	-0.261256	0.915246	0.185969	0.92358	-0.226725	0.999218	0.763345	0.858255	-0.200535	0.954835	-0.209773	0.927553
J3QNY6	Bile salt export pump	Abcb11	0	1	0.299626	0.995342	-0.225264	0.853708	0.69673	0.465074	0.0114546	0.999218	0.738488	0.529312	0.0599854	0.973227	1.09204	0.20423
J3QP56	Acyl-protein thioesterase 1	Lypla1	0	1	-0.681187	0.966983	-1.15671	0.472551	-0.56328	0.765628	-0.47979	0.999218	-0.64227	0.972625	-1.13069	0.35252	-0.837687	0.531909
J3QPW1	Phosphatidylinositol transfer protein alpha isoform	Pitpna	0	1	1.23	0.572884	1.17628	0.536263	0.729518	0.679317	1.02488	0.999218	0.415074	0.985237	0.526313	0.823009	0.210357	0.924454
K3W4Q8	Basigin	Bsg	0	1	-0.717757	0.880618	0.955553	0.446079	-0.340296	0.88092	-0.403771	0.999218	-0.186069	0.999053	0.137398	0.972428	-0.277274	0.843882
K4DI63	Protein CREG1	Creg1	0	1	-0.987402	0.773482	1.19032	0.654162	-1.23756	0.477059	-0.787895	0.999218	-1.84987	0.119703	1.97392	0.0347584	-0.33926	0.891226
K7N6C2	Cytochrome P450, family 2, subfamily c, polypeptide 68	Cyp2c68	0	1	1.4533	0.540833	1.08806	0.610389	0.735733	0.736726	0.274438	0.999218	0.0618933	0.999053	0.60953	0.762133	-0.00835329	0.996516
K9J7B2	UDP-glucuronosyltransferase	Ugt1a6b	0	1	-0.516698	0.773482	1.44722	0.0208104	0.339352	0.779949	-0.03702	0.999218	-0.524659	0.822957	0.84759	0.169719	0.625158	0.42406
O08529	Calpain-2 catalytic subunit	Capn2	0	1	0.734535	0.995342	-0.244675	0.958506	0.903579	0.736726	1.24264	0.999218	-0.777236	0.999053	-0.115443	0.981918	0.127434	0.971254
O08547	Vesicle-trafficking protein SEC22b	Sec22b	0	1	-0.335143	0.995342	-0.171273	0.961672	-0.289814	0.931815	-0.432718	0.999218	0.139063	0.999053	-1.01569	0.501852	-0.647704	0.722258
O08553	Dihydropyrimidinase-related protein 2	Dpysl2	0	1	-0.325018	0.988801	0.394427	0.597104	0.343275	0.742325	-0.402076	0.999218	0.0515412	0.999053	0.867861	0.193841	0.531981	0.604801
O08583	THO complex subunit 4	Alyref	0	1	0.170415	0.995342	0.272788	0.96104	0.404954	0.931815	-0.0429426	0.999218	0.0720424	0.999053	-0.538326	0.920209	0.30023	0.947904
O08600	Endonuclease G, mitochondrial	Endog	0	1	0.485583	0.995342	-2.0391	0.109401	-1.17826	0.621533	0.402149	0.999218	-0.342066	0.999053	-1.53242	0.15548	-1.09304	0.451459
O08601	Microsomal triglyceride transfer protein large subunit	Mttp	0	1	-0.0390179	0.995342	0.2587	0.859139	-0.829448	0.0360298	0.352129	0.999218	-0.0528365	0.999053	0.122474	0.954835	-0.357041	0.486652
O08663	Methionine aminopeptidase 2	Metap2	0	1	-0.0536012	0.995342	0.364114	0.861515	-0.0779404	0.987184	-0.364041	0.999218	-0.0528279	0.999053	0.508467	0.683057	0.486379	0.677871
O08677	Kininogen-1	Kng1	0	1	0.280127	0.988801	-0.4127	0.714802	0.522095	0.599675	-0.0233486	0.999218	-0.339274	0.983771	-0.837809	0.463218	-0.577799	0.748362
O08749	Dihydrolipoyl dehydrogenase, mitochondrial	Dld	0	1	0.202467	0.995342	-0.403473	0.697986	-0.0466839	0.987184	-0.491122	0.999218	0.305047	0.974112	-0.430792	0.506248	-0.0688909	0.962623
O08795	Glucosidase 2 subunit beta	Prkcsh	0	1	0.204995	0.995342	-0.105336	0.958506	0.172494	0.924146	0.0348605	0.999218	0.251838	0.999053	-0.106692	0.955868	0.507703	0.667507
O08807	Peroxiredoxin-4	Prdx4	0	1	0.414119	0.995342	0.632842	0.790537	0.568568	0.736564	0.164933	0.999218	0.0981757	0.999053	0.259126	0.933523	0.321471	0.851579
O08914	Fatty-acid amide hydrolase 1	Faah	0	1	0.147459	0.995342	0.532566	0.355424	-0.00773221	0.999044	0.41389	0.999218	0.640591	0.719187	0.42014	0.423021	0.538454	0.208575
O08966	Solute carrier family 22 member 1	Slc22a1	0	1	0.284084	0.995342	2.51064	0.38999	1.06421	0.772829	0.611074	0.999218	-0.141381	0.999053	1.75762	0.517846	2.01304	0.394247
O09061	Proteasome subunit beta type-1	Psmb1	0	1	-1.03477	0.765975	-0.905681	0.622493	-0.812486	0.574266	-0.287399	0.999218	-0.661059	0.972625	-0.685835	0.590308	-1.34578	0.273121
O09111	NADH dehydrogenase [ubiquinone] 1 beta subcomplex subunit 11, mitochondrial	Ndufb11	0	1	-0.816918	0.995342	-0.0368149	0.98894	-0.574584	0.862675	-0.603694	0.999218	0.3905	0.999053	-0.115608	0.981918	-0.711015	0.884369
O09131	Glutathione S-transferase omega-1	Gsto1	0	1	0.244938	0.988801	1.32972	0.116533	0.164313	0.916018	0.333518	0.999218	0.016034	0.999053	0.730004	0.483176	0.41583	0.64381
O09158	Cytochrome P450 3A25	Cyp3a25	0	1	1.6309	0.873378	1.52211	0.417985	1.46283	0.391529	0.360075	0.999218	1.27717	0.840534	1.29036	0.598985	0.271723	0.939291
O09159	Lysosomal alpha-mannosidase	Man2b1	0	1	-0.255353	0.995342	0.116472	0.9744	-0.139251	0.959729	-0.533652	0.999218	-0.924616	0.730894	0.568938	0.790272	-0.328169	0.86555
O09172	Glutamate--cysteine ligase regulatory subunit	Gclm	0	1	0.124954	0.995342	2.33689	0.000774116	1.51607	0.00422084	0.299555	0.999218	0.397215	0.600163	1.5127	0.036459	1.5576	0.0264263
O09173	Homogentisate 1,2-dioxygenase	Hgd	0	1	-0.23954	0.994595	-1.62961	0.0126467	-1.20274	0.0251492	-0.127888	0.999218	0.132331	0.999053	-1.7119	0.0104527	-1.6128	0.00175715
O09174	Alpha-methylacyl-CoA racemase	Amacr	0	1	0.278187	0.995342	0.359608	0.888299	0.389601	0.80512	0.162511	0.999218	0.257726	0.999053	0.712064	0.674242	1.04066	0.245494
O35114	Lysosome membrane protein 2	Scarb2	0	1	-0.0436129	0.995342	0.592374	0.856806	0.915539	0.621533	-0.224838	0.999218	-0.597217	0.982864	1.36729	0.368956	1.74355	0.20423
O35129	Prohibitin-2	Phb2	0	1	0.251494	0.995342	0.128302	0.936035	-0.167706	0.940256	-0.709763	0.999218	0.0317531	0.999053	0.00370911	0.998681	-0.110454	0.952145
O35226	26S proteasome non-ATPase regulatory subunit 4	Psmd4	0	1	0.358515	0.995342	0.165975	0.973208	-0.240444	0.943355	0.246648	0.999218	-0.406961	0.999053	-0.159944	0.973227	-0.12966	0.966839
O35326	Serine/arginine-rich splicing factor 5	Srsf5	0	1	0.0990221	0.995342	-0.3208	0.900229	-0.302896	0.914447	0.432514	0.999218	-0.698906	0.858255	0.130904	0.973227	0.103624	0.964322
O35350	Calpain-1 catalytic subunit	Capn1	0	1	0.103013	0.995342	NA	NA	0.842664	0.625185	NA	NA	-0.179529	0.999053	0.317923	0.912439	0.660188	0.580456
O35386	Phytanoyl-CoA dioxygenase, peroxisomal	Phyh	0	1	-2.21972	0.0661394	-0.48851	0.715525	-1.62091	0.016871	-0.696617	0.999218	-1.94062	0.15061	-0.463341	0.739136	-1.40187	0.177971
O35423	Serine--pyruvate aminotransferase, mitochondrial	Agxt	0	1	-0.00832659	0.995342	-1.91582	0.04901	-0.997057	0.332879	0.265675	0.999218	-0.070193	0.999053	-1.98964	0.0616013	-1.206	0.182206
O35459	Delta(3,5)-Delta(2,4)-dienoyl-CoA isomerase, mitochondrial	Ech1	0	1	-0.210661	0.995342	1.27562	0.102632	-0.924551	0.380491	-0.0748698	0.999218	-0.754326	0.72496	0.457394	0.760732	-0.529215	0.571317
O35488	Very long-chain acyl-CoA synthetase	Slc27a2	0	1	-0.418362	0.988801	1.52051	0.0723901	0.151933	0.941176	0.500998	0.999218	-0.542666	0.875988	1.61875	0.0303987	0.865616	0.269687
O35490	Betaine--homocysteine S-methyltransferase 1	Bhmt	0	1	-2.37348	0.152414	-1.64876	0.570681	-1.46549	0.40281	-0.304656	0.999218	-1.4381	0.320598	-2.21878	0.164169	-2.84669	0.012972
O35593	26S proteasome non-ATPase regulatory subunit 14	Psmd14	0	1	0.0176851	0.995342	-0.0948178	0.974393	-1.12732	0.249071	-0.0591059	0.999218	-0.193829	0.999053	-0.586971	0.679165	-0.097424	0.969545
O35685	Nuclear migration protein nudC	Nudc	0	1	0.599692	0.995342	0.109272	0.9744	-0.972294	0.544371	-0.471433	0.999218	-0.0962524	0.999053	0.137662	0.973227	0.148499	0.964322
O35728	Cytochrome P450 4A14	Cyp4a14	0	1	-1.22085	0.325502	3.19745	0.00156315	-1.36617	0.126548	-0.167712	0.999218	-1.77432	0.000922076	2.48132	0.0116657	0.204306	0.956426
O35857	Mitochondrial import inner membrane translocase subunit TIM44	Timm44	0	1	0.0390063	0.995342	0.294127	0.895786	0.22617	0.90845	0.323436	0.999218	0.0964001	0.999053	0.532776	0.608684	-0.0543895	0.971254
O35900	U6 snRNA-associated Sm-like protein LSm2	Lsm2	0	1	-1.17968	0.924458	-0.332149	0.938619	-0.688216	0.818398	-0.877508	0.999218	-0.767952	0.985237	-1.00037	0.693662	-0.206311	0.940851
O35945	Aldehyde dehydrogenase, cytosolic 1	Aldh1a7	0	1	-1.26334	0.197607	-0.383232	0.799822	-1.87692	0.0137663	-0.129305	0.999218	-1.58471	0.0683907	-1.27486	0.0423046	-2.38568	0.00339294
O35969	Guanidinoacetate N-methyltransferase	Gamt	0	1	-0.136161	0.995342	-0.779273	0.63562	-0.0336047	0.996466	-0.0726141	0.999218	-0.0510873	0.999053	-0.52483	0.674242	-0.689396	0.571317
O54734	Dolichyl-diphosphooligosaccharide--protein glycosyltransferase 48 kDa subunit	Ddost	0	1	0.229971	0.995342	-0.467764	0.853708	0.201292	0.940256	-0.398076	0.999218	0.369411	0.999053	0.315178	0.920375	0.432655	0.811055
O54749	Cytochrome P450 2J5	Cyp2j5	0	1	-0.371255	0.988801	0.187241	0.936094	0.746228	0.477059	-0.257652	0.999218	-0.0799865	0.999053	-0.477483	0.626685	0.122318	0.927553
O55013	Trafficking protein particle complex subunit 3	Trappc3	0	1	-1.02411	0.924458	NA	NA	-0.721801	0.858152	NA	NA	-0.649602	0.93671	-0.835461	0.751075	-0.109524	0.959993
O55022	Membrane-associated progesterone receptor component 1	Pgrmc1	0	1	0.611345	0.988801	1.56153	0.250961	0.400706	0.906635	0.415951	0.999218	0.592283	0.985237	1.29146	0.457012	0.0537324	0.980572
O55029	Coatomer subunit beta'	Copb2	0	1	0.273382	0.960343	-0.140714	0.781794	0.219522	0.631313	-0.0951655	0.999218	0.224321	0.981391	-0.272189	0.619785	0.0562471	0.960938
O55060	Thiopurine S-methyltransferase	Tpmt	0	1	-0.201694	0.995342	-0.389901	0.834661	0.113465	0.959729	-0.235445	0.999218	0.264546	0.985237	-0.667049	0.403949	-0.333407	0.697922
O55125	Protein NipSnap homolog 1	Nipsnap1	0	1	1.02169	0.428607	0.0400317	0.979569	0.626653	0.27111	-0.157455	0.999218	1.35489	0.0336349	-0.486974	0.585291	0.206827	0.797566
O55135	Eukaryotic translation initiation factor 6	Eif6	0	1	-0.461177	0.995342	-0.563306	0.839668	0.0337763	0.998578	0.355545	0.999218	-0.0168527	0.999053	-0.118754	0.973227	-0.596152	0.683614
O55137	Acyl-coenzyme A thioesterase 1	Acot1	0	1	-1.10378	0.428607	2.14507	0.048336	-1.20491	0.153377	-0.624587	0.999218	-1.78542	0.00751888	0.809288	0.765599	0.0450615	0.982088
O55142	60S ribosomal protein L35a	Rpl35a	0	1	-0.313458	0.995342	-0.233883	0.892823	0.326168	0.736726	0.163803	0.999218	0.00779814	0.999053	0.129782	0.947492	0.143553	0.917092
O55143	Sarcoplasmic/endoplasmic reticulum calcium ATPase 2	Atp2a2	0	1	0.428957	0.988801	0.328831	0.853708	0.120451	0.956574	0.499481	0.999218	-0.113001	0.999053	0.744026	0.45286	1.09318	0.146325
O55222	Integrin-linked protein kinase	Ilk	0	1	-0.783628	0.960343	0.281456	0.918245	-0.367491	0.813281	0.0776937	0.999218	-0.63555	0.981391	-0.177945	0.954835	-0.356137	0.802094
O55234	Proteasome subunit beta type-5	Psmb5	0	1	-0.805864	0.650594	0.321069	0.848868	-0.932283	0.156189	-0.138807	0.999218	-0.600112	0.929821	-0.0068741	0.996328	-0.495508	0.743739
O55242	Sigma non-opioid intracellular receptor 1	Sigmar1	0	1	-0.47762	0.988801	-1.9452	0.019518	-2.26644	0.0132316	-0.427673	0.999218	-1.12227	0.423502	-1.65836	0.0981766	-1.69049	0.0509742
O70194	Eukaryotic translation initiation factor 3 subunit D	Eif3d	0	1	0.0505303	0.995342	-0.0769172	0.973208	0.46999	0.648587	0.523669	0.999218	-0.290743	0.981391	0.436875	0.726056	0.337351	0.761203
O70310	Glycylpeptide N-tetradecanoyltransferase 1	Nmt1	0	1	-0.515604	0.988801	0.116154	0.958506	-0.0371312	0.993182	0.603658	0.999218	-0.189105	0.999053	0.166552	0.954835	-0.462768	0.761203
O70325	Phospholipid hydroperoxide glutathione peroxidase	Gpx4	0	1	-0.964034	0.428607	-0.00681084	0.998422	-1.16106	0.160701	-0.789418	0.999218	-1.01988	0.241059	-0.244964	0.933523	-0.790552	0.411669
O70435	Proteasome subunit alpha type-3	Psma3	0	1	0.0146556	0.995342	0.198822	0.853708	-0.319452	0.621533	-0.187415	0.999218	-0.110765	0.999053	-0.190936	0.843052	-0.457457	0.316856
O70475	UDP-glucose 6-dehydrogenase	Ugdh	0	1	-1.27574	0.325502	1.96957	0.0308798	-1.12748	0.186937	-0.431319	0.999218	-1.92605	0.00677021	1.5228	0.0842719	-0.174343	0.938124
O70503	Very-long-chain 3-oxoacyl-CoA reductase	Hsd17b12	0	1	-1.01469	0.464543	0.228509	0.905717	-1.13642	0.248237	-0.281177	0.999218	-1.08773	0.463068	-0.464096	0.788764	-1.19805	0.158457
O70570	Polymeric immunoglobulin receptor	Pigr	0	1	0.348086	0.995342	-0.335708	0.95765	2.74056	0.173527	0.030851	0.999218	0.533724	0.999053	0.176784	0.976359	1.86485	0.452337
O88342	WD repeat-containing protein 1	Wdr1	0	1	0.172968	0.995342	-0.0299459	0.98894	0.592257	0.782827	0.401409	0.999218	0.0943537	0.999053	0.501861	0.852983	0.517171	0.8126
O88428	Bifunctional 3'-phosphoadenosine 5'-phosphosulfate synthase 2	Papss2	0	1	-0.600638	0.737598	-1.17821	0.00517482	-1.14811	0.0679377	-0.0576697	0.999218	-0.713753	0.423502	-1.00699	0.0784072	-1.13502	0.0290382
O88441	Metaxin-2	Mtx2	0	1	-0.107257	0.995342	0.518759	0.790537	0.0983175	0.976849	0.710892	0.999218	0.0810348	0.999053	0.521976	0.883365	-0.452386	0.773824
O88451	Retinol dehydrogenase 7	Rdh7	0	1	0.32958	0.960343	0.841534	0.169986	0.00167391	0.999844	0.361521	0.999218	0.548288	0.630424	0.539467	0.43214	0.540694	0.452337
O88531	Palmitoyl-protein thioesterase 1	Ppt1	0	1	-1.01824	0.839183	1.02836	0.570681	1.21271	0.259243	0.122498	0.999218	-1.1094	0.600163	2.14427	0.0390139	1.80646	0.12767
O88533	Aromatic-L-amino-acid decarboxylase	Ddc	0	1	-1.03113	0.874471	-0.693163	0.697986	-0.132213	0.948066	-0.841089	0.999218	-1.26504	0.426356	-0.0971109	0.975408	-0.6723	0.643541
O88543	COP9 signalosome complex subunit 3	Cops3	0	1	-0.0344148	0.995342	-0.498718	0.915246	-0.358977	0.927904	-0.0793251	0.999218	-0.220082	0.999053	0.316918	0.9543	0.0919402	0.97268
O88544	COP9 signalosome complex subunit 4	Cops4	0	1	0.503064	0.988801	-0.575502	0.782461	0.499293	0.720131	0.390897	0.999218	-0.390323	0.999053	-0.088604	0.979148	0.263467	0.926134
O88545	COP9 signalosome complex subunit 6	Cops6	0	1	0.40741	0.995342	2.10975	0.150174	0.784251	0.823833	1.42734	0.999218	0.645725	0.985237	1.19104	0.723022	1.30354	0.524536
O88569	Heterogeneous nuclear ribonucleoproteins A2/B1	Hnrnpa2b1	0	1	-0.399891	0.995342	0.970462	0.721326	1.36655	0.452429	0.727517	0.999218	0.174094	0.999053	0.890684	0.705922	0.765762	0.684348
O88587	Catechol O-methyltransferase	Comt	0	1	0.600639	0.765975	-1.07032	0.106147	-0.215234	0.877983	0.258027	0.999218	1.10216	0.158772	-0.828603	0.145	-0.191887	0.884369
O88685	26S proteasome regulatory subunit 6A	Psmc3	0	1	-0.178255	0.995342	0.213258	0.915246	-0.559238	0.425167	0.0344469	0.999218	-0.441457	0.830094	0.206544	0.831608	-0.350062	0.649534
O88696	ATP-dependent Clp protease proteolytic subunit, mitochondrial	Clpp	0	1	0.581983	0.960343	-0.363972	0.82797	0.176591	0.927904	0.307844	0.999218	0.00384384	0.999421	0.154286	0.940115	0.282559	0.788961
O88844	Isocitrate dehydrogenase [NADP] cytoplasmic	Idh1	0	1	-0.795978	0.428607	0.29449	0.83267	-1.1975	0.0390316	-0.212526	0.999218	-0.513971	0.858255	-0.121081	0.954835	-0.776888	0.348547
O88851	Putative hydrolase RBBP9	Rbbp9	0	1	-0.645538	0.966983	-0.0245459	0.98894	0.31018	0.919277	-0.594009	0.999218	0.457593	0.989003	-0.683431	0.688301	0.0699054	0.973106
O88962	7-alpha-hydroxycholest-4-en-3-one 12-alpha-hydroxylase	Cyp8b1	0	1	-3.27	0.572884	-0.763901	0.905717	-0.906804	0.867417	0.432584	0.999218	-2.46697	0.918737	-0.463111	0.955868	-2.80664	0.434212
O88986	2-amino-3-ketobutyrate coenzyme A ligase, mitochondrial	Gcat	0	1	0.314386	0.995342	-0.814009	0.627414	-0.717572	0.6882	0.00770248	0.999218	0.385327	0.985237	-0.733128	0.67969	-1.35863	0.1657
O89017	Legumain	Lgmn	0	1	-0.0335364	0.995342	0.793248	0.68718	1.23517	0.311671	0.830966	0.999218	-0.154956	0.999053	1.63381	0.0673213	1.1401	0.185308
O89020	Afamin	Afm	0	1	0.0569114	0.995342	0.272321	0.955183	0.499207	0.888127	-0.441979	0.999218	-0.672588	0.981391	0.0867146	0.981918	0.556609	0.821203
O89023	Tripeptidyl-peptidase 1	Tpp1	0	1	-0.81899	0.960343	0.450179	0.882262	-0.424881	0.84798	-0.795598	0.999218	-0.938111	0.808974	0.832234	0.636549	-0.208553	0.947904
O89079	Coatomer subunit epsilon	Cope	0	1	-0.460752	0.995342	-0.346035	0.872616	-0.749807	0.73262	-0.533951	0.999218	-0.805318	0.968288	-0.824358	0.725359	-1.16252	0.553442
O89110	Caspase-8	Casp8	0	1	0.00415317	0.996298	-0.293977	0.930512	0.42002	0.862675	0.250656	0.999218	-0.122084	0.999053	0.72766	0.675945	0.472326	0.772555
P00186	Cytochrome P450 1A2	Cyp1a2	0	1	-0.570213	0.988801	-0.335887	0.896136	0.234789	0.898512	0.26118	0.999218	-1.23344	0.241059	0.735944	0.216492	0.516151	0.488771
P00329	Alcohol dehydrogenase 1	Adh1	0	1	0.353773	0.960343	0.472538	0.69923	-0.249144	0.775334	-0.0980665	0.999218	0.466754	0.730894	-0.0967649	0.966895	0.0227083	0.983438
P00375	Dihydrofolate reductase	Dhfr	0	1	-0.257014	0.995342	-0.602061	0.823806	-0.208251	0.943355	-0.239238	0.999218	0.177505	0.999053	-0.747864	0.709807	-0.643359	0.783347
P00405	Cytochrome c oxidase subunit 2	Mtco2	0	1	0.662428	0.960343	-0.730435	0.715525	-0.817633	0.6058	-0.625537	0.999218	-0.0945065	0.999053	-1.17271	0.383324	-1.36809	0.20776
P00416	Cytochrome c oxidase subunit 3	mt-Co3	0	1	-0.206171	0.995342	0.361108	0.955183	0.0231355	0.999044	-0.578803	0.999218	-0.585424	0.999053	-1.07289	0.683057	-1.19654	0.583054
P00493	Hypoxanthine-guanine phosphoribosyltransferase	Hprt1	0	1	-1.48672	0.325502	0.55772	0.823806	-1.44109	0.259243	-0.0608549	0.999218	-1.02273	0.72496	0.279687	0.922983	-1.05609	0.322796
P00920	Carbonic anhydrase 2	Ca2	0	1	-0.183931	0.995342	0.0119945	0.995372	0.482493	0.827068	-0.191356	0.999218	-1.02384	0.768112	0.0148714	0.99452	0.0988771	0.967649
P01027	Complement C3	C3	0	1	1.96156	0.38748	1.61814	0.00312233	1.92535	0.0013858	0.274054	0.999218	0.929595	0.605011	0.822483	0.290448	1.528	0.0404448
P01029	Complement C4-B	C4b	0	1	0.333731	0.995342	-1.00825	0.434811	0.742149	0.559544	0.633851	0.999218	0.403774	0.981391	-0.499572	0.647934	0.250669	0.909744
P01837	Immunoglobulin kappa constant	Igkc	0	1	-1.40323	0.880618	0.135766	0.9785	0.586331	0.898512	-1.36188	0.999218	0.801406	0.985237	0.525142	0.933523	-0.581391	0.846327
P01872	Immunoglobulin heavy constant mu	Ighm	0	1	-0.221055	0.995342	1.7581	0.342427	1.84171	0.102774	-0.461555	0.999218	0.776062	0.981391	1.95743	0.15548	0.91977	0.658441
P01887	Beta-2-microglobulin	B2m	0	1	-0.0880275	0.995342	1.07611	0.782087	0.796345	0.821682	0.111725	0.999218	-0.0032537	0.999774	0.807744	0.825847	0.157851	0.966839
P01898	H-2 class I histocompatibility antigen, Q10 alpha chain	H2-Q10	0	1	-0.670625	0.988801	-0.473952	0.915246	-0.199123	0.968263	-0.261198	0.999218	-1.36503	0.571769	0.313468	0.946038	-0.118656	0.971504
P01899	H-2 class I histocompatibility antigen, D-B alpha chain	H2-D1	0	1	-0.246164	0.995342	-0.227964	0.925069	-0.203853	0.928954	-0.831476	0.999218	0.33701	0.999053	0.126776	0.955868	-0.269835	0.923509
P01901	H-2 class I histocompatibility antigen, K-B alpha chain	H2-K1	0	1	1.25996	0.960343	0.625009	0.894461	0.273423	0.943355	1.03118	0.999218	1.05395	0.943111	1.26585	0.636549	0.868513	0.733874
P02798	Metallothionein-2	Mt2	0	1	3.59876	0.891003	-1.3555	0.765138	-0.428419	0.941176	-1.20755	0.999218	1.42444	0.985237	-1.38629	0.674242	0.830988	0.881742
P03893	NADH-ubiquinone oxidoreductase chain 2	Mtnd2	0	1	0.532612	0.988801	-0.446106	0.889316	-0.398222	0.871277	0.142301	0.999218	0.285292	0.999053	-1.34605	0.23294	-0.542132	0.775434
P04117	Fatty acid-binding protein, adipocyte	Fabp4	0	1	0.178291	0.995342	0.298684	0.921102	-0.356701	0.898512	0.520278	0.999218	0.235288	0.999053	-0.0180012	0.99452	0.759561	0.649534
P04186	Complement factor B	Cfb	0	1	0.78053	0.988801	0.110492	0.973208	1.2653	0.382309	-0.45223	0.999218	0.191731	0.999053	0.148203	0.958755	0.857971	0.649534
P04919	Band 3 anion transport protein	Slc4a1	0	1	-0.129148	0.995342	0.066251	0.985497	-0.0900857	0.993182	-0.0301982	0.999218	-1.1254	0.941574	-0.514358	0.888352	-0.840188	0.743739
P04939	Major urinary protein 3	Mup3	0	1	-0.0295243	0.995342	-0.29153	0.918245	0.95896	0.676718	-0.280318	0.999218	1.40236	0.540229	-0.426068	0.853598	0.67323	0.737201
P05063	Fructose-bisphosphate aldolase C	Aldoc	0	1	-0.0731293	0.995342	-0.0699752	0.985497	-0.868176	0.85016	0.987437	0.999218	1.18902	0.981391	-0.516647	0.898931	-1.59777	0.535709
P05132	cAMP-dependent protein kinase catalytic subunit alpha	Prkaca	0	1	-0.522019	0.995342	-0.971645	0.765138	-0.419944	0.915533	-0.84783	0.999218	-0.461681	0.999053	-0.516924	0.885001	-0.310709	0.927958
P05201	Aspartate aminotransferase, cytoplasmic	Got1	0	1	-0.544206	0.960343	-3.92486	0.000138355	-3.53658	0.00026124	-0.467462	0.999218	-0.79584	0.730894	-4.13961	4.65803e-05	-3.91563	3.1201e-05
P05202	Aspartate aminotransferase, mitochondrial	Got2	0	1	0.678199	0.966983	0.378638	0.903003	0.457503	0.84775	-0.0195527	0.999218	0.962332	0.72496	-0.0184705	0.99452	0.488832	0.719766
P05784	Keratin, type I cytoskeletal 18	Krt18	0	1	-0.133239	0.995342	1.19397	0.712975	2.02339	0.356865	0.908958	0.999218	-0.012861	0.999053	1.80905	0.268157	2.03737	0.208575
P06745	Glucose-6-phosphate isomerase	Gpi	0	1	0.606322	0.38748	-0.162866	0.915246	-0.336806	0.742325	0.0638381	0.999218	0.959626	0.320598	-0.335964	0.506248	-0.106188	0.938304
P06801	NADP-dependent malic enzyme	Me1	0	1	-1.41785	0.436489	-2.04842	0.178527	-4.38463	8.61362e-07	-0.354342	0.999218	-1.43779	0.537881	-2.72187	0.113825	-4.54222	2.13747e-06
P06909	Complement factor H	Cfh	0	1	1.6426	0.960343	0.708068	0.918245	-0.454792	0.940778	0.168913	0.999218	0.157835	0.999053	-0.869578	0.885001	0.177801	0.971504
P07724	Albumin	Alb	0	1	0.0282725	0.995342	1.12909	0.335822	1.11078	0.259243	-0.333475	0.999218	-0.323768	0.984831	0.75201	0.556652	0.224082	0.926955
P07758	Alpha-1-antitrypsin 1-1	Serpina1a	0	1	0.769204	0.949434	0.944425	0.550973	2.19962	0.00827297	0.646698	0.999218	0.381161	0.985237	0.959069	0.318607	1.22656	0.23342
P07759	Serine protease inhibitor A3K	Serpina3k	0	1	-0.640228	0.995342	-0.730017	0.853708	0.995985	0.701066	0.301905	0.999218	-0.0908401	0.999053	1.0776	0.682249	0.0577712	0.980572
P07901	Heat shock protein HSP 90-alpha	Hsp90aa1	0	1	0.395313	0.995342	0.326802	0.917954	-0.147775	0.941176	0.319057	0.999218	0.0188857	0.999053	0.789503	0.593099	0.632473	0.658363
P08030	Adenine phosphoribosyltransferase	Aprt	0	1	-0.291267	0.995342	-1.61836	0.384601	-1.03828	0.380491	0.22556	0.999218	-0.694711	0.981391	-0.938846	0.497288	-0.985386	0.233228
P08113	Endoplasmin	Hsp90b1	0	1	0.402356	0.988801	0.240785	0.899022	0.674343	0.477059	0.698768	0.999218	0.54467	0.918737	0.602265	0.659791	0.818158	0.435219
P08226	Apolipoprotein E	Apoe	0	1	-0.342427	0.960343	0.76494	0.243288	-0.0197749	0.998578	-0.159625	0.999218	-0.336708	0.974112	-0.392845	0.716425	-0.425278	0.692003
P08228	Superoxide dismutase [Cu-Zn]	Sod1	0	1	-1.57027	0.988801	-2.10918	0.68718	-1.80769	0.715254	-0.933947	0.999218	-0.411436	0.999053	-1.804	0.683057	-2.17009	0.580456
P08249	Malate dehydrogenase, mitochondrial	Mdh2	0	1	0.42171	0.920191	0.0893262	0.958506	0.0636975	0.985352	0.210871	0.999218	0.273905	0.985237	0.133356	0.921431	0.353746	0.545865
P08607	C4b-binding protein	C4bpa	0	1	0.196673	0.995342	1.86508	0.266598	2.18529	0.0996818	0.439746	0.999218	1.21856	0.977248	1.15501	0.637664	2.38917	0.20924
P08752	Guanine nucleotide-binding protein G(i) subunit alpha-2	Gnai2	0	1	-0.503386	0.988801	-0.27602	0.930512	-0.060547	0.993182	0.0338708	0.999218	-0.0967582	0.999053	0.136074	0.962592	-0.0772468	0.971504
P09055	Integrin beta-1	Itgb1	0	1	0.050126	0.995342	0.107168	0.9744	0.0945902	0.987184	-0.0844763	0.999218	-0.0389334	0.999053	0.946531	0.619785	0.786063	0.643148
P09103	Protein disulfide-isomerase	P4hb	0	1	0.387354	0.995342	0.291154	0.916014	0.0738724	0.987184	-0.0283644	0.999218	0.563145	0.93821	-0.111767	0.973227	0.379774	0.804798
P09405	Nucleolin	Ncl	0	1	-0.427314	0.988801	0.453291	0.782461	-0.0426316	0.989253	0.578323	0.999218	-0.0638434	0.999053	0.912348	0.259315	-0.00370414	0.996938
P09411	Phosphoglycerate kinase 1	Pgk1	0	1	-0.209552	0.988801	-0.915995	0.143743	-0.737817	0.24471	-0.366147	0.999218	-0.00975798	0.999053	-1.08245	0.12127	-1.01555	0.122656
P09528	Ferritin heavy chain	Fth1	0	1	-0.611452	0.988801	-0.772976	0.782087	-1.86276	0.418005	-1.60175	0.999218	-0.873825	0.981391	-0.969688	0.581656	-1.48783	0.394247
P09671	Superoxide dismutase [Mn], mitochondrial	Sod2	0	1	0.325231	0.985627	0.416924	0.6966	0.581977	0.694366	-0.470147	0.999218	0.246111	0.985237	0.262651	0.75331	0.560767	0.411669
P10126	Elongation factor 1-alpha 1	Eef1a1	0	1	0.0132469	0.995342	-0.317696	0.380914	0.0793878	0.940256	0.164729	0.999218	0.226314	0.977248	-0.0978069	0.9543	0.00715706	0.995228
P10518	Delta-aminolevulinic acid dehydratase	Alad	0	1	-0.105907	0.995342	1.29816	0.527754	0.264016	0.940256	-0.136575	0.999218	0.0040722	0.999774	0.263743	0.940115	-0.253194	0.918999
P10605	Cathepsin B	Ctsb	0	1	0.232811	0.995342	0.536337	0.63562	-0.215223	0.888127	-0.365781	0.999218	-0.00888568	0.999053	0.675528	0.293195	0.334363	0.634056
P10630	Eukaryotic initiation factor 4A-II	Eif4a2	0	1	0.0389976	0.995342	-0.354137	0.63562	0.235382	0.794192	0.096227	0.999218	-0.00882885	0.999053	0.208221	0.803484	-0.228585	0.796181
P10648	Glutathione S-transferase A2	Gsta2	0	1	0.163979	0.995342	2.33057	0.00535325	-0.0207077	0.998578	-0.57267	0.999218	-0.188024	0.999053	1.52433	0.159549	0.469729	0.792907
P10649	Glutathione S-transferase Mu 1	Gstm1	0	1	0.723975	0.960343	1.50039	0.63562	-0.375085	0.900316	-0.828079	0.999218	0.169129	0.999053	0.815813	0.823009	1.41489	0.555046
P10833	Ras-related protein R-Ras	Rras	0	1	0.304742	0.995342	-0.011834	0.995372	-0.219812	0.93774	-0.226727	0.999218	-0.232246	0.999053	-0.142679	0.960263	0.28578	0.857982
P10922	Histone H1.0	H1-0	0	1	-0.25557	0.995342	1.47049	0.753119	0.927814	0.827068	0.600448	0.999218	-0.63884	0.999053	-0.0327909	0.995232	0.54705	0.904465
P11031	Activated RNA polymerase II transcriptional coactivator p15	Sub1	0	1	0.0778969	0.995342	0.841538	0.538748	-0.216853	0.919108	0.663677	0.999218	0.885033	0.64175	0.664513	0.598247	0.129276	0.946446
P11352	Glutathione peroxidase 1	Gpx1	0	1	-0.0732238	0.995342	-0.321471	0.921102	-0.0328308	0.999044	0.3244	0.999218	-0.419078	0.997902	-0.161167	0.960484	-0.656051	0.680961
P11499	Heat shock protein HSP 90-beta	Hsp90ab1	0	1	-0.426374	0.988801	-0.0793088	0.9744	-0.180323	0.931815	-0.253156	0.999218	-0.244082	0.999053	0.106718	0.973227	0.0279458	0.985974
P11609	Antigen-presenting glycoprotein CD1d1	Cd1d1	0	1	-1.0129	0.960343	NA	NA	-0.447949	0.89257	NA	NA	-0.161769	0.999053	-0.861438	0.814403	-0.0823745	0.980572
P11679	Keratin, type II cytoskeletal 8	Krt8	0	1	-0.416835	0.995342	1.81636	0.506512	2.24714	0.246279	1.06476	0.999218	0.24107	0.999053	1.79632	0.386315	2.35203	0.151638
P11714	Cytochrome P450 2D9	Cyp2d9	0	1	-0.0942444	0.995342	0.572981	0.531666	-0.541978	0.523861	-0.0404094	0.999218	0.124857	0.999053	-0.469001	0.70084	-0.433346	0.748362
P11725	Ornithine transcarbamylase, mitochondrial	Otc	0	1	1.12313	0.0776334	-0.523238	0.412604	1.26748	0.0792692	-0.085825	0.999218	1.10113	0.14427	-0.167561	0.920375	0.929945	0.0706844
P11881	Inositol 1,4,5-trisphosphate receptor type 1	Itpr1	0	1	-0.29304	0.995342	NA	NA	-0.824275	0.862675	NA	NA	0.569448	0.999053	-0.582446	0.933523	0.249581	0.956426
P11930	Nucleoside diphosphate-linked moiety X motif 19	Nudt19	0	1	-0.361567	0.988801	0.214478	0.925069	-0.688917	0.570575	-0.285232	0.999218	-0.773171	0.822957	-0.0854682	0.973227	-0.471903	0.716836
P11983	T-complex protein 1 subunit alpha	Tcp1	0	1	-0.0712835	0.995342	-0.62015	0.645605	-0.534711	0.621533	-0.285387	0.999218	-0.0832508	0.999053	-0.342611	0.837547	-0.436623	0.692188
P12265	Beta-glucuronidase	Gusb	0	1	-0.0503097	0.995342	0.844504	0.697986	0.526576	0.846452	0.897785	0.999218	0.659037	0.981391	0.95311	0.556652	1.06553	0.52081
P12382	ATP-dependent 6-phosphofructokinase, liver type	Pfkl	0	1	-0.190801	0.995342	0.910921	0.597104	0.544693	0.756199	0.162073	0.999218	-0.460922	0.993239	-0.619164	0.805627	0.102047	0.971504
P12710	Fatty acid-binding protein, liver	Fabp1	0	1	-0.488672	0.988801	0.314155	0.899022	-1.46085	0.0916231	-0.849618	0.999218	-0.120984	0.999053	-0.543253	0.765599	-1.46305	0.0844716
P12790	Cytochrome P450 2B9	Cyp2b9	0	1	0.662043	0.995342	3.89696	0.0125478	3.67728	0.134259	-0.0746211	0.999218	0.0912392	0.999053	2.32357	0.0323265	3.24219	0.20423
P12815	Programmed cell death protein 6	Pdcd6	0	1	0.6065	0.960343	-0.474135	0.895786	0.340863	0.86102	0.33388	0.999218	0.757408	0.972625	-0.265763	0.9543	-0.48061	0.792907
P12970	60S ribosomal protein L7a	Rpl7a	0	1	-0.232047	0.995342	-0.616679	0.645605	-0.0516464	0.989253	-0.0120532	0.999218	-0.215426	0.999053	-0.0379381	0.988303	0.181187	0.891635
P13516	Acyl-CoA desaturase 1	Scd1	0	1	-0.572322	0.995342	-3.81218	0.0404517	-4.72305	0.00201359	-0.0896996	0.999218	-0.872548	0.985237	-3.18864	0.245123	-3.72711	0.0690053
P13634	Carbonic anhydrase 1	Ca1	0	1	-0.675703	0.988801	0.301243	0.955183	0.0305951	0.999044	0.744781	0.999218	-0.804001	0.981391	0.165315	0.973227	0.105244	0.973106
P13707	Glycerol-3-phosphate dehydrogenase [NAD(+)], cytoplasmic	Gpd1	0	1	-0.577412	0.773482	1.58121	0.0404517	0.0838568	0.976849	0.0796665	0.999218	0.11766	0.999053	0.692334	0.424411	-0.282391	0.789888
P14094	Sodium/potassium-transporting ATPase subunit beta-1	Atp1b1	0	1	0.774943	0.826141	0.0582142	0.978387	0.487082	0.715776	-0.085247	0.999218	1.05356	0.418515	0.380441	0.75331	0.692475	0.575117
P14115	60S ribosomal protein L27a	Rpl27a	0	1	-0.107572	0.995342	-0.0674404	0.95765	0.360551	0.55509	0.261832	0.999218	0.158134	0.999053	0.206532	0.855234	0.233314	0.804174
P14131	40S ribosomal protein S16	Rps16	0	1	-0.144563	0.995342	-0.342034	0.838506	0.0998911	0.956574	0.495968	0.999218	0.133622	0.999053	0.451642	0.698301	0.211103	0.886275
P14148	60S ribosomal protein L7	Rpl7	0	1	-0.143184	0.995342	-0.510955	0.712975	-0.0201164	0.998732	0.231375	0.999218	-0.00951698	0.999053	0.0481284	0.981918	0.0619585	0.971254
P14152	Malate dehydrogenase, cytoplasmic	Mdh1	0	1	-0.541105	0.587632	-1.04187	0.090418	-0.773572	0.163568	-0.609058	0.999218	0.211989	0.985237	-1.47256	0.0142507	-1.41403	0.00857855
P14206	40S ribosomal protein SA	Rpsa	0	1	-0.293766	0.995342	-0.653098	0.69923	0.202493	0.931815	-0.192453	0.999218	-0.501195	0.981391	-0.144595	0.954835	-0.514557	0.714637
P14211	Calreticulin	Calr	0	1	0.530932	0.988801	0.584	0.695708	1.20794	0.102774	0.321369	0.999218	1.04048	0.460682	0.91032	0.45286	1.05664	0.266511
P14246	Solute carrier family 2, facilitated glucose transporter member 2	Slc2a2	0	1	0.162103	0.995342	-0.367575	0.915246	0.729234	0.672886	-0.294125	0.999218	1.06284	0.768112	-0.118892	0.973227	0.2762	0.884
P14685	26S proteasome non-ATPase regulatory subunit 3	Psmd3	0	1	-0.292281	0.995342	-0.639913	0.721326	-0.5497	0.702011	-0.429078	0.999218	-0.46577	0.981391	-0.592629	0.58384	-0.49876	0.649534
P14733	Lamin-B1	Lmnb1	0	1	-1.16524	0.995342	NA	NA	-0.194117	0.989253	NA	NA	-2.10542	0.918737	-1.07977	0.899629	-0.978995	0.875266
P14824	Annexin A6	Anxa6	0	1	0.141738	0.995342	-0.220927	0.903003	-0.20852	0.908737	0.165705	0.999218	0.736281	0.617193	-0.750282	0.311241	-0.244826	0.86555
P14869	60S acidic ribosomal protein P0	Rplp0	0	1	-0.246427	0.995342	-0.620004	0.622493	0.154168	0.928954	-0.0858413	0.999218	0.0496995	0.999053	-0.0246319	0.99452	0.110213	0.952991
P15105	Glutamine synthetase	Glul	0	1	-0.406059	0.988801	-0.645261	0.612307	-0.310192	0.853208	-0.0212187	0.999218	-0.336672	0.981391	-0.33423	0.765599	-0.555908	0.649534
P15532	Nucleoside diphosphate kinase A	Nme1	0	1	-1.75309	0.428607	-1.32215	0.681758	-1.28743	0.471934	-0.614502	0.999218	-1.42849	0.518269	-1.82406	0.256491	-2.70632	0.00988255
P15626	Glutathione S-transferase Mu 2	Gstm2	0	1	-0.070604	0.995342	-0.92694	0.408715	-1.97339	0.00666216	-1.08357	0.999218	-0.615461	0.972625	-2.01385	0.0706325	-2.21525	0.00428296
P15864	Histone H1.2	H1-2	0	1	-0.878785	0.957585	0.422523	0.915246	0.431165	0.871277	0.898567	0.999218	-0.544566	0.985237	0.889852	0.717774	0.550346	0.815601
P16015	Carbonic anhydrase 3	Ca3	0	1	-0.855646	0.988801	1.38845	0.782087	1.78541	0.526359	-0.913074	0.999218	0.0489591	0.999053	1.02621	0.770002	0.560714	0.789888
P16254	Signal recognition particle 14 kDa protein	Srp14	0	1	0.284173	0.995342	-0.192425	0.930512	0.149159	0.960982	0.550331	0.999218	-0.0998943	0.999053	0.759633	0.446206	-0.0331605	0.983438
P16331	Phenylalanine-4-hydroxylase	Pah	0	1	-0.27974	0.988801	-1.8454	0.00223519	-0.742265	0.126548	-0.512838	0.999218	-0.299697	0.974112	-1.5812	0.0131808	-1.22505	0.0143087
P16332	Methylmalonyl-CoA mutase, mitochondrial	Mmut	0	1	-0.127626	0.995342	-0.295787	0.721633	-0.492789	0.213495	0.271016	0.999218	-0.340525	0.745402	-0.637159	0.0586272	-0.607085	0.333022
P16460	Argininosuccinate synthase	Ass1	0	1	0.0359786	0.995342	-3.7663	3.23992e-05	-1.97019	0.0245063	-0.163498	0.999218	-0.00112444	0.999774	-3.80701	4.65803e-05	-3.1492	0.000240738
P17047	Lysosome-associated membrane glycoprotein 2	Lamp2	0	1	-0.476571	0.988801	0.804329	0.477956	0.260976	0.898512	0.0309181	0.999218	-0.485893	0.945976	0.992481	0.247723	0.455819	0.672423
P17182	Alpha-enolase	Eno1	0	1	0.0477029	0.995342	-0.385962	0.790537	-0.585899	0.652963	-0.105634	0.999218	0.608575	0.822957	-1.10707	0.0954696	-1.1661	0.0954479
P17427	AP-2 complex subunit alpha-2	Ap2a2	0	1	-0.159426	0.995342	-0.0534735	0.975162	-0.219739	0.895102	-0.157717	0.999218	-0.271182	0.999053	0.0211107	0.99452	0.321713	0.647516
P17563	Methanethiol oxidase	Selenbp1	0	1	-0.799736	0.844446	-0.960725	0.36026	0.149767	0.956574	0.29523	0.999218	-0.600704	0.981391	0.475628	0.859735	-0.117143	0.96807
P17665	Cytochrome c oxidase subunit 7C, mitochondrial	Cox7c	0	1	0.114766	0.995342	-0.97416	0.712239	-1.02179	0.621533	-0.735654	0.999218	-0.165932	0.999053	-1.51798	0.357022	-1.78457	0.268583
P17742	Peptidyl-prolyl cis-trans isomerase A	Ppia	0	1	-0.65363	0.960343	0.761227	0.63562	-0.595043	0.730602	0.101962	0.999218	0.169982	0.999053	-0.0626778	0.978958	-0.679385	0.533335
P17751	Triosephosphate isomerase	Tpi1	0	1	-0.469147	0.823019	-0.446526	0.612943	-1.20702	0.045105	-0.0758909	0.999218	0.184683	0.999053	-1.11423	0.0562313	-0.833535	0.26213
P18242	Cathepsin D	Ctsd	0	1	-1.40612	0.325502	0.446638	0.899832	-0.472232	0.826978	-0.505683	0.999218	-1.51092	0.150888	1.75742	0.0548683	-0.0933212	0.964322
P18760	Cofilin-1	Cfl1	0	1	0.12066	0.995342	0.387714	0.903003	0.0275838	0.999044	0.177572	0.999218	0.600693	0.981391	0.179257	0.955868	0.300616	0.891635
P19096	Fatty acid synthase	Fasn	0	1	-0.742082	0.960343	-3.54464	0.0022938	-4.02261	0.000116106	-0.569174	0.999218	-0.123609	0.999053	-3.6508	0.0163778	-3.84616	0.00183973
P19157	Glutathione S-transferase P 1	Gstp1	0	1	0.841463	0.960343	0.499669	0.862004	1.67334	0.249508	-0.204556	0.999218	1.12881	0.768112	1.53773	0.317126	2.30847	0.105434
P19221	Prothrombin	F2	0	1	0.596984	0.988801	-0.417489	0.910386	1.16814	0.311671	0.766137	0.999218	-0.0617162	0.999053	0.509523	0.868167	-0.0801247	0.973106
P19536	Cytochrome c oxidase subunit 5B, mitochondrial	Cox5b	0	1	1.06425	0.650594	-0.370796	0.899022	-0.673054	0.736726	-0.285235	0.999218	1.01383	0.786482	-0.378891	0.901326	-0.775303	0.559706
P19639	Glutathione S-transferase Mu 3	Gstm3	0	1	0.262689	0.995342	0.0691208	0.985497	-1.52942	0.156837	-0.195178	0.999218	-0.569627	0.981391	-0.716228	0.825041	-0.391408	0.869192
P19783	Cytochrome c oxidase subunit 4 isoform 1, mitochondrial	Cox4i1	0	1	-0.468119	0.995342	-0.671286	0.895786	-1.19962	0.625185	-0.508426	0.999218	-0.163275	0.999053	-1.86922	0.291718	-2.04025	0.1863
P20029	Endoplasmic reticulum chaperone BiP	Hspa5	0	1	0.48054	0.988801	0.744147	0.557937	0.938153	0.253984	0.673307	0.999218	1.03334	0.319817	0.904838	0.324844	1.15885	0.248472
P20108	Thioredoxin-dependent peroxide reductase, mitochondrial	Prdx3	0	1	-0.00271975	0.995342	-0.782576	0.250961	-0.523396	0.564123	-0.175753	0.999218	-0.202891	0.999053	-0.846202	0.216492	-0.931933	0.0855573
P20918	Plasminogen	Plg	0	1	-0.741764	0.946755	-0.742501	0.673864	0.0670099	0.987437	-0.0957921	0.999218	-0.753919	0.918737	-0.58806	0.747424	-0.045702	0.980478
P21440	Phosphatidylcholine translocator ABCB4	Abcb4	0	1	-0.662692	0.960343	0.548112	0.790508	0.49182	0.79388	0.713583	0.999218	-0.75323	0.918737	0.587215	0.753736	0.617938	0.649534
P21614	Vitamin D-binding protein	Gc	0	1	0.829954	0.839183	1.66502	0.032934	1.35081	0.0360298	0.272879	0.999218	0.755464	0.494247	1.34346	0.0842719	1.20567	0.136619
P21981	Protein-glutamine gamma-glutamyltransferase 2	Tgm2	0	1	0.347867	0.988801	1.22685	0.0712701	0.10644	0.932204	0.407186	0.999218	0.103505	0.999053	0.715228	0.35252	0.775883	0.268197
P22315	Ferrochelatase, mitochondrial	Fech	0	1	0.512935	0.808322	-0.661297	0.592264	0.337255	0.755511	-0.23755	0.999218	0.134595	0.999053	-0.425602	0.705302	0.474315	0.626714
P22599	Alpha-1-antitrypsin 1-2	Serpina1b	0	1	0.33162	0.995342	1.02702	0.68718	1.60194	0.175997	-0.108207	0.999218	-0.158909	0.999053	1.01385	0.48034	0.0313202	0.985974
P23116	Eukaryotic translation initiation factor 3 subunit A	Eif3a	0	1	0.237916	0.995342	-0.413477	0.765138	0.143213	0.929943	0.257282	0.999218	-0.479259	0.974112	-0.0771883	0.973227	0.116765	0.9259
P23589	Carbonic anhydrase 5A, mitochondrial	Ca5a	0	1	-0.0087813	0.995342	-0.978806	0.159423	0.315635	0.837934	0.373145	0.999218	-0.320516	0.985237	-1.15376	0.258039	-0.521127	0.620161
P23591	GDP-L-fucose synthase	Gfus	0	1	0.48272	0.988801	0.0806296	0.96032	0.399253	0.84775	0.244197	0.999218	0.118176	0.999053	0.376542	0.758417	0.829562	0.191199
P23953	Carboxylesterase 1C	Ces1c	0	1	0.760666	0.863516	2.22039	0.0283693	2.05378	0.0390316	-0.0673991	0.999218	0.252701	0.997672	1.71414	0.0667042	1.06025	0.314986
P24270	Catalase	Cat	0	1	-1.53515	0.0859678	0.496776	0.692024	-2.06334	0.000116106	0.00577664	0.999218	-1.88182	0.00479288	0.311925	0.779528	-0.882258	0.413528
P24369	Peptidyl-prolyl cis-trans isomerase B	Ppib	0	1	0.605495	0.842322	0.282382	0.880231	1.06805	0.126548	0.675981	0.999218	0.911188	0.460682	0.92884	0.254811	1.37698	0.125729
P24456	Cytochrome P450 2D10	Cyp2d10	0	1	0.278232	0.988801	0.547052	0.441449	0.25128	0.762761	0.155768	0.999218	0.270946	0.972625	0.333685	0.62467	0.230749	0.792907
P24472	Glutathione S-transferase A4	Gsta4	0	1	0.739281	0.842322	2.00475	0.0617503	0.705455	0.385615	-0.161379	0.999218	0.63765	0.938308	1.75194	0.0386514	1.5093	0.218622
P24527	Leukotriene A-4 hydrolase	Lta4h	0	1	-0.0876584	0.995342	-0.180174	0.917954	0.0189837	0.999044	-0.248039	0.999218	0.263534	0.997672	-0.0140841	0.99452	-0.240459	0.875266
P24547	Inosine-5'-monophosphate dehydrogenase 2	Impdh2	0	1	-0.285722	0.995342	-0.0795903	0.985497	-0.128345	0.987184	-0.166244	0.999218	0.436186	0.999053	0.528102	0.901326	0.0767322	0.981373
P24549	Retinal dehydrogenase 1	Aldh1a1	0	1	-1.37259	0.0134388	2.17782	0.000149312	0.131055	0.931721	-0.428543	0.999218	-1.46657	0.00277362	1.43876	0.0116657	0.139491	0.920582
P25444	40S ribosomal protein S2	Rps2	0	1	0.0482878	0.995342	-0.447577	0.721326	0.163214	0.931815	0.453956	0.999218	0.130125	0.999053	0.247205	0.899629	0.362511	0.764626
P25688	Uricase	Uox	0	1	-0.655477	0.988801	-0.0394047	0.985497	-0.850977	0.704266	-0.373761	0.999218	-0.610583	0.983771	-0.8674	0.661088	-0.754093	0.658363
P26039	Talin-1	Tln1	0	1	0.24776	0.995342	0.227289	0.872616	0.406058	0.702559	0.309185	0.999218	0.0300318	0.999053	0.33826	0.753736	0.516256	0.47685
P26041	Moesin	Msn	0	1	0.206438	0.988801	0.859108	0.222528	0.724371	0.148738	0.523483	0.999218	0.511785	0.584733	1.2153	0.0217643	1.20685	0.00660219
P26043	Radixin	Rdx	0	1	-0.0440854	0.995342	1.06148	0.557937	0.534215	0.776728	0.467111	0.999218	0.171163	0.999053	0.670686	0.467913	0.357542	0.796181
P26150	3 beta-hydroxysteroid dehydrogenase/Delta 5-->4-isomerase type 3	Hsd3b3	0	1	-0.17255	0.995342	-0.647323	0.698444	1.00793	0.31739	0.0755159	0.999218	0.568125	0.974112	0.0313781	0.99452	0.612648	0.591266
P26231	Catenin alpha-1	Ctnna1	0	1	0.280146	0.995342	0.250248	0.955183	0.101558	0.987184	0.49023	0.999218	1.03718	0.93671	1.29059	0.522316	0.960902	0.682179
P26262	Plasma kallikrein	Klkb1	0	1	-0.79995	0.988801	0.388463	0.944857	0.36318	0.931815	0.174925	0.999218	-0.0306985	0.999053	0.857429	0.739136	0.380227	0.886341
P26443	Glutamate dehydrogenase 1, mitochondrial	Glud1	0	1	0.326506	0.995342	0.562758	0.765138	1.71063	0.0447316	-0.548297	0.999218	0.499272	0.972625	0.184958	0.940115	1.13686	0.168368
P26516	26S proteasome non-ATPase regulatory subunit 7	Psmd7	0	1	-0.0992591	0.995342	-0.0615844	0.985497	-0.454706	0.889004	0.383023	0.999218	-0.262931	0.999053	-0.120195	0.977412	-0.240685	0.938304
P27046	Alpha-mannosidase 2	Man2a1	0	1	0.00069206	0.999605	-0.976799	0.856806	0.683248	0.92358	0.139167	0.999218	1.30096	0.984831	-0.303314	0.962592	0.220473	0.969345
P27546	Microtubule-associated protein 4	Map4	0	1	-0.20722	0.995342	0.802519	0.795183	-0.0614145	0.998578	-0.146046	0.999218	-0.278041	0.999053	-0.255192	0.955868	-0.0163495	0.995301
P27612	Phospholipase A-2-activating protein	Plaa	0	1	-0.839139	0.960343	-0.369654	0.916014	-0.000139709	0.999844	0.419779	0.999218	-0.309891	0.999053	0.346044	0.923919	0.0393961	0.985974
P27659	60S ribosomal protein L3	Rpl3	0	1	-0.395592	0.995342	-0.477245	0.765421	-0.307023	0.818398	0.0673514	0.999218	-0.103724	0.999053	0.0492556	0.981918	-0.0402335	0.979633
P27773	Protein disulfide-isomerase A3	Pdia3	0	1	0.58861	0.89006	1.00995	0.20468	0.93811	0.330449	0.754236	0.999218	0.884326	0.382884	1.23851	0.0631682	1.00502	0.293678
P28271	Cytoplasmic aconitate hydratase	Aco1	0	1	-0.0325207	0.995342	0.0172638	0.985497	0.109862	0.940778	-0.339289	0.999218	0.00712158	0.999053	-0.322532	0.760732	-0.292526	0.728999
P28474	Alcohol dehydrogenase class-3	Adh5	0	1	0.0708012	0.995342	-0.143657	0.915246	-0.427903	0.391529	-0.173724	0.999218	0.723759	0.241059	-0.527657	0.35252	-0.26861	0.770014
P28659	CUGBP Elav-like family member 1	Celf1	0	1	-0.522467	0.765975	0.309119	0.859139	0.271899	0.85765	0.533249	0.999218	0.204856	0.999053	0.00466663	0.998681	0.392398	0.649534
P28665	Murinoglobulin-1	Mug1	0	1	0.154869	0.995342	0.917438	0.364084	2.35947	0.000319073	-0.112427	0.999218	-0.000410904	0.999774	1.27901	0.215245	1.18561	0.0509742
P28843	Dipeptidyl peptidase 4	Dpp4	0	1	-0.826153	0.717274	0.122539	0.953311	-0.154506	0.931815	-0.532337	0.999218	-0.167889	0.999053	0.113476	0.954835	0.210977	0.891635
P29341	Polyadenylate-binding protein 1	Pabpc1	0	1	0.24136	0.995342	-0.258606	0.790537	0.157602	0.919277	0.128039	0.999218	0.274565	0.981391	0.355051	0.692027	0.193935	0.818722
P29391	Ferritin light chain 1	Ftl1	0	1	-1.10194	0.988801	-0.800982	0.872616	-1.33464	0.742325	-0.971742	0.999218	-0.617384	0.999053	-0.0592929	0.992183	-1.61306	0.488809
P29758	Ornithine aminotransferase, mitochondrial	Oat	0	1	-1.33077	0.325502	-3.94239	2.68258e-05	-3.34926	0.000306996	-0.412743	0.999218	-2.33682	0.00751888	-4.25731	5.49862e-06	-4.43462	1.11587e-05
P30115	Glutathione S-transferase A3	Gsta3	0	1	0.523836	0.988801	0.561205	0.697986	0.167202	0.937665	-0.392838	0.999218	0.277906	0.999053	0.170882	0.933523	-0.145987	0.950039
P30416	Peptidyl-prolyl cis-trans isomerase FKBP4	Fkbp4	0	1	-0.546421	0.988801	0.668209	0.766629	0.445591	0.871346	0.444743	0.999218	-0.0715695	0.999053	0.124141	0.973227	0.293281	0.891226
P31532	Serum amyloid A-4 protein	Saa4	0	1	0.833926	0.988801	0.768681	0.744435	4.65927	0.00026124	0.070879	0.999218	0.759206	0.997672	2.16294	0.0842719	2.10535	0.29017
P31649	Sodium- and chloride-dependent GABA transporter 2	Slc6a13	0	1	0.172809	0.995342	1.09203	0.721326	1.32233	0.618226	1.47812	0.999218	0.387141	0.999053	1.57739	0.517577	2.0582	0.287372
P31725	Protein S100-A9	S100a9	0	1	0.675947	0.995342	-0.358879	0.9389	0.00965074	0.999044	-0.850976	0.999218	0.849784	0.985237	-0.13203	0.978958	0.241856	0.960938
P31786	Acyl-CoA-binding protein	Dbi	0	1	-0.363979	0.995342	-0.108908	0.979569	-2.18849	0.378837	0.241605	0.999218	-0.178454	0.999053	-1.56373	0.572735	-2.52414	0.128653
P31938	Dual specificity mitogen-activated protein kinase kinase 1	Map2k1	0	1	0.64171	0.988801	0.0601928	0.979569	0.779099	0.568488	-0.081307	0.999218	0.47749	0.997672	0.127546	0.973227	1.0073	0.592848
P32020	Sterol carrier protein 2	Scp2	0	1	-0.589464	0.960343	-0.658951	0.761621	-1.17423	0.425325	0.400773	0.999218	0.0455774	0.999053	-1.05013	0.318607	-1.21796	0.163037
P32067	Lupus La protein homolog	Ssb	0	1	0.0571165	0.995342	0.455985	0.899022	0.370082	0.888127	-0.148109	0.999218	0.923941	0.918737	0.364641	0.911785	0.33251	0.884369
P32233	Developmentally-regulated GTP-binding protein 1	Drg1	0	1	-0.382612	0.995342	0.155132	0.973208	0.220198	0.956574	-0.032623	0.999218	-0.0233708	0.999053	0.657212	0.814403	0.419791	0.859842
P32883	GTPase KRas	Kras	0	1	-0.0603926	0.995342	0.113209	0.973208	0.224894	0.926025	0.56182	0.999218	-0.288103	0.999053	0.288018	0.943712	0.807184	0.435973
P32921	Tryptophan--tRNA ligase, cytoplasmic	Wars1	0	1	0.302709	0.995342	-0.319107	0.894461	0.184606	0.943355	0.162835	0.999218	-0.0896417	0.999053	0.0480136	0.988303	1.20074	0.268197
P33267	Cytochrome P450 2F2	Cyp2f2	0	1	1.43194	0.287436	0.156805	0.925069	1.57698	0.0411166	1.23829	0.999218	1.20761	0.571769	0.293733	0.841121	1.09738	0.316856
P34022	Ran-specific GTPase-activating protein	Ranbp1	0	1	-1.42196	0.765975	-0.290837	0.936035	-1.33508	0.541236	-0.783353	0.999218	-1.79466	0.460682	-1.12986	0.664881	-0.594625	0.811055
P34914	Bifunctional epoxide hydrolase 2	Ephx2	0	1	-0.374672	0.946755	0.830603	0.0663754	0.0632454	0.956328	-0.322786	0.999218	-0.451703	0.673917	0.529716	0.348353	0.00313212	0.996516
P34927	Asialoglycoprotein receptor 1	Asgr1	0	1	0.717743	0.842322	1.34356	0.090418	2.12398	0.00221745	0.549277	0.999218	0.646346	0.929821	1.48641	0.075321	1.20164	0.273811
P35235	Tyrosine-protein phosphatase non-receptor type 11	Ptpn11	0	1	0.143003	0.995342	-0.0147718	0.995372	0.0309206	0.999044	-0.264034	0.999218	-0.539022	0.985237	-0.332023	0.940115	0.737423	0.697922
P35278	Ras-related protein Rab-5C	Rab5c	0	1	0.269974	0.988801	0.479561	0.714621	0.813815	0.156837	0.367314	0.999218	-0.230933	0.999053	0.324075	0.836561	0.694687	0.452145
P35441	Thrombospondin-1	Thbs1	0	1	0.572978	0.995342	NA	NA	1.47048	0.593432	NA	NA	-0.0757976	0.999053	1.85119	0.386315	1.64371	0.54153
P35486	Pyruvate dehydrogenase E1 component subunit alpha, somatic form, mitochondrial	Pdha1	0	1	0.0533242	0.995342	0.429132	0.896136	0.532779	0.795398	-0.872395	0.999218	0.105194	0.999053	-1.16807	0.257324	-0.945433	0.321163
P35492	Histidine ammonia-lyase	Hal	0	1	0.856019	0.957585	-0.714788	0.714621	0.482474	0.784959	-0.304479	0.999218	1.05211	0.630424	-1.20235	0.123763	-0.202437	0.928979
P35505	Fumarylacetoacetase	Fah	0	1	0.227598	0.995342	-0.522626	0.63562	0.184767	0.915533	-0.230087	0.999218	0.101343	0.999053	-0.432688	0.723022	-0.10028	0.947756
P35564	Calnexin	Canx	0	1	-0.041887	0.995342	0.46002	0.786306	0.340914	0.840178	0.291027	0.999218	0.321211	0.985237	0.783173	0.408222	0.245856	0.905342
P35576	Glucose-6-phosphatase catalytic subunit 1	G6pc1	0	1	0.316686	0.995342	0.19482	0.925069	0.234187	0.921105	0.728121	0.999218	1.05604	0.447493	0.139797	0.955868	0.213811	0.9259
P35585	AP-1 complex subunit mu-1	Ap1m1	0	1	-0.808926	0.960343	-0.569186	0.896514	-0.365945	0.92358	-0.985567	0.999218	-1.00751	0.972625	-0.663578	0.837417	-0.766306	0.696194
P35700	Peroxiredoxin-1	Prdx1	0	1	-0.750707	0.737598	0.573036	0.68718	-0.810465	0.434505	-0.0635096	0.999218	-0.391377	0.981391	-0.0307618	0.99452	-0.486106	0.677649
P35979	60S ribosomal protein L12	Rpl12	0	1	-0.743439	0.963413	-1.06104	0.375771	-0.420544	0.86605	-0.832627	0.999218	-0.274299	0.999053	-0.561607	0.753736	-0.673294	0.616414
P35980	60S ribosomal protein L18	Rpl18	0	1	-0.31581	0.995342	-0.197	0.919521	0.467971	0.742325	0.441817	0.999218	-0.200095	0.999053	0.284738	0.86437	0.282523	0.796181
P36552	Oxygen-dependent coproporphyrinogen-III oxidase, mitochondrial	Cpox	0	1	-0.40832	0.880618	0.459275	0.612943	-0.292184	0.64885	0.00496762	0.999218	-1.04154	0.00825897	0.813541	0.0454883	0.158862	0.869192
P37040	NADPH--cytochrome P450 reductase	Por	0	1	0.252955	0.995342	1.202	0.353996	-0.026674	0.999044	0.269528	0.999218	-0.465661	0.974112	0.606	0.675945	0.493094	0.717506
P38060	Hydroxymethylglutaryl-CoA lyase, mitochondrial	Hmgcl	0	1	-0.169063	0.995342	1.23883	0.0723901	0.148809	0.927904	-0.272219	0.999218	-0.514592	0.72496	0.869118	0.317214	0.541206	0.640275
P38647	Stress-70 protein, mitochondrial	Hspa9	0	1	-0.134137	0.995342	-0.226067	0.71773	-0.49317	0.263665	-0.245842	0.999218	0.0259559	0.999053	-0.280126	0.598247	-0.579208	0.0711768
P39039	Mannose-binding protein A	Mbl1	0	1	0.416196	0.988801	1.23966	0.106147	2.13544	0.148738	0.82337	0.999218	0.735404	0.901022	1.69482	0.158114	1.82963	0.164177
P40124	Adenylyl cyclase-associated protein 1	Cap1	0	1	-0.0690787	0.995342	0.0695342	0.9744	-0.0341933	0.996466	-0.693499	0.999218	0.177263	0.999053	0.342548	0.823009	0.00836909	0.995301
P40142	Transketolase	Tkt	0	1	-0.0855367	0.995342	1.12182	0.174686	-0.472156	0.637525	-0.453528	0.999218	0.439005	0.981391	0.261557	0.922983	-0.67124	0.399774
P40237	CD82 antigen	Cd82	0	1	-1.25952	0.882806	-0.0527253	0.985497	-0.451673	0.878668	-0.640106	0.999218	-0.368161	0.999053	0.497654	0.826125	-0.480566	0.859842
P40936	Indolethylamine N-methyltransferase	Inmt	0	1	0.919021	0.836256	-0.86384	0.527134	-0.140612	0.967053	-0.135257	0.999218	1.19522	0.675011	-1.12206	0.35252	-0.301578	0.895002
P41105	60S ribosomal protein L28	Rpl28	0	1	-0.143184	0.995342	-0.437811	0.758549	-0.0164686	0.999044	0.49388	0.999218	0.140751	0.999053	0.205698	0.933698	0.140309	0.916215
P42125	Enoyl-CoA delta isomerase 1, mitochondrial	Eci1	0	1	-0.409494	0.988801	1.19206	0.0977347	-0.0682521	0.982709	0.0867765	0.999218	-0.829664	0.529312	0.81932	0.408222	0.140991	0.9259
P42669	Transcriptional activator protein Pur-alpha	Pura	0	1	0.0837173	0.995342	0.512875	0.794271	0.874894	0.380491	0.102179	0.999218	0.280173	0.999053	0.280979	0.914276	0.438986	0.792907
P42932	T-complex protein 1 subunit theta	Cct8	0	1	-0.0646964	0.995342	-0.0669578	0.928665	-0.256852	0.686333	0.0612664	0.999218	-0.0536885	0.999053	-0.0858087	0.940115	-0.0572906	0.938124
P43024	Cytochrome c oxidase subunit 6A1, mitochondrial	Cox6a1	0	1	-0.72538	0.988801	-0.840033	0.782461	-0.0439664	0.999044	-1.27142	0.999218	-0.421573	0.999053	-0.575921	0.878488	-1.57562	0.42406
P43274	Histone H1.4	H1-4	0	1	-0.425723	0.995342	0.411003	0.916692	0.881819	0.716552	0.445684	0.999218	-0.355948	0.999053	0.520485	0.870833	1.0077	0.570488
P43883	Perilipin-2	Plin2	0	1	-1.2266	0.878609	0.194342	0.9744	-0.795465	0.757028	-0.0978963	0.999218	-1.013	0.822957	-1.51586	0.418764	-0.91725	0.626714
P45376	Aldo-keto reductase family 1 member B1	Akr1b1	0	1	0.182337	0.995342	-0.643138	0.714621	0.292938	0.92358	0.272868	0.999218	-0.0277181	0.999053	-0.450824	0.823009	-0.0384759	0.985974
P45591	Cofilin-2	Cfl2	0	1	0.308242	0.995342	0.213993	0.956835	-0.0662402	0.989253	0.111247	0.999218	0.431663	0.987903	0.298159	0.923005	0.55074	0.787386
P45878	Peptidyl-prolyl cis-trans isomerase FKBP2	Fkbp2	0	1	-0.0478528	0.995342	0.967482	0.520796	-0.174595	0.948531	0.356935	0.999218	0.125048	0.999053	0.285421	0.92564	0.215588	0.909744
P45952	Medium-chain specific acyl-CoA dehydrogenase, mitochondrial	Acadm	0	1	-0.436039	0.882806	2.49791	0.000292805	0.938189	0.234065	-0.302155	0.999218	-0.66508	0.306697	2.29519	0.0016662	1.39472	0.114817
P46061	Ran GTPase-activating protein 1	Rangap1	0	1	-0.227576	0.995342	0.0756644	0.979569	-0.325987	0.862652	-0.0201248	0.999218	-0.230626	0.999053	-0.145727	0.959871	-0.262485	0.893923
P46467	Vacuolar protein sorting-associated protein 4B	Vps4b	0	1	0.71704	0.968615	0.446516	0.899022	0.38737	0.863804	-0.138248	0.999218	0.433648	0.999053	0.132012	0.972428	0.456021	0.798145
P46638	Ras-related protein Rab-11B	Rab11b	0	1	0.215831	0.995342	0.343403	0.909373	0.353321	0.882873	0.328389	0.999218	0.0643704	0.999053	0.019772	0.99452	0.470809	0.703336
P46735	Unconventional myosin-Ib	Myo1b	0	1	0.602111	0.995342	0.185704	0.958506	0.839374	0.701066	0.775797	0.999218	0.95779	0.958628	1.57565	0.268157	1.45178	0.406505
P46978	Dolichyl-diphosphooligosaccharide--protein glycosyltransferase subunit STT3A	Stt3a	0	1	-0.271278	0.995342	-0.287253	0.915246	0.580151	0.736564	0.0915534	0.999218	0.586196	0.977248	0.401373	0.841121	0.286551	0.906873
P47199	Quinone oxidoreductase	Cryz	0	1	-0.174289	0.995342	-0.0227833	0.985497	-0.239111	0.828689	-0.269188	0.999218	0.0267345	0.999053	-0.782845	0.144212	-0.830207	0.0352115
P47738	Aldehyde dehydrogenase, mitochondrial	Aldh2	0	1	0.441195	0.960343	-0.423378	0.5048	0.2843	0.621533	-0.210641	0.999218	0.792315	0.182294	-0.518385	0.330315	-0.132739	0.884369
P47753	F-actin-capping protein subunit alpha-1	Capza1	0	1	0.231739	0.988801	-0.339249	0.790537	-0.191101	0.931815	0.184462	0.999218	-0.0436123	0.999053	0.236417	0.777713	0.471248	0.536197
P47754	F-actin-capping protein subunit alpha-2	Capza2	0	1	-0.0490909	0.995342	-0.0620021	0.9744	0.116457	0.943429	0.0131097	0.999218	-0.35881	0.981391	0.181749	0.922247	0.404481	0.605776
P47758	Signal recognition particle receptor subunit beta	Srprb	0	1	-0.0117933	0.995342	0.209511	0.918245	0.280086	0.828689	-0.0866191	0.999218	-0.157421	0.999053	1.03894	0.174059	0.814856	0.36503
P47791	Glutathione reductase, mitochondrial	Gsr	0	1	-0.418722	0.995342	0.751107	0.692957	0.0920482	0.987184	0.0888191	0.999218	-0.404731	0.985237	0.688926	0.691527	-0.596136	0.743798
P47911	60S ribosomal protein L6	Rpl6	0	1	-0.825972	0.960343	-0.751989	0.653139	-0.354813	0.843738	-0.520948	0.999218	0.0642326	0.999053	-0.179402	0.9543	-0.412183	0.772555
P47915	60S ribosomal protein L29	Rpl29	0	1	-1.11561	0.788587	-0.154318	0.961672	-0.279397	0.92453	0.227845	0.999218	-0.88823	0.768112	-0.533625	0.723022	-0.575579	0.693035
P47955	60S acidic ribosomal protein P1	Rplp1	0	1	-0.00941827	0.995342	0.197734	0.96104	1.31879	0.533494	-0.0450792	0.999218	0.952937	0.974112	0.356037	0.931767	0.594189	0.788961
P47962	60S ribosomal protein L5	Rpl5	0	1	-0.0144434	0.995342	-0.120916	0.938619	0.165335	0.919277	0.427398	0.999218	0.43689	0.918737	0.434505	0.674242	0.370846	0.707045
P47963	60S ribosomal protein L13	Rpl13	0	1	-0.297343	0.995342	-0.193613	0.958506	0.571752	0.778705	0.664789	0.999218	0.136467	0.999053	0.824922	0.674242	0.597779	0.743739
P48036	Annexin A5	Anxa5	0	1	-0.764089	0.806812	-0.0724395	0.975162	-0.547648	0.694181	0.349712	0.999218	0.142269	0.999053	-0.362185	0.836561	-0.742443	0.428896
P48678	Prelamin-A/C	Lmna	0	1	-0.265054	0.995342	1.25305	0.876434	0.216721	0.989253	-0.686724	0.999218	-1.7859	0.981391	-0.519134	0.955868	-0.764426	0.918999
P48758	Carbonyl reductase [NADPH] 1	Cbr1	0	1	-0.0213675	0.995342	3.45075	0.120369	0.260586	0.818398	-0.176976	0.999218	-0.123872	0.999053	2.61009	0.28503	1.98511	0.1863
P48771	Cytochrome c oxidase subunit 7A2, mitochondrial	Cox7a2	0	1	-1.09903	0.464543	0.655507	0.823806	-0.138644	0.968263	0.0681055	0.999218	-0.848475	0.571769	-0.496039	0.611004	-0.881226	0.195998
P49312	Heterogeneous nuclear ribonucleoprotein A1	Hnrnpa1	0	1	-0.052783	0.995342	-0.31992	0.910386	0.483061	0.762761	-0.0755386	0.999218	0.261865	0.999053	0.539304	0.641803	-0.152663	0.944282
P49429	4-hydroxyphenylpyruvate dioxygenase	Hpd	0	1	0.0165924	0.995342	-1.22569	0.019518	-0.691024	0.334989	-0.372157	0.999218	-0.197064	0.985237	-1.30391	0.075321	-1.24181	0.0143087
P49442	Inositol polyphosphate 1-phosphatase	Inpp1	0	1	0.0934195	0.995342	-0.526353	0.915246	-0.101733	0.989253	-0.38313	0.999218	-0.535222	0.999053	-0.52681	0.898999	0.192622	0.962623
P49443	Protein phosphatase 1A	Ppm1a	0	1	-0.188761	0.995342	0.114549	0.9744	-0.632211	0.701066	-1.11183	0.999218	0.189927	0.999053	-0.0782588	0.978958	0.134792	0.969525
P49586	Choline-phosphate cytidylyltransferase A	Pcyt1a	0	1	-0.633097	0.995342	NA	NA	-0.280323	0.976849	NA	NA	-0.891688	0.984831	-0.666995	0.920375	-0.690895	0.863371
P49722	Proteasome subunit alpha type-2	Psma2	0	1	-0.0411663	0.995342	0.166986	0.96104	-0.940463	0.621651	0.0880682	0.999218	-0.324597	0.999053	-0.0744109	0.981918	-0.791412	0.649534
P49935	Pro-cathepsin H	Ctsh	0	1	0.702009	0.724812	1.49985	0.240665	1.36404	0.190737	-0.211941	0.999218	0.567632	0.918737	1.92748	0.0131808	1.55871	0.0481706
P49962	Signal recognition particle 9 kDa protein	Srp9	0	1	0.410726	0.995342	0.277297	0.930512	0.560919	0.779949	-0.287916	0.999218	-0.172932	0.999053	0.166473	0.955868	0.0576604	0.979647
P50171	(3R)-3-hydroxyacyl-CoA dehydrogenase	Hsd17b8	0	1	0.534388	0.960343	0.70974	0.613137	0.844025	0.246279	-0.123384	0.999218	0.140501	0.999053	0.518362	0.566009	0.819069	0.377474
P50172	Corticosteroid 11-beta-dehydrogenase isozyme 1	Hsd11b1	0	1	1.52437	0.325502	1.50854	0.0973104	1.56435	0.156837	0.240092	0.999218	1.91736	0.00825897	0.790934	0.434172	2.02925	0.0150896
P50247	Adenosylhomocysteinase	Ahcy	0	1	-0.185612	0.988801	-1.04093	0.00464611	-0.732875	0.156837	-0.415162	0.999218	-0.0362173	0.999053	-1.21371	0.0512746	-1.04891	0.0208462
P50285	Dimethylaniline monooxygenase [N-oxide-forming] 1	Fmo1	0	1	-0.497478	0.960343	1.18815	0.226981	-0.739828	0.368698	-0.207222	0.999218	-1.04981	0.182294	0.654193	0.602135	-0.351972	0.792907
P50295	Arylamine N-acetyltransferase 2	Nat2	0	1	-0.782183	0.960343	-0.705696	0.712239	-0.382955	0.851087	-1.70342	0.999218	-1.03744	0.745402	-1.13568	0.315779	-0.96975	0.372696
P50396	Rab GDP dissociation inhibitor alpha	Gdi1	0	1	0.652137	0.995342	0.2185	0.9744	0.501831	0.922797	-0.722774	0.999218	0.129089	0.999053	0.206665	0.973227	0.893915	0.771978
P50462	Cysteine and glycine-rich protein 3	Csrp3	0	1	-0.678832	0.988801	-0.528662	0.856806	-1.25707	0.435704	-0.137148	0.999218	-1.09256	0.730894	-1.26588	0.445931	-0.896466	0.549423
P50516	V-type proton ATPase catalytic subunit A	Atp6v1a	0	1	0.177977	0.995342	0.133863	0.973208	-0.509125	0.854812	0.807047	0.999218	-0.657046	0.985237	0.343399	0.932973	-0.236247	0.943142
P50544	Very long-chain specific acyl-CoA dehydrogenase, mitochondrial	Acadvl	0	1	0.149192	0.995342	1.14999	0.0303015	0.762977	0.133087	-0.264893	0.999218	-0.239001	0.981391	1.0698	0.0952379	0.782191	0.187391
P50580	Proliferation-associated protein 2G4	Pa2g4	0	1	0.181363	0.995342	-0.428643	0.63562	0.130155	0.919277	0.182002	0.999218	0.485137	0.803513	0.0458111	0.977098	0.104074	0.895002
P51150	Ras-related protein Rab-7a	Rab7a	0	1	0.315982	0.995342	0.0609782	0.979569	0.0198942	0.999044	-0.193727	0.999218	0.230079	0.999053	-0.110058	0.973227	-0.399566	0.796181
P51658	Estradiol 17-beta-dehydrogenase 2	Hsd17b2	0	1	-0.134366	0.995342	-0.27162	0.915246	0.402256	0.805777	0.402573	0.999218	0.0117225	0.999053	0.26284	0.921652	0.650715	0.583486
P51660	Peroxisomal multifunctional enzyme type 2	Hsd17b4	0	1	-1.18837	0.325502	0.849358	0.384601	-1.47381	0.0080521	0.0203176	0.999218	-1.3814	0.138826	0.47289	0.619785	-0.507972	0.693035
P51855	Glutathione synthetase	Gss	0	1	0.258207	0.995342	2.31033	0.0392916	2.00449	0.0296058	-0.404909	0.999218	0.442119	0.982864	2.28963	0.0390139	2.23463	0.0218912
P51859	Hepatoma-derived growth factor	Hdgf	0	1	-0.705491	0.988801	0.263758	0.956835	-0.962626	0.702607	-0.330042	0.999218	-0.429955	0.999053	-0.396259	0.931653	-0.70689	0.733767
P51863	V-type proton ATPase subunit d 1	Atp6v0d1	0	1	-1.14149	0.650594	NA	NA	-0.0779389	0.987184	NA	NA	-0.885358	0.858255	0.0198485	0.99452	-0.231624	0.944229
P51881	ADP/ATP translocase 2	Slc25a5	0	1	0.20491	0.995342	-0.26301	0.875695	-0.296562	0.877983	-0.227858	0.999218	0.268682	0.985237	-0.561264	0.357222	-0.30174	0.772555
P52196	Thiosulfate sulfurtransferase	Tst	0	1	0.31044	0.988801	-1.14911	0.0327147	-0.10244	0.931815	-0.293916	0.999218	0.222707	0.985237	-0.823247	0.0814167	-0.163807	0.801729
P52430	Serum paraoxonase/arylesterase 1	Pon1	0	1	-0.471371	0.988801	2.5254	0.025622	1.36074	0.412595	-0.307276	0.999218	-1.0948	0.64175	2.11182	0.0981766	1.2112	0.24614
P52480	Pyruvate kinase PKM	Pkm	0	1	-0.209242	0.995342	0.0593769	0.975162	0.633242	0.652602	0.932946	0.999218	-0.197867	0.999053	0.322219	0.858502	0.705592	0.682179
P52760	2-iminobutanoate/2-iminopropanoate deaminase	Rida	0	1	0.527086	0.995342	0.57915	0.881859	-0.336808	0.927904	-0.607671	0.999218	0.189269	0.999053	-0.636145	0.780858	-0.435939	0.841167
P52792	Hexokinase-4	Gck	0	1	0.150529	0.995342	0.100399	0.956835	0.191874	0.931815	-0.146776	0.999218	0.903928	0.450941	-0.371315	0.650074	-0.800006	0.233183
P52825	Carnitine O-palmitoyltransferase 2, mitochondrial	Cpt2	0	1	0.00511885	0.995342	1.2322	0.0154702	0.266829	0.702607	-0.0794501	0.999218	-0.249842	0.981391	0.963296	0.0891026	0.702717	0.198222
P53395	Lipoamide acyltransferase component of branched-chain alpha-keto acid dehydrogenase complex, mitochondrial	Dbt	0	1	0.623257	0.691218	-0.514459	0.695708	0.669959	0.425167	-0.0538627	0.999218	0.28002	0.985237	-0.298716	0.795882	0.363502	0.680961
P53994	Ras-related protein Rab-2A	Rab2a	0	1	-0.806707	0.946755	-0.51767	0.903003	-0.014465	0.999044	-0.17196	0.999218	-0.235581	0.999053	-0.732402	0.675945	0.155125	0.963277
P53996	Cellular nucleic acid-binding protein	Cnbp	0	1	0.475854	0.995342	0.589899	0.930512	0.311252	0.966026	0.49023	0.999218	-0.563617	0.999053	0.202095	0.976157	0.332479	0.950039
P54071	Isocitrate dehydrogenase [NADP], mitochondrial	Idh2	0	1	0.584452	0.285889	1.19722	0.0575009	0.717197	0.0390316	0.0380418	0.999218	0.122362	0.985237	1.10109	0.0673213	1.51914	0.0509742
P54775	26S proteasome regulatory subunit 6B	Psmc4	0	1	-0.789893	0.86553	-1.02257	0.501925	-0.752291	0.76524	-1.1136	0.999218	-1.25848	0.686553	-1.11536	0.383324	-1.16514	0.316856
P54822	Adenylosuccinate lyase	Adsl	0	1	0.181029	0.995342	-0.304569	0.95765	-0.355196	0.940256	-0.168369	0.999218	-0.325847	0.999053	-0.0406317	0.99452	0.150615	0.97046
P54869	Hydroxymethylglutaryl-CoA synthase, mitochondrial	Hmgcs2	0	1	-0.184378	0.995342	1.74037	0.00187344	1.25328	0.0148848	-0.213878	0.999218	-0.0457474	0.999053	1.25469	0.0423046	1.01268	0.177971
P55050	Fatty acid-binding protein, intestinal	Fabp2	0	1	0.724021	0.960343	0.356514	0.925069	0.384882	0.907647	-0.800985	0.999218	1.03215	0.918737	-0.761063	0.674242	0.040164	0.985974
P55096	ATP-binding cassette sub-family D member 3	Abcd3	0	1	-1.18409	0.424985	-0.11755	0.967312	-2.18209	0.00152712	0.153546	0.999218	-1.47484	0.0710626	-0.0630222	0.974112	-1.59494	0.0164452
P55264	Adenosine kinase	Adk	0	1	0.446058	0.946755	0.0981931	0.949778	0.689599	0.526359	-0.259283	0.999218	1.0014	0.0961561	-0.550233	0.326752	0.190625	0.788961
P56379	ATP synthase subunit ATP5MJ, mitochondrial	Atp5mj	0	1	1.34424	0.765975	-1.68041	0.38279	0.317456	0.931815	-0.685616	0.999218	-0.349632	0.999053	-1.58013	0.329275	-1.04278	0.622742
P56380	Bis(5'-nucleosyl)-tetraphosphatase [asymmetrical]	Nudt2	0	1	-0.438575	0.995342	-0.173197	0.973208	-0.696066	0.772865	0.837938	0.999218	-0.758391	0.981391	0.424044	0.919043	-0.792532	0.680961
P56382	ATP synthase subunit epsilon, mitochondrial	Atp5f1e	0	1	0.494726	0.988801	-0.678028	0.672847	-0.379869	0.808004	-0.511702	0.999218	0.575675	0.918737	-0.677411	0.505095	-0.0857853	0.96807
P56391	Cytochrome c oxidase subunit 6B1	Cox6b1	0	1	-0.319622	0.995342	-0.416077	0.930512	-1.4271	0.537508	-0.0661655	0.999218	-0.344743	0.999053	-1.29906	0.562191	-1.56091	0.385143
P56393	Cytochrome c oxidase subunit 7B, mitochondrial	Cox7b	0	1	-0.217165	0.995342	-0.254045	0.969714	-0.763439	0.806324	-0.688344	0.999218	-0.36995	0.999053	-1.55682	0.522316	-2.1368	0.208575
P56399	Ubiquitin carboxyl-terminal hydrolase 5	Usp5	0	1	0.0746009	0.995342	-0.052206	0.9744	-0.154663	0.927904	-0.292456	0.999218	-0.346077	0.981391	-0.283569	0.799366	-0.36645	0.634563
P56480	ATP synthase subunit beta, mitochondrial	Atp5f1b	0	1	0.351739	0.988801	-0.605755	0.479337	-0.0520853	0.987184	-0.397746	0.999218	0.421983	0.918737	-0.517502	0.407367	-0.0625516	0.96424
P56593	Cytochrome P450 2A12	Cyp2a12	0	1	-0.279961	0.995342	0.768166	0.566338	0.994112	0.229406	0.18765	0.999218	-0.868896	0.695612	0.428945	0.787199	0.410604	0.798324
P56654	Cytochrome P450 2C37	Cyp2c37	0	1	-0.191465	0.995342	2.06798	0.177502	1.73683	0.523861	0.0412524	0.999218	-0.171502	0.999053	1.17996	0.515183	1.64355	0.468779
P56812	Programmed cell death protein 5	Pdcd5	0	1	-0.175959	0.995342	-0.204883	0.96032	-0.777062	0.806324	-0.20138	0.999218	0.22912	0.999053	-0.0820779	0.981918	-0.560546	0.846327
P57780	Alpha-actinin-4	Actn4	0	1	-0.536766	0.960343	0.375804	0.871589	0.750809	0.526359	0.126833	0.999218	0.137652	0.999053	0.0649351	0.979858	0.604756	0.549141
P58021	Transmembrane 9 superfamily member 2	Tm9sf2	0	1	0.636044	0.960343	0.244573	0.915246	1.0199	0.478677	0.516087	0.999218	0.701056	0.951014	0.739539	0.486922	1.49224	0.120091
P58064	28S ribosomal protein S6, mitochondrial	Mrps6	0	1	-0.299135	0.995342	-0.866241	0.71773	-0.450158	0.89257	-0.536426	0.999218	-1.38268	0.587646	-0.562283	0.816264	-0.108609	0.971254
P58252	Elongation factor 2	Eef2	0	1	0.6033	0.655241	0.177717	0.893047	0.646348	0.226777	0.374598	0.999218	0.52124	0.645264	0.215914	0.870833	0.550228	0.413528
P58710	L-gulonolactone oxidase	Gulo	0	1	0.366718	0.988801	0.586171	0.823806	1.32483	0.30225	0.561897	0.999218	0.807159	0.720479	0.481818	0.797471	0.701555	0.64381
P59017	Bcl-2-like protein 13	Bcl2l13	0	1	-0.554409	0.995342	1.74407	0.612307	0.0833958	0.994261	-0.319816	0.999218	-0.817448	0.985237	0.292635	0.955868	-0.696735	0.853243
P59999	Actin-related protein 2/3 complex subunit 4	Arpc4	0	1	-0.0656783	0.995342	-0.361737	0.784675	-0.190415	0.86605	0.0266159	0.999218	0.46668	0.918737	0.149884	0.94432	0.0984287	0.947904
P60229	Eukaryotic translation initiation factor 3 subunit E	Eif3e	0	1	-0.0983909	0.995342	0.00663601	0.998422	-0.0114297	0.999044	-0.267542	0.999218	0.123897	0.999053	0.140894	0.960263	0.447354	0.771978
P60335	Poly(rC)-binding protein 1	Pcbp1	0	1	-0.287666	0.995342	0.0283803	0.985497	0.0644488	0.987184	-0.117282	0.999218	-0.348438	0.985237	-0.257614	0.914276	0.0421786	0.983438
P60670	Nuclear protein localization protein 4 homolog	Nploc4	0	1	-0.381917	0.995342	-0.392887	0.936035	-0.111018	0.989253	-0.0577642	0.999218	0.465356	0.999053	0.987461	0.774373	-0.186595	0.966839
P60710	Actin, cytoplasmic 1	Actb	0	1	0.356252	0.842322	0.3958	0.520796	0.835516	0.0390316	0.27841	0.999218	0.333481	0.918737	0.585006	0.125789	0.57257	0.142003
P60766	Cell division control protein 42 homolog	Cdc42	0	1	0.320074	0.995342	0.533095	0.896136	0.0552301	0.997339	0.679501	0.999218	-0.176095	0.999053	0.290949	0.9543	0.507826	0.847653
P60843	Eukaryotic initiation factor 4A-I	Eif4a1	0	1	-0.181469	0.995342	0.0273818	0.985497	0.356315	0.765877	-0.0414154	0.999218	0.49893	0.943111	0.172713	0.940115	0.0380019	0.980572
P60867	40S ribosomal protein S20	Rps20	0	1	-0.111025	0.995342	0.053426	0.979569	-0.149224	0.960982	0.86541	0.999218	0.158484	0.999053	0.580064	0.723022	0.294513	0.891226
P61021	Ras-related protein Rab-5B	Rab5b	0	1	0.044363	0.995342	0.147573	0.95765	-0.0269546	0.999044	0.662369	0.999218	0.00538777	0.999421	0.0744229	0.979148	0.268119	0.879978
P61027	Ras-related protein Rab-10	Rab10	0	1	-0.0412996	0.995342	-0.00151369	0.999496	-0.126646	0.984505	0.436958	0.999218	0.148525	0.999053	0.0536336	0.989537	0.447088	0.788961
P61079	Ubiquitin-conjugating enzyme E2 D3	Ube2d3	0	1	0.181043	0.995342	-0.549478	0.916014	-0.581228	0.888127	-0.758565	0.999218	0.402041	0.999053	0.192353	0.973227	0.222611	0.956426
P61082	NEDD8-conjugating enzyme Ubc12	Ube2m	0	1	-0.791094	0.995342	-1.56811	0.641984	-1.13119	0.730602	-0.475109	0.999218	-0.151425	0.999053	-1.09555	0.735872	-0.834543	0.787386
P61087	Ubiquitin-conjugating enzyme E2 K	Ube2k	0	1	-0.301888	0.995342	-0.0437947	0.985497	0.201615	0.958438	0.767018	0.999218	-0.149004	0.999053	-0.361966	0.922983	-0.250529	0.947468
P61089	Ubiquitin-conjugating enzyme E2 N	Ube2n	0	1	0.489232	0.988801	0.268972	0.918245	-0.0722434	0.989253	0.229299	0.999218	-0.140325	0.999053	-0.162588	0.955737	-0.122478	0.962623
P61161	Actin-related protein 2	Actr2	0	1	-0.345221	0.995342	-0.955978	0.527134	-0.175505	0.948006	-0.201713	0.999218	0.0319134	0.999053	0.198701	0.9543	-0.101861	0.96424
P61202	COP9 signalosome complex subunit 2	Cops2	0	1	-0.147879	0.995342	-0.280917	0.95765	-0.606124	0.823833	-0.125872	0.999218	-0.530166	0.997672	-0.271396	0.955868	-1.21963	0.557034
P61205	ADP-ribosylation factor 3	Arf3	0	1	0.218586	0.995342	-0.206574	0.903003	0.345094	0.818398	-0.490287	0.999218	0.153098	0.999053	0.185478	0.92926	0.36504	0.683614
P61222	ATP-binding cassette sub-family E member 1	Abce1	0	1	0.17062	0.995342	0.643401	0.64599	0.31346	0.872636	0.21686	0.999218	0.00163528	0.999774	0.494416	0.786834	0.779019	0.353126
P61255	60S ribosomal protein L26	Rpl26	0	1	-0.543835	0.988801	-0.198847	0.916014	0.296058	0.782827	0.0956354	0.999218	-0.0809515	0.999053	0.195787	0.92564	-0.0537606	0.971504
P61358	60S ribosomal protein L27	Rpl27	0	1	-0.361491	0.995342	-0.203153	0.896678	0.125921	0.916018	0.235507	0.999218	-0.136969	0.999053	0.24864	0.77127	0.250487	0.804174
P61514	60S ribosomal protein L37a	Rpl37a	0	1	-0.438804	0.995342	-0.0432064	0.988233	0.229497	0.950306	-0.367521	0.999218	-0.0677	0.999053	-0.414818	0.914276	-0.67256	0.756697
P61620	Protein transport protein Sec61 subunit alpha isoform 1	Sec61a1	0	1	0.598594	0.946755	0.356554	0.860255	0.855358	0.442019	0.795164	0.999218	0.271363	0.999053	0.965991	0.45286	0.981139	0.411669
P61750	ADP-ribosylation factor 4	Arf4	0	1	0.681289	0.988801	-0.216546	0.951428	0.497592	0.79388	-0.0190281	0.999218	0.843319	0.822957	0.164973	0.960484	0.309976	0.895002
P61804	Dolichyl-diphosphooligosaccharide--protein glycosyltransferase subunit DAD1	Dad1	0	1	0.183671	0.995342	0.0534505	0.985497	0.480112	0.839462	0.694052	0.999218	0.52501	0.984831	0.732864	0.735872	0.68323	0.658441
P61922	4-aminobutyrate aminotransferase, mitochondrial	Abat	0	1	-0.420071	0.966661	-1.1088	0.174686	-0.612048	0.522712	-0.0773996	0.999218	-0.524656	0.918737	-0.564438	0.588805	-0.805948	0.182449
P61979	Heterogeneous nuclear ribonucleoprotein K	Hnrnpk	0	1	0.13886	0.995342	0.475184	0.712975	0.638424	0.6058	0.330706	0.999218	0.45971	0.873133	0.303868	0.814403	0.434147	0.683614
P61982	14-3-3 protein gamma	Ywhag	0	1	-0.596867	0.868619	0.000224144	0.999496	-0.717836	0.425167	0.0594129	0.999218	-0.339774	0.985237	-0.321221	0.722874	-0.657442	0.42406
P62082	40S ribosomal protein S7	Rps7	0	1	-0.191404	0.995342	-0.759125	0.1632	-0.0275776	0.989253	0.286313	0.999218	-0.112535	0.999053	-0.184971	0.883365	-0.330072	0.743869
P62137	Serine/threonine-protein phosphatase PP1-alpha catalytic subunit	Ppp1ca	0	1	0.36191	0.995342	-0.173595	0.930682	0.281375	0.882873	0.00834105	0.999218	-0.00701713	0.999053	-0.165315	0.940115	0.344291	0.86555
P62192	26S proteasome regulatory subunit 4	Psmc1	0	1	-0.0593726	0.995342	0.204624	0.915246	-0.0467109	0.987184	0.0892267	0.999218	0.208492	0.999053	0.385115	0.705922	0.246935	0.857918
P62242	40S ribosomal protein S8	Rps8	0	1	-0.973546	0.681105	-0.42037	0.715525	0.337364	0.653043	-0.193378	0.999218	-1.05141	0.252791	-0.211151	0.870345	-0.571969	0.575805
P62245	40S ribosomal protein S15a	Rps15a	0	1	-0.0492084	0.995342	-0.367002	0.800318	0.229496	0.89257	0.409573	0.999218	0.343154	0.981391	0.474835	0.581656	0.313697	0.734568
P62259	14-3-3 protein epsilon	Ywhae	0	1	-0.0381342	0.995342	0.157397	0.915246	0.145426	0.90845	0.0488833	0.999218	0.364194	0.929821	0.118416	0.932973	-0.0414155	0.971504
P62264	40S ribosomal protein S14	Rps14	0	1	0.017451	0.995342	-0.72823	0.807079	-0.015824	0.999044	0.147698	0.999218	-0.360394	0.999053	-0.217206	0.955868	0.287181	0.895002
P62267	40S ribosomal protein S23	Rps23	0	1	-0.107401	0.995342	0.240759	0.895786	0.47898	0.648587	0.554892	0.999218	0.0932044	0.999053	0.162707	0.947492	0.109064	0.962623
P62270	40S ribosomal protein S18	Rps18	0	1	0.139899	0.995342	-0.369927	0.78409	0.164454	0.919277	0.778421	0.999218	0.191846	0.999053	0.254694	0.870833	0.261184	0.828857
P62281	40S ribosomal protein S11	Rps11	0	1	-0.562651	0.988801	-0.661265	0.692957	-0.218017	0.919277	-0.099266	0.999218	0.164874	0.999053	-0.181633	0.954835	-0.331079	0.830377
P62301	40S ribosomal protein S13	Rps13	0	1	-0.118493	0.995342	0.0760857	0.96104	0.52037	0.611524	-0.0335878	0.999218	-0.0443774	0.999053	0.453986	0.711807	0.371834	0.703336
P62309	Small nuclear ribonucleoprotein G	Snrpg	0	1	-0.850237	0.988801	-0.948314	0.712239	-0.753418	0.806324	-0.400627	0.999218	-1.30055	0.679997	-0.115644	0.981918	-0.195853	0.956426
P62320	Small nuclear ribonucleoprotein Sm D3	Snrpd3	0	1	0.215696	0.995342	0.133356	0.975162	0.98283	0.625185	0.101383	0.999218	-0.17885	0.999053	0.882454	0.760732	1.21829	0.489055
P62331	ADP-ribosylation factor 6	Arf6	0	1	-1.25784	0.874225	0.0975547	0.979569	0.641147	0.864194	-0.727229	0.999218	-0.376096	0.999053	-0.567581	0.907212	-0.375352	0.93174
P62334	26S proteasome regulatory subunit 10B	Psmc6	0	1	0.0156732	0.995342	-0.361194	0.69923	-0.613955	0.37504	-0.0726049	0.999218	-0.437354	0.768112	-0.618274	0.180456	-0.615313	0.25433
P62702	40S ribosomal protein S4, X isoform	Rps4x	0	1	0.0722565	0.995342	-0.265747	0.863041	0.1907	0.875556	0.213184	0.999218	0.0553426	0.999053	0.317972	0.761308	0.276121	0.716836
P62717	60S ribosomal protein L18a	Rpl18a	0	1	-0.128602	0.995342	0.206568	0.961672	0.390747	0.915533	-0.306818	0.999218	0.0430692	0.999053	-0.148078	0.973227	-0.356917	0.895389
P62743	AP-2 complex subunit sigma	Ap2s1	0	1	0.464677	0.995342	0.466367	0.899022	0.411399	0.883723	-0.0185999	0.999218	-0.0951739	0.999053	-0.218952	0.955868	0.342023	0.884123
P62751	60S ribosomal protein L23a	Rpl23a	0	1	-0.729687	0.960343	-0.585396	0.782087	-0.287339	0.919277	0.470168	0.999218	-0.069317	0.999053	0.121674	0.973227	0.211755	0.928184
P62754	40S ribosomal protein S6	Rps6	0	1	-0.288695	0.995342	-0.287491	0.909373	-0.0533848	0.989253	0.523594	0.999218	0.118584	0.999053	0.365428	0.870345	0.0639352	0.971504
P62806	Histone H4	H4c1	0	1	-0.237723	0.995342	2.10801	0.645605	1.51908	0.767991	-0.217782	0.999218	-1.50301	0.985237	-1.02472	0.923919	0.382807	0.962623
P62827	GTP-binding nuclear protein Ran	Ran	0	1	-0.661287	0.960343	-0.967378	0.612307	-0.850166	0.514632	-0.978135	0.999218	-0.651505	0.918737	-0.921287	0.42081	-1.02254	0.2483
P62830	60S ribosomal protein L23	Rpl23	0	1	0.0676425	0.995342	-0.159838	0.918245	0.543885	0.380491	0.640804	0.999218	0.420825	0.981391	0.138536	0.944656	0.487822	0.680961
P62835	Ras-related protein Rap-1A	Rap1a	0	1	0.0766297	0.995342	0.684508	0.122659	0.349769	0.621533	0.279119	0.999218	0.165956	0.999053	0.844235	0.041581	0.601777	0.332062
P62843	40S ribosomal protein S15	Rps15	0	1	-0.825806	0.988801	-0.256043	0.930512	-0.299522	0.90845	-0.408471	0.999218	-0.0223556	0.999053	-0.548355	0.774373	-0.841956	0.605776
P62849	40S ribosomal protein S24	Rps24	0	1	-0.120905	0.995342	-0.520236	0.68718	0.210653	0.922797	0.460689	0.999218	0.391605	0.981391	-0.0862162	0.973227	-0.103771	0.940851
P62855	40S ribosomal protein S26	Rps26	0	1	0.150907	0.995342	-0.233048	0.853708	0.547265	0.537508	0.329928	0.999218	0.300171	0.981391	0.24839	0.762133	0.576205	0.362414
P62862	40S ribosomal protein S30	Fau	0	1	-0.192309	0.995342	0.867287	0.915246	-0.572872	0.931815	-0.111176	0.999218	-0.537311	0.999053	-1.1815	0.797471	-1.02395	0.787729
P62869	Elongin-B	Elob	0	1	0.28577	0.995342	0.439236	0.903003	-0.207009	0.940476	0.335176	0.999218	0.517217	0.985237	0.245847	0.9543	-0.350735	0.828857
P62889	60S ribosomal protein L30	Rpl30	0	1	-0.838304	0.960343	0.388622	0.915246	-1.26701	0.262482	-0.627293	0.999218	-1.4171	0.447493	-0.83564	0.537765	-0.831458	0.424682
P62897	Cytochrome c, somatic	Cycs	0	1	-0.549695	0.995342	0.17233	0.9744	-0.615508	0.871346	-0.60644	0.999218	-0.168904	0.999053	-0.944898	0.692027	-0.973509	0.637436
P62900	60S ribosomal protein L31	Rpl31	0	1	-0.49223	0.988801	-0.431356	0.765421	0.0971187	0.963513	0.255258	0.999218	-0.0138747	0.999053	0.271074	0.859735	0.0366497	0.980478
P62908	40S ribosomal protein S3	Rps3	0	1	-0.11663	0.995342	-0.402187	0.612943	0.0465288	0.987184	0.289963	0.999218	0.0494187	0.999053	0.0952565	0.9543	0.192163	0.788961
P62911	60S ribosomal protein L32	Rpl32	0	1	0.201127	0.995342	0.790442	0.376407	0.548411	0.55509	0.295719	0.999218	0.251408	0.999053	0.91681	0.145	0.943141	0.113729
P62918	60S ribosomal protein L8	Rpl8	0	1	-0.0524731	0.995342	-0.483437	0.498286	0.0729715	0.958438	0.374149	0.999218	-0.000553755	0.999774	0.433228	0.45286	0.0743352	0.955441
P62960	Y-box-binding protein 1	Ybx1	0	1	-0.954315	0.988801	0.308419	0.958506	-1.01703	0.761589	-0.0201753	0.999218	-1.01033	0.974112	-1.15408	0.619785	-1.16496	0.557034
P62962	Profilin-1	Pfn1	0	1	0.038017	0.995342	0.0186942	0.986533	0.289512	0.779949	-0.240236	0.999218	0.321562	0.977248	0.0532262	0.977098	0.4398	0.717506
P62983	Ubiquitin-40S ribosomal protein S27a	Rps27a	0	1	-0.631491	0.936916	0.0533513	0.979569	-0.23743	0.919277	-0.118875	0.999218	-0.149153	0.999053	-0.2251	0.921652	0.0566568	0.966839
P62984	Ubiquitin-60S ribosomal protein L40	Uba52	0	1	-1.03294	0.988801	0.543828	0.930512	0.59301	0.915533	0.676214	0.999218	-0.383422	0.999053	-0.787912	0.825041	-0.151279	0.971504
P63005	Platelet-activating factor acetylhydrolase IB subunit beta	Pafah1b1	0	1	0.35881	0.995342	-1.0737	0.692024	-0.495263	0.864183	0.050159	0.999218	0.328876	0.999053	0.0279163	0.99452	-0.644042	0.771978
P63017	Heat shock cognate 71 kDa protein	Hspa8	0	1	-0.34866	0.988801	0.177223	0.915246	-0.37769	0.647906	0.0292582	0.999218	0.0594754	0.999053	0.294235	0.761142	-0.0785947	0.963277
P63028	Translationally-controlled tumor protein	Tpt1	0	1	0.24457	0.995342	-0.0248136	0.991686	-0.0736004	0.993182	0.272581	0.999218	-0.501183	0.999053	-0.00413855	0.998681	-0.629594	0.747286
P63037	DnaJ homolog subfamily A member 1	Dnaja1	0	1	0.313204	0.988801	0.536171	0.384601	0.234931	0.808666	0.48853	0.999218	0.0738633	0.999053	0.736426	0.254589	0.68143	0.337483
P63038	60 kDa heat shock protein, mitochondrial	Hspd1	0	1	-0.10941	0.995342	-0.472535	0.697986	-0.043242	0.987437	-0.306686	0.999218	-0.265602	0.981391	-0.207458	0.913178	0.185583	0.884369
P63073	Eukaryotic translation initiation factor 4E	Eif4e	0	1	-0.75921	0.988801	-0.902139	0.700458	0.118115	0.97701	0.241239	0.999218	-0.307003	0.999053	-0.310442	0.940115	-0.806439	0.680961
P63085	Mitogen-activated protein kinase 1	Mapk1	0	1	1.34811	0.540398	0.0176252	0.993858	0.875588	0.742325	0.295697	0.999218	0.219907	0.999053	0.692394	0.709329	0.332357	0.884
P63094	Guanine nucleotide-binding protein G(s) subunit alpha isoforms short	Gnas	0	1	0.391046	0.995342	1.18728	0.680464	1.5591	0.477059	0.453114	0.999218	0.706318	0.948192	2.35253	0.0784072	2.20748	0.136619
P63101	14-3-3 protein zeta/delta	Ywhaz	0	1	-0.481902	0.936916	-0.110259	0.936094	-0.559183	0.537508	-0.174551	0.999218	-0.209451	0.999053	-0.0220468	0.992767	-0.367781	0.747
P63158	High mobility group protein B1	Hmgb1	0	1	0.116855	0.995342	0.826381	0.68718	0.533125	0.736726	-0.0728707	0.999218	0.895774	0.822957	0.828932	0.540914	0.727655	0.580456
P63276	40S ribosomal protein S17	Rps17	0	1	0.0942521	0.995342	0.0943352	0.958506	-0.0171079	0.998578	0.158109	0.999218	0.333833	0.981391	0.54763	0.587438	0.0780531	0.966839
P63325	40S ribosomal protein S10	Rps10	0	1	-0.393928	0.995342	-0.463374	0.715525	-0.197353	0.889004	0.391497	0.999218	-0.046275	0.999053	0.325541	0.823009	0.00802525	0.995301
P63330	Serine/threonine-protein phosphatase 2A catalytic subunit alpha isoform	Ppp2ca	0	1	-0.375251	0.995342	-0.0850834	0.97788	-0.274092	0.919277	0.0878978	0.999218	-0.510544	0.981391	-0.33533	0.90638	-0.844962	0.540471
P67778	Prohibitin	Phb	0	1	0.0106911	0.995342	0.0786364	0.973208	-0.568411	0.721596	-0.743047	0.999218	0.123592	0.999053	-0.31547	0.865647	-0.360848	0.787386
P67984	60S ribosomal protein L22	Rpl22	0	1	0.367418	0.995342	-0.042553	0.985497	-0.175457	0.948066	0.224091	0.999218	0.424513	0.999053	-0.549143	0.75038	1.15605	0.457808
P68040	Receptor of activated protein C kinase 1	Rack1	0	1	0.0467422	0.995342	-0.403225	0.75057	0.185935	0.907647	0.281454	0.999218	0.0325681	0.999053	0.229064	0.901293	0.364784	0.701165
P68134	Actin, alpha skeletal muscle	Acta1	0	1	-0.251062	0.995342	0.245287	0.925069	0.476642	0.806324	-0.121461	0.999218	-0.189324	0.999053	0.448099	0.705922	-0.0424715	0.980572
P68254	14-3-3 protein theta	Ywhaq	0	1	0.702368	0.988801	0.556435	0.884241	0.529075	0.858152	0.283242	0.999218	0.725256	0.985237	0.712011	0.810464	0.668902	0.789888
P68372	Tubulin beta-4B chain	Tubb4b	0	1	0.0778036	0.995342	0.24116	0.889316	0.341671	0.778007	0.15857	0.999218	0.224386	0.997902	-6.54011e-05	0.999933	0.0814646	0.962623
P68373	Tubulin alpha-1C chain	Tuba1c	0	1	-0.10851	0.995342	-0.374891	0.782461	0.331012	0.736726	0.040578	0.999218	0.00310843	0.999421	-0.282086	0.823009	-0.00503608	0.996327
P68510	14-3-3 protein eta	Ywhah	0	1	0.220335	0.995342	0.0717695	0.973208	-0.060464	0.987184	0.138082	0.999218	0.0149221	0.999053	0.0328027	0.992183	-0.15445	0.938304
P70122	Ribosome maturation protein SBDS	Sbds	0	1	-0.234143	0.995342	-0.286077	0.949778	0.371986	0.92358	0.116286	0.999218	-0.895041	0.972625	0.647832	0.870833	0.170923	0.964322
P70168	Importin subunit beta-1	Kpnb1	0	1	-0.824284	0.708259	-0.587326	0.63562	-0.572129	0.566166	0.284693	0.999218	-0.47172	0.943111	-0.272158	0.870345	-0.613317	0.504049
P70195	Proteasome subunit beta type-7	Psmb7	0	1	-0.517037	0.960343	-0.0766026	0.9744	-0.922664	0.329922	-0.333942	0.999218	-0.453811	0.945976	-0.0398177	0.989537	-0.689944	0.468846
P70245	3-beta-hydroxysteroid-Delta(8),Delta(7)-isomerase	Ebp	0	1	-0.732374	0.960343	-0.981977	0.462111	-1.5733	0.148738	-0.0210219	0.999218	-0.459396	0.981391	-1.08324	0.276976	-1.55121	0.0706844
P70266	6-phosphofructo-2-kinase/fructose-2,6-bisphosphatase 1	Pfkfb1	0	1	-1.08547	0.836256	-1.15055	0.703018	-1.40791	0.501277	-0.405941	0.999218	-0.387848	0.999053	-1.14676	0.590308	-0.357294	0.895002
P70274	Selenoprotein P	Selenop	0	1	-0.224158	0.995342	0.152975	0.9744	0.339159	0.927904	-0.11285	0.999218	-0.397553	0.999053	0.0391162	0.99452	-0.114228	0.971504
P70333	Heterogeneous nuclear ribonucleoprotein H2	Hnrnph2	0	1	0.642029	0.995342	-0.102451	0.979569	1.39795	0.547112	1.65037	0.999218	0.493911	0.999026	0.894647	0.780858	1.22552	0.565892
P70349	Histidine triad nucleotide-binding protein 1	Hint1	0	1	-0.112879	0.995342	0.164097	0.96104	-0.719412	0.621533	-1.03533	0.999218	0.21575	0.999053	0.0416928	0.989537	-0.161102	0.956426
P70404	Isocitrate dehydrogenase [NAD] subunit gamma 1, mitochondrial	Idh3g	0	1	0.468776	0.995342	0.293207	0.930512	0.257066	0.940923	-0.00249956	0.999218	-0.146592	0.999053	-0.160333	0.969954	0.0979223	0.971504
P70441	Na(+)/H(+) exchange regulatory cofactor NHE-RF1	Slc9a3r1	0	1	0.32962	0.995342	0.43142	0.925069	0.681291	0.818398	0.262324	0.999218	-0.0285749	0.999053	0.17209	0.971165	0.574675	0.803173
P70670	Nascent polypeptide-associated complex subunit alpha, muscle-specific form	Naca	0	1	-0.919871	0.960343	-0.0865784	0.975162	-0.665469	0.714969	-0.384169	0.999218	-0.64502	0.981391	-0.281722	0.928866	-0.867814	0.5038
P70694	Estradiol 17 beta-dehydrogenase 5	Akr1c6	0	1	-0.162169	0.995342	0.75876	0.472551	1.05545	0.311671	-0.544329	0.999218	0.570034	0.822957	0.69924	0.497288	0.894769	0.25884
P70697	Uroporphyrinogen decarboxylase	Urod	0	1	-0.302427	0.995342	-0.475952	0.896514	0.933191	0.71304	-0.30392	0.999218	0.506222	0.999053	-0.109876	0.981918	0.497256	0.879346
P70699	Lysosomal alpha-glucosidase	Gaa	0	1	0.366862	0.995342	0.167024	0.961672	-0.107389	0.978758	-0.0233005	0.999218	0.198634	0.999053	1.02197	0.431015	0.50936	0.748362
P80313	T-complex protein 1 subunit eta	Cct7	0	1	-0.492291	0.89006	0.00849123	0.995143	-0.629088	0.506517	-0.161168	0.999218	0.193879	0.999053	-0.347781	0.795349	-0.890196	0.237928
P80314	T-complex protein 1 subunit beta	Cct2	0	1	0.251324	0.995342	0.202306	0.781547	0.124314	0.940256	0.0865915	0.999218	-0.0803571	0.999053	0.168709	0.932973	0.0689234	0.966839
P80315	T-complex protein 1 subunit delta	Cct4	0	1	0.146849	0.995342	0.21009	0.895786	-0.172882	0.901408	0.147688	0.999218	0.0127793	0.999053	0.129429	0.898999	-0.0279093	0.976506
P80316	T-complex protein 1 subunit epsilon	Cct5	0	1	0.166363	0.988801	0.194332	0.847759	-0.219032	0.714969	0.224248	0.999218	0.168222	0.985237	0.14987	0.795838	-0.0750176	0.931623
P80318	T-complex protein 1 subunit gamma	Cct3	0	1	-0.370329	0.988801	-0.1288	0.915246	-0.231233	0.775334	0.172393	0.999218	-0.128604	0.999053	-0.157978	0.885001	-0.261979	0.630423
P84084	ADP-ribosylation factor 5	Arf5	0	1	-0.211294	0.995342	-1.1164	0.712975	0.110474	0.987437	-0.252667	0.999218	0.4065	0.999053	-0.311293	0.954835	0.186491	0.964124
P84091	AP-2 complex subunit mu	Ap2m1	0	1	0.0714821	0.995342	0.227257	0.92192	0.561865	0.71304	-0.103856	0.999218	0.63424	0.943111	0.356588	0.853598	0.564024	0.611114
P84099	60S ribosomal protein L19	Rpl19	0	1	-0.104878	0.995342	-0.121393	0.964157	0.322484	0.898512	0.547049	0.999218	0.269327	0.999053	0.354123	0.875974	0.0386105	0.985974
P85094	Isochorismatase domain-containing protein 2A	Isoc2a	0	1	-0.603882	0.960343	-0.690471	0.758549	-0.852291	0.592498	-0.482486	0.999218	-0.297888	0.999053	-1.45037	0.0784072	-1.29771	0.173496
P97351	40S ribosomal protein S3a	Rps3a	0	1	-0.129762	0.995342	-0.222064	0.84102	0.205084	0.793302	-0.0128267	0.999218	0.013543	0.999053	0.202364	0.878488	0.0984086	0.938304
P97364	Selenide, water dikinase 2	Sephs2	0	1	-0.418186	0.988801	0.574095	0.684496	0.391303	0.826978	-0.00721591	0.999218	-0.119367	0.999053	-0.557967	0.659556	-0.233549	0.884
P97371	Proteasome activator complex subunit 1	Psme1	0	1	0.0629989	0.995342	-0.0392328	0.979569	-0.637649	0.64885	0.0866911	0.999218	-0.453023	0.981391	-0.1958	0.942217	-0.551769	0.683614
P97372	Proteasome activator complex subunit 2	Psme2	0	1	0.0603569	0.995342	-0.0998268	0.958506	-0.490751	0.628046	0.237342	0.999218	0.203695	0.999053	-0.107137	0.955868	0.0769497	0.964128
P97379	Ras GTPase-activating protein-binding protein 2	G3bp2	0	1	-0.564573	0.995342	-0.156069	0.973208	-1.30527	0.566166	0.392265	0.999218	-0.510186	0.999053	-0.143108	0.974112	-0.554296	0.803173
P97384	Annexin A11	Anxa11	0	1	0.558148	0.98659	0.492657	0.853708	1.20285	0.446087	0.545255	0.999218	0.572434	0.974282	0.880058	0.49371	1.24913	0.290719
P97429	Annexin A4	Anxa4	0	1	-0.238446	0.995342	0.36182	0.822924	0.231786	0.901858	-0.636522	0.999218	0.171876	0.999053	0.140653	0.954835	0.433524	0.693035
P97449	Aminopeptidase N	Anpep	0	1	-0.0446395	0.995342	1.09111	0.531666	0.259271	0.95521	-0.564706	0.999218	-0.741409	0.981391	0.52878	0.92564	0.418876	0.91908
P97494	Glutamate--cysteine ligase catalytic subunit	Gclc	0	1	-0.0858477	0.995342	1.80145	0.00688157	-0.198601	0.89257	-0.409947	0.999218	-0.260418	0.985237	0.582426	0.723022	0.266973	0.853578
P97742	Carnitine O-palmitoyltransferase 1, liver isoform	Cpt1a	0	1	-0.00263915	0.995342	-0.299559	0.68718	-0.0182203	0.994881	0.0532278	0.999218	-0.155571	0.990476	-0.192315	0.823009	-0.314512	0.588135
P97807	Fumarate hydratase, mitochondrial	Fh	0	1	0.225395	0.988801	-1.13604	0.0308798	-0.367038	0.590099	0.230483	0.999218	0.106266	0.999053	-1.01277	0.0557542	-0.525407	0.284237
P97855	Ras GTPase-activating protein-binding protein 1	G3bp1	0	1	-0.196169	0.995342	0.84556	0.790508	-0.498727	0.882873	-0.475191	0.999218	-0.758057	0.981391	-0.564764	0.848841	-0.192317	0.961536
P97872	Flavin-containing monooxygenase 5	Fmo5	0	1	0.819446	0.540398	0.69238	0.356916	0.768243	0.259243	-0.25911	0.999218	0.783239	0.594434	-0.424418	0.594014	0.970345	0.0854939
P99024	Tubulin beta-5 chain	Tubb5	0	1	0.773324	0.960343	0.618153	0.765421	0.390364	0.863804	0.675561	0.999218	0.121303	0.999053	0.868323	0.675945	0.907174	0.553442
P99026	Proteasome subunit beta type-4	Psmb4	0	1	0.570086	0.988801	0.261508	0.930512	-0.495235	0.838756	-0.669208	0.999218	0.174943	0.999053	0.611476	0.753736	-0.00456192	0.997111
P99029	Peroxiredoxin-5, mitochondrial	Prdx5	0	1	-0.358962	0.995342	-0.165302	0.964157	-0.885359	0.666306	0.205052	0.999218	-0.061264	0.999053	-0.7971	0.611004	-0.640808	0.693035
Q00519	Xanthine dehydrogenase/oxidase	Xdh	0	1	0.437462	0.960343	0.265321	0.768066	0.579986	0.501277	0.154638	0.999218	0.576529	0.79648	0.270705	0.75331	0.564276	0.500276
Q00623	Apolipoprotein A-I	Apoa1	0	1	0.0235041	0.995342	0.162679	0.95765	0.95003	0.652788	-0.661881	0.999218	-0.378501	0.989003	0.340416	0.923919	0.154956	0.946446
Q00724	Retinol-binding protein 4	Rbp4	0	1	-0.716411	0.988801	0.963576	0.746342	1.04417	0.618226	-0.226347	0.999218	-0.243842	0.999053	0.912942	0.743002	-0.329503	0.923509
Q00897	Alpha-1-antitrypsin 1-4	Serpina1d	0	1	0.277655	0.995342	0.330745	0.895786	1.75973	0.0137663	-0.300083	0.999218	0.300752	0.999053	0.600083	0.716399	0.886194	0.488809
Q00898	Alpha-1-antitrypsin 1-5	Serpina1e	0	1	0.281318	0.995342	NA	NA	1.69649	0.452882	NA	NA	0.843105	0.988549	0.836358	0.885001	2.59421	0.1863
Q00PI9	Heterogeneous nuclear ribonucleoprotein U-like protein 2	Hnrnpul2	0	1	0.170218	0.995342	-0.293748	0.909373	0.593727	0.86605	-0.855397	0.999218	0.439297	0.999053	-0.518221	0.723022	0.518534	0.724999
Q01279	Epidermal growth factor receptor	Egfr	0	1	1.95644	0.0714876	-0.952714	0.14556	1.43007	0.259243	1.48339	0.999218	1.52864	0.0571975	0.612879	0.716425	1.19396	0.337224
Q01339	Beta-2-glycoprotein 1	Apoh	0	1	-0.821682	0.874225	0.67395	0.63562	-0.109418	0.976849	-1.08981	0.999218	-0.737846	0.79027	-0.0429038	0.982004	-0.40599	0.709521
Q01853	Transitional endoplasmic reticulum ATPase	Vcp	0	1	-0.010993	0.995342	0.603043	0.338912	-0.283433	0.616103	-0.266569	0.999218	-0.125782	0.999053	0.327418	0.587438	-0.157584	0.803173
Q02053	Ubiquitin-like modifier-activating enzyme 1	Uba1	0	1	0.420784	0.436489	0.342426	0.119162	0.79631	0.00620296	0.328454	0.999218	0.511733	0.221682	0.430638	0.0764474	0.745567	0.0563198
Q02248	Catenin beta-1	Ctnnb1	0	1	0.221766	0.995342	0.350199	0.84094	0.353242	0.818398	0.223363	0.999218	-0.108924	0.999053	0.994442	0.258039	1.13319	0.120091
Q03160	Growth factor receptor-bound protein 7	Grb7	0	1	0.160886	0.995342	-0.572124	0.859139	-0.340106	0.919277	-0.00130358	0.999218	0.286329	0.999053	0.240977	0.9543	0.115561	0.971254
Q03265	ATP synthase subunit alpha, mitochondrial	Atp5f1a	0	1	0.415356	0.960343	-0.530332	0.619365	-0.0229259	0.998732	-0.200316	0.999218	0.530401	0.679997	-0.451135	0.581656	-0.0574591	0.964322
Q04750	DNA topoisomerase 1	Top1	0	1	-2.05852	0.436708	-0.198805	0.973208	-0.257787	0.956574	-0.601565	0.999218	-1.48683	0.768112	-0.976966	0.758417	-0.598147	0.798324
Q05421	Cytochrome P450 2E1	Cyp2e1	0	1	-0.200004	0.995342	0.535101	0.697986	0.454749	0.736726	-0.665052	0.999218	-0.35315	0.985237	0.718572	0.388031	0.0262581	0.980478
Q05816	Fatty acid-binding protein 5	Fabp5	0	1	-0.572947	0.995342	-4.84445	9.23625e-05	-4.80391	1.39883e-05	0.150134	0.999218	-0.532381	0.985237	-4.57447	0.000670003	-5.1324	2.46951e-06
Q05D44	Eukaryotic translation initiation factor 5B	Eif5b	0	1	-0.500018	0.995342	0.171426	0.9744	-0.702696	0.854812	-0.335263	0.999218	-0.674035	0.985237	-0.445623	0.92564	-0.235873	0.952991
Q06138	Calcium-binding protein 39	Cab39	0	1	-0.658517	0.995342	0.762567	0.916014	0.118322	0.989253	-0.0941499	0.999218	-0.404683	0.999053	1.15526	0.728713	1.2268	0.643541
Q06185	ATP synthase subunit e, mitochondrial	Atp5me	0	1	-0.186981	0.995342	-1.02079	0.384601	-0.459082	0.679317	-0.405816	0.999218	0.327389	0.985237	-1.09301	0.178206	-0.511288	0.574342
Q07076	Annexin A7	Anxa7	0	1	-0.235071	0.995342	0.0821583	0.944857	-0.716274	0.175997	-0.575028	0.999218	-0.462343	0.858255	-0.250137	0.814403	-0.572095	0.37448
Q07417	Short-chain specific acyl-CoA dehydrogenase, mitochondrial	Acads	0	1	0.631786	0.765975	0.150909	0.925069	0.814152	0.37607	0.0268532	0.999218	0.451158	0.945976	0.240173	0.795882	0.667208	0.30128
Q07456	Protein AMBP	Ambp	0	1	1.10355	0.844446	0.616362	0.823806	1.78266	0.0615857	0.824626	0.999218	1.2943	0.221682	0.891451	0.445931	1.25787	0.377474
Q08857	Platelet glycoprotein 4	Cd36	0	1	-1.58253	0.464543	0.511445	0.672847	-1.48731	0.169401	-0.36615	0.999218	-2.44055	0.00751888	0.294011	0.762133	-1.69776	0.0884223
Q0VGU5	Vitamin K epoxide reductase complex subunit 1-like protein 1	Vkorc1l1	0	1	-0.185923	0.995342	-0.0218169	0.98894	-0.703221	0.427806	0.353083	0.999218	-0.477871	0.918737	0.239887	0.883365	0.432869	0.642294
Q11011	Puromycin-sensitive aminopeptidase	Npepps	0	1	0.368534	0.995342	0.696075	0.786306	1.12791	0.467098	0.652743	0.999218	0.369543	0.998136	0.457934	0.870833	0.151278	0.964322
Q11136	Xaa-Pro dipeptidase	Pepd	0	1	-0.218155	0.995342	0.616992	0.823806	1.26749	0.424548	-0.276602	0.999218	-0.0437605	0.999053	0.434848	0.8507	0.909842	0.560765
Q14C51	Pentatricopeptide repeat domain-containing protein 3, mitochondrial	Ptcd3	0	1	-0.0898108	0.995342	-0.848786	0.82797	0.142502	0.987437	-0.166876	0.999218	-0.486114	0.999053	-0.377974	0.955868	-0.109136	0.971504
Q14DH7	Acyl-CoA synthetase short-chain family member 3, mitochondrial	Acss3	0	1	-0.148283	0.995342	1.01781	0.625548	-0.47735	0.878397	0.690335	0.999218	-0.759822	0.972625	-0.440383	0.878219	-0.699505	0.7528
Q2TPA8	Hydroxysteroid dehydrogenase-like protein 2	Hsdl2	0	1	-0.853164	0.873378	0.832022	0.653801	-0.89697	0.532556	0.0733828	0.999218	-1.05424	0.600163	0.650452	0.662201	-0.192951	0.946446
Q3B7Z2	Oxysterol-binding protein 1	Osbp	0	1	-0.0606871	0.995342	-0.844019	0.641984	-0.584539	0.736564	-0.13195	0.999218	0.37192	0.997672	-0.452262	0.814403	0.421747	0.792907
Q3TCH7	Cullin-4A	Cul4a	0	1	-0.0884541	0.995342	0.308939	0.903003	0.223875	0.927904	0.199626	0.999218	0.593883	0.972625	0.536654	0.786834	0.668186	0.660812
Q3THE2	Myosin regulatory light chain 12B	Myl12b	0	1	0.397804	0.995342	-0.400057	0.918245	0.317421	0.931124	0.288934	0.999218	0.182026	0.999053	-0.538506	0.870833	0.250208	0.955441
Q3THK7	GMP synthase [glutamine-hydrolyzing]	Gmps	0	1	-0.092424	0.995342	0.151296	0.95765	0.404514	0.892417	-0.314925	0.999218	-0.0876297	0.999053	0.358117	0.859818	0.628075	0.680961
Q3TIV5	Zinc finger CCCH domain-containing protein 15	Zc3h15	0	1	-0.29772	0.995342	-0.0207062	0.993855	-0.635886	0.79388	0.580681	0.999218	-0.721063	0.977248	-0.56192	0.829938	-0.778982	0.722498
Q3TLP5	Enoyl-CoA hydratase domain-containing protein 2, mitochondrial	Echdc2	0	1	0.859332	0.957125	-0.0966444	0.974732	0.680572	0.721189	0.492506	0.999218	0.732683	0.918737	0.16227	0.959871	0.897338	0.52081
Q3TLP8	Ras-related C3 botulinum toxin substrate 1	Rac1	0	1	-0.620066	0.988801	0.29049	0.900604	0.505534	0.71304	-0.0990552	0.999218	0.00488663	0.999774	0.321656	0.899629	0.541463	0.762098
Q3TMH2	Secernin-3	Scrn3	0	1	-0.524828	0.988801	-0.438526	0.903923	-0.48471	0.765628	-0.171552	0.999218	-0.138722	0.999053	-0.157783	0.955868	-0.638569	0.605776
Q3TML0	Protein disulfide-isomerase A6	Pdia6	0	1	0.866671	0.464543	0.481859	0.614907	1.01765	0.113081	1.02208	0.999218	1.07855	0.182294	0.814934	0.234138	1.08439	0.254105
Q3TMX5	Mesencephalic astrocyte-derived neurotrophic factor	Manf	0	1	0.535929	0.988801	0.921979	0.602986	0.715909	0.701066	1.39702	0.999218	0.929292	0.630424	0.939162	0.174059	1.14621	0.452337
Q3TNA1	Xylulose kinase	Xylb	0	1	-0.234276	0.995342	-0.12515	0.918245	0.0122424	0.999044	-0.121318	0.999218	-0.0234965	0.999053	-0.0651559	0.960263	-0.24071	0.786695
Q3TQC7	Ectonucleoside triphosphate diphosphohydrolase 5	Entpd5	0	1	-1.02104	0.765975	1.28214	0.324522	-1.20854	0.155352	-0.0990346	0.999218	-1.45353	0.205079	0.727709	0.61121	-0.567592	0.700402
Q3TVK3	Aspartyl aminopeptidase	Dnpep	0	1	0.399256	0.988801	-0.095711	0.961672	0.200752	0.919277	0.335622	0.999218	0.0171828	0.999053	0.0426018	0.985038	0.0131455	0.994016
Q3TWW8	Serine/arginine-rich splicing factor 6	Srsf6	0	1	0.451527	0.995342	0.205985	0.958506	0.950906	0.549265	0.505653	0.999218	-0.0425066	0.999053	0.757222	0.590308	0.846566	0.575117
Q3TXS7	26S proteasome non-ATPase regulatory subunit 1	Psmd1	0	1	-0.0296826	0.995342	-0.751458	0.820777	-1.17689	0.567304	-0.778042	0.999218	-0.200013	0.999053	-0.0683062	0.981918	-0.493657	0.798324
Q3U0V1	Far upstream element-binding protein 2	Khsrp	0	1	-0.072461	0.995342	0.564681	0.893611	0.207604	0.958438	0.483157	0.999218	-0.0739544	0.999053	-0.0956995	0.979148	-0.227037	0.946446
Q3U1J4	DNA damage-binding protein 1	Ddb1	0	1	0.381996	0.994595	0.0540581	0.981326	-0.054808	0.989253	-0.324974	0.999218	0.274352	0.999053	-0.254544	0.920375	0.108554	0.962623
Q3U2G2	Heat shock 70 kDa protein 4	Hspa4	0	1	-0.161761	0.995342	0.185364	0.856806	0.196866	0.840178	0.148602	0.999218	0.0374223	0.999053	0.251929	0.675945	0.189719	0.771098
Q3U2P1	Protein transport protein Sec24A	Sec24a	0	1	-0.396729	0.960343	-0.0601646	0.9744	0.285378	0.736726	-0.361327	0.999218	-0.21781	0.998136	-0.323996	0.827256	-0.0403341	0.97268
Q3U367	4-trimethylaminobutyraldehyde dehydrogenase	Aldh9a1	0	1	-0.329467	0.960343	-0.786856	0.312052	-0.955437	0.0734893	-0.284649	0.999218	-0.514029	0.777343	-0.830963	0.144212	-1.0249	0.0884223
Q3U3J1	2-oxoisovalerate dehydrogenase subunit alpha	Bckdha	0	1	0.520236	0.946755	0.175063	0.930512	0.976974	0.0792692	-0.214378	0.999218	-0.0771176	0.999053	0.24721	0.898931	0.543919	0.592848
Q3U3R4	Lipase maturation factor 1	Lmf1	0	1	0.205796	0.995342	0.149525	0.95765	0.450971	0.736726	-0.0845083	0.999218	-0.467832	0.981391	0.0650898	0.973227	0.731981	0.367704
Q3U741	RNA helicase	Ddx17	0	1	0.158282	0.995342	-0.155162	0.975162	0.365105	0.943355	0.302832	0.999218	0.595642	0.999053	0.254758	0.972504	0.926906	0.711975
Q3UBX0	Transmembrane protein 109	Tmem109	0	1	-0.471933	0.995342	0.643436	0.855264	0.617412	0.775306	0.387089	0.999218	0.246892	0.999053	0.245461	0.955868	-0.531645	0.787386
Q3UE92	Xaa-Pro aminopeptidase 1	Xpnpep1	0	1	0.25647	0.995342	-0.458872	0.899022	0.000737283	0.999844	-0.18521	0.999218	0.400303	0.999053	-0.115107	0.974112	0.722657	0.701623
Q3UEG6	Alanine--glyoxylate aminotransferase 2, mitochondrial	Agxt2	0	1	0.0916363	0.995342	-0.676462	0.63562	0.561835	0.446087	-0.608183	0.999218	0.0915373	0.999053	-0.94824	0.13749	0.0299596	0.971504
Q3UEL5	Imidazolonepropionate hydrolase	Uroc1	0	1	0.901273	0.436489	-0.441244	0.782461	0.459096	0.539122	-0.00214358	0.999218	1.22279	0.0710626	-0.966468	0.105451	0.0154196	0.985974
Q3UEP4	UDP-glucuronosyltransferase	Ugt2b36	0	1	-0.0462168	0.995342	2.37572	0.00223519	1.23162	0.186064	-0.233707	0.999218	-0.206833	0.999053	1.89897	0.0125895	1.31079	0.0672784
Q3UHX2	28 kDa heat- and acid-stable phosphoprotein	Pdap1	0	1	-0.234212	0.995342	-0.450902	0.918245	-0.899753	0.782827	-0.0217194	0.999218	-0.618837	0.985237	0.30352	0.92926	-0.698232	0.783347
Q3UIU2	NADH dehydrogenase [ubiquinone] 1 beta subcomplex subunit 6	Ndufb6	0	1	0.895749	0.360689	-0.581837	0.601791	-0.579894	0.577363	-0.773972	0.999218	0.536465	0.945976	-1.0044	0.506248	-0.865325	0.42406
Q3UJB0	Splicing factor 3b, subunit 2	Sf3b2	0	1	0.0357034	0.995342	0.745907	0.790537	0.124335	0.984632	0.544457	0.999218	-0.662699	0.981391	0.220462	0.954835	0.393191	0.868477
Q3UJU9	Regulator of microtubule dynamics protein 3	Rmdn3	0	1	0.369264	0.995342	1.2299	0.63562	0.662347	0.813281	-0.101064	0.999218	0.907391	0.977248	0.58597	0.825041	0.24177	0.955441
Q3ULD5	Methylcrotonoyl-CoA carboxylase beta chain, mitochondrial	Mccc2	0	1	-0.0500285	0.995342	-0.449573	0.82797	-0.131282	0.958438	-0.0278114	0.999218	-0.797745	0.943009	-0.485164	0.785866	-0.500647	0.772555
Q3ULJ0	Glycerol-3-phosphate dehydrogenase 1-like protein	Gpd1l	0	1	-0.267574	0.995342	-0.670512	0.915246	0.034544	0.999044	-0.153566	0.999218	0.128462	0.999053	-0.645257	0.923005	-0.115377	0.980478
Q3UM45	Protein phosphatase 1 regulatory subunit 7	Ppp1r7	0	1	-0.196272	0.995342	-1.01843	0.520605	-0.252692	0.888127	-0.615095	0.999218	-0.446156	0.985237	-0.0574561	0.976359	-0.126115	0.938304
Q3UNX5	Acyl-coenzyme A synthetase ACSM3, mitochondrial	Acsm3	0	1	-0.237626	0.995342	0.871331	0.538748	0.500312	0.71304	-0.46489	0.999218	-0.30146	0.999053	0.298213	0.898931	0.47506	0.647516
Q3UP75	UDP-glucuronosyltransferase 3A1	Ugt3a1	0	1	-0.273028	0.995342	1.59327	0.408063	0.127811	0.985261	-0.380311	0.999218	-0.45493	0.998136	1.95077	0.110214	0.804705	0.669056
Q3UPH1	Protein PRRC1	Prrc1	0	1	-0.402366	0.995342	-0.433669	0.853617	0.418928	0.853499	0.192643	0.999218	0.0817057	0.999053	0.584108	0.683057	0.929261	0.42131
Q3UPL0	Protein transport protein Sec31A	Sec31a	0	1	0.489445	0.988801	0.292721	0.915246	0.518604	0.755511	0.0260889	0.999218	-0.196053	0.999053	0.175854	0.954835	0.658573	0.644757
Q3UQ44	Ras GTPase-activating-like protein IQGAP2	Iqgap2	0	1	0.231225	0.960343	0.70457	0.0220857	1.05152	0.00183016	0.0053606	0.999218	0.151743	0.985237	0.760731	0.0236553	0.670766	0.0854939
Q3UQ84	Threonine--tRNA ligase, mitochondrial	Tars2	0	1	0.0667506	0.995342	0.105408	0.975162	0.464266	0.882873	0.482303	0.999218	0.11477	0.999053	0.0809217	0.983175	0.802582	0.695475
Q3URE1	Malonate--CoA ligase ACSF3, mitochondrial	Acsf3	0	1	-0.331451	0.995342	-0.130779	0.9744	-0.146885	0.976849	0.0968746	0.999218	-0.0354981	0.999053	0.22849	0.955868	-0.516245	0.793655
Q3UVG3	Protein FAM91A1	Fam91a1	0	1	-0.412123	0.988801	-0.655027	0.758549	0.940838	0.601467	0.086875	0.999218	0.0442261	0.999053	0.971877	0.378904	0.226623	0.938304
Q3UVK0	Endoplasmic reticulum metallopeptidase 1	Ermp1	0	1	-1.05407	0.98645	0.915292	0.84088	1.13301	0.763073	0.184507	0.999218	-0.0880635	0.999053	1.36511	0.705922	0.636232	0.789906
Q3UW64	Bifunctional UDP-N-acetylglucosamine 2-epimerase/N-acetylmannosamine kinase	Gne	0	1	0.0333452	0.995342	0.471249	0.860255	0.220916	0.931815	0.203678	0.999218	0.670444	0.981391	0.286148	0.913178	0.394993	0.771978
Q3UZG4	Aminoacyl tRNA synthase complex-interacting multifunctional protein 1	Aimp1	0	1	0.124671	0.995342	-1.79249	0.673864	-0.0204166	0.999044	-1.80773	0.999218	0.113687	0.999053	-0.376176	0.955868	0.642589	0.886275
Q3UZZ6	Sulfotransferase 1 family member D1	Sult1d1	0	1	-0.438315	0.988801	-1.80641	0.00310014	-0.168833	0.940256	-0.292464	0.999218	-0.450916	0.981391	-1.92968	0.0131808	-1.43674	0.142003
Q3V117	ATP-citrate synthase	Acly	0	1	-0.51146	0.988801	-3.78002	0.000728064	-3.84386	6.4282e-05	-0.351488	0.999218	-0.331516	0.999053	-3.54266	0.00890713	-3.87454	6.77636e-05
Q3V156	Oxysterol-binding protein	Osbpl1a	0	1	-0.179665	0.995342	0.274587	0.911649	0.0819493	0.979869	-0.0873627	0.999218	0.396117	0.985237	0.120726	0.955868	-0.244448	0.909744
Q4FE56	Ubiquitinyl hydrolase 1	Usp9x	0	1	0.551051	0.988801	0.378609	0.889115	0.823723	0.614916	0.546398	0.999218	0.784276	0.852903	0.510773	0.825041	0.496756	0.771978
Q4LDG0	Bile acyl-CoA synthetase	Slc27a5	0	1	0.448297	0.988801	0.733248	0.654162	0.647937	0.526359	0.333514	0.999218	0.336454	0.985237	0.350439	0.825749	0.982232	0.194898
Q4VAA2	Protein CDV3	Cdv3	0	1	-0.477981	0.995342	0.617856	0.918245	0.155809	0.987437	-0.629023	0.999218	-1.74799	0.918737	-2.76742	0.357222	-0.023669	0.995301
Q505D7	Optic atrophy 3 protein homolog	Opa3	0	1	0.741388	0.988801	0.737064	0.697986	0.205427	0.957218	1.02435	0.999218	0.601267	0.982864	0.591051	0.75607	1.44886	0.433706
Q52KG9	Chaperonin containing Tcp1, subunit 6a (Zeta)	Cct6a	0	1	-0.108926	0.995342	-0.250886	0.909373	-0.460477	0.736564	-0.0373878	0.999218	-0.518824	0.972625	0.163608	0.940115	-0.377364	0.761203
Q543K9	Purine nucleoside phosphorylase	Pnp	0	1	0.276276	0.994595	0.134393	0.95765	0.250137	0.878397	-0.208399	0.999218	-0.150338	0.999053	0.161233	0.933523	0.4981	0.405528
Q561M1	Low molecular weight cytosolic acid phosphatase	Acp1	0	1	0.106406	0.995342	0.215219	0.930512	0.490336	0.742325	-0.179806	0.999218	0.552063	0.981391	-0.157268	0.955868	-0.00578803	0.996516
Q569X9	Cytochrome P450, family 2, subfamily c, polypeptide 67	Cyp2c67	0	1	2.05805	0.0665512	0.341068	0.557937	0.775443	0.448922	0.547295	0.999218	1.25269	0.319817	-0.141562	0.9543	-0.0191177	0.985974
Q569Z6	Thyroid hormone receptor-associated protein 3	Thrap3	0	1	-0.658916	0.988801	0.16172	0.973208	0.452429	0.878397	0.0505917	0.999218	0.200979	0.999053	0.375366	0.932973	0.67773	0.755528
Q571F8	Glutaminase liver isoform, mitochondrial	Gls2	0	1	1.0538	0.960343	-1.3896	0.234792	1.6349	0.156837	-0.110815	0.999218	1.6035	0.460682	-1.66263	0.0842719	-0.236348	0.914637
Q58EV3	Major urinary protein 1	Mup7	0	1	-2.00405	0.800059	-2.92699	0.185547	-0.571876	0.919277	0.862063	0.999218	-0.0210155	0.999053	-0.675889	0.920375	-1.08041	0.788961
Q5BL07	Peroxisome biogenesis factor 1	Pex1	0	1	-0.800861	0.988801	0.760655	0.853708	-0.0551112	0.994881	1.12246	0.999218	-0.1919	0.999053	1.14063	0.602135	0.641933	0.783347
Q5D073	Peroxisomal membrane protein 2	Pxmp2	0	1	-1.5274	0.23419	-1.87838	0.0845525	-2.27081	0.00970913	0.0602182	0.999218	-0.492107	0.981391	-1.70658	0.179922	-1.84131	0.0550368
Q5FW57	Glycine N-acyltransferase-like protein	Gm4952	0	1	-0.0635523	0.995342	1.20608	0.0218763	0.561061	0.537508	-0.35397	0.999218	-0.171825	0.997902	1.18922	0.0142507	0.918068	0.245494
Q5HZI1	Microtubule-associated tumor suppressor 1 homolog	Mtus1	0	1	-0.282522	0.995342	NA	NA	0.535771	0.72092	NA	NA	0.371767	0.999053	0.755445	0.774373	-0.0370345	0.981153
Q5RKZ7	Molybdenum cofactor biosynthesis protein 1	Mocs1	0	1	0.643867	0.995342	-0.297372	0.964157	0.420906	0.940778	-0.834366	0.999218	0.681673	0.999053	-0.651709	0.870833	-0.499838	0.923509
Q5SUT0	RNA-binding protein EWS	Ewsr1	0	1	-0.983725	0.988801	1.00425	0.796717	-0.729315	0.862652	0.524438	0.999218	-1.06059	0.945976	0.399328	0.940115	-0.394261	0.901078
Q5SV41	Phosphatidylcholine transfer protein	Pctp	0	1	-1.54815	0.0810863	-0.500654	0.766629	-2.0229	0.0188574	-0.36671	0.999218	-1.30574	0.305554	-0.65403	0.587438	-1.60436	0.126321
Q5SVG5	AP complex subunit beta	Ap1b1	0	1	-0.0221223	0.995342	-0.422659	0.823806	-0.103569	0.976849	-0.60107	0.999218	0.504206	0.985237	0.0950384	0.977098	0.753762	0.693057
Q5SW88	RAB1A, member RAS oncogene family	Rab1a	0	1	-0.125479	0.995342	0.14437	0.915246	-0.218566	0.812115	0.0200454	0.999218	0.011319	0.999053	0.29501	0.723022	0.281358	0.632951
Q5SWU9	Acetyl-CoA carboxylase 1	Acaca	0	1	-0.142245	0.995342	-1.82003	0.139672	-2.33098	0.00827297	0.0620376	0.999218	0.321784	0.999053	-2.11788	0.0880172	-2.36958	0.0165401
Q5U458	DnaJ homolog subfamily C member 11	Dnajc11	0	1	0.291949	0.995342	-0.703256	0.763128	-0.291398	0.926699	-0.494291	0.999218	0.314456	0.999053	-0.187774	0.954835	-0.0354154	0.985974
Q5U5V2	Hydroxylysine kinase	Hykk	0	1	0.330891	0.960343	0.371642	0.768066	0.821743	0.175997	0.197158	0.999218	0.3975	0.918737	-0.250825	0.803484	0.329634	0.671888
Q5XG73	Acyl-CoA-binding domain-containing protein 5	Acbd5	0	1	-0.809911	0.960343	1.24447	0.595511	-0.759794	0.755511	0.155901	0.999218	-0.846066	0.943111	0.228181	0.955868	-0.289604	0.916215
Q5XJF6	Ribosomal protein	Rpl10a	0	1	-0.42518	0.995342	-0.403592	0.790537	0.117637	0.943123	0.110348	0.999218	-0.131603	0.999053	-0.0608208	0.974686	-0.142163	0.939291
Q5XJY5	Coatomer subunit delta	Arcn1	0	1	-0.389679	0.988801	-0.467542	0.823806	-0.555806	0.742325	-0.429234	0.999218	-0.536954	0.968288	-0.368922	0.883365	-0.286611	0.875266
Q5XK38	Hmgn2 protein	Hmgn2	0	1	-1.02886	0.988801	0.838201	0.909681	-0.850868	0.88092	-0.354666	0.999218	-0.776276	0.999053	-0.761686	0.878488	-0.564408	0.895002
Q5YD48	APOBEC1 complementation factor	A1cf	0	1	-0.302267	0.994595	0.4245	0.782087	0.295602	0.738805	0.627568	0.999218	0.0344007	0.999053	0.882532	0.164352	0.182667	0.853578
Q60597	2-oxoglutarate dehydrogenase, mitochondrial	Ogdh	0	1	0.0371651	0.995342	-0.375655	0.68718	-0.297548	0.516983	0.172095	0.999218	0.335948	0.769788	-0.168584	0.901293	-0.262659	0.649534
Q60598	Src substrate cortactin	Cttn	0	1	-0.402003	0.995342	NA	NA	0.751959	0.828689	NA	NA	-0.54663	0.999053	0.0477967	0.99452	-0.129008	0.973758
Q60668	Heterogeneous nuclear ribonucleoprotein D0	Hnrnpd	0	1	0.481946	0.995342	0.289007	0.936035	0.482115	0.830294	-0.55581	0.999218	0.235782	0.999053	0.884852	0.61379	0.856944	0.575805
Q60676	Serine/threonine-protein phosphatase 5	Ppp5c	0	1	-0.501383	0.995342	NA	NA	-0.100239	0.989253	NA	NA	-0.551756	0.997672	-0.86332	0.723022	-0.588457	0.759963
Q60692	Proteasome subunit beta type-6	Psmb6	0	1	1.10632	0.559385	0.502057	0.781547	-0.0831044	0.978758	0.498568	0.999218	0.32791	0.984831	0.610497	0.594289	0.244514	0.811055
Q60710	Deoxynucleoside triphosphate triphosphohydrolase SAMHD1	Samhd1	0	1	0.144941	0.995342	-0.440066	0.895786	0.569995	0.849492	0.808044	0.999218	0.0611205	0.999053	0.955404	0.682249	0.281442	0.907807
Q60737	Casein kinase II subunit alpha	Csnk2a1	0	1	-0.864496	0.988801	0.664792	0.865101	-0.326471	0.931815	-0.0714236	0.999218	-0.540586	0.999053	-0.263997	0.959871	0.677055	0.788961
Q60766	Immunity-related GTPase family M protein 1	Irgm1	0	1	-0.271847	0.995342	-0.263455	0.909373	-0.136177	0.940256	-0.213326	0.999218	-0.248038	0.985237	-0.279548	0.77581	0.177954	0.905342
Q60864	Stress-induced-phosphoprotein 1	Stip1	0	1	0.124972	0.995342	0.623622	0.68718	-0.308926	0.864287	0.390064	0.999218	0.252469	0.999053	0.355076	0.868673	-0.0905966	0.962822
Q60865	Caprin-1	Caprin1	0	1	-0.894689	0.960343	1.32994	0.606602	-1.09925	0.612161	0.441103	0.999218	-0.648451	0.981391	-0.184572	0.959871	-0.0506224	0.983438
Q60866	Phosphotriesterase-related protein	Pter	0	1	-0.262206	0.995342	-1.02091	0.46927	-0.58375	0.79388	0.158324	0.999218	0.443798	0.981391	-1.76394	0.0554799	-0.728664	0.612041
Q60932	Voltage-dependent anion-selective channel protein 1	Vdac1	0	1	0.721869	0.960343	-0.996401	0.537817	-0.862884	0.549118	-0.257803	0.999218	0.643914	0.961752	-0.948927	0.589877	-0.705968	0.649534
Q60936	Atypical kinase COQ8A, mitochondrial	Coq8a	0	1	-0.158479	0.995342	-1.40401	0.048336	0.0511336	0.989253	-0.203752	0.999218	0.131828	0.999053	-1.01248	0.293195	0.251564	0.875266
Q60953	Protein PML	Pml	0	1	0.39248	0.995342	-0.0715212	0.9744	-0.321706	0.919277	0.539853	0.999218	0.510649	0.980885	-0.687834	0.619785	-0.716491	0.666329
Q60973	Histone-binding protein RBBP7	Rbbp7	0	1	0.157777	0.995342	1.02336	0.721326	0.396961	0.927904	0.92054	0.999218	-0.0755624	0.999053	0.410194	0.913178	0.160533	0.966839
Q60991	Cytochrome P450 7B1	Cyp7b1	0	1	0.273284	0.995342	-0.14216	0.958506	1.91762	0.249071	1.6309	0.999218	0.180508	0.999053	2.27826	0.273507	1.81519	0.40083
Q61009	Scavenger receptor class B member 1	Scarb1	0	1	-0.0736593	0.995342	-1.27614	0.5048	-0.401766	0.855478	0.369477	0.999218	-0.488902	0.984214	-0.647565	0.743002	-0.205248	0.932612
Q61035	Histidine--tRNA ligase, cytoplasmic	Hars1	0	1	0.122726	0.995342	-0.101864	0.9744	0.0117304	0.999044	0.272501	0.999218	0.180669	0.999053	0.0681452	0.979858	0.0899911	0.966839
Q61081	Hsp90 co-chaperone Cdc37	Cdc37	0	1	0.373984	0.995342	0.825594	0.614907	0.481627	0.755511	0.689232	0.999218	0.124462	0.999053	0.765614	0.537765	0.92146	0.322796
Q61102	Iron-sulfur clusters transporter ABCB7, mitochondrial	Abcb7	0	1	0.757937	0.985627	-0.291946	0.916816	0.754551	0.701066	0.0931563	0.999218	0.472695	0.983771	0.752871	0.650074	0.738235	0.632819
Q61133	Glutathione S-transferase theta-2	Gstt2	0	1	-0.0325847	0.995342	-0.602156	0.721326	-1.08652	0.175997	-0.00458079	0.999218	-0.267733	0.999053	-1.0569	0.462088	-0.813713	0.640883
Q61171	Peroxiredoxin-2	Prdx2	0	1	-0.67885	0.456436	-0.270003	0.746342	-0.198621	0.908737	-0.124405	0.999218	-0.356759	0.972625	-0.801843	0.0885799	-0.888658	0.0509742
Q61176	Arginase-1	Arg1	0	1	-0.130058	0.995342	-1.14543	0.081024	-0.558737	0.379683	-0.296024	0.999218	0.338162	0.941574	-1.56103	0.0125895	-1.14407	0.0509742
Q61233	Plastin-2	Lcp1	0	1	-0.12464	0.995342	0.0502159	0.9744	0.23545	0.802387	-0.327289	0.999218	0.158815	0.999053	-0.101921	0.940115	0.161797	0.830377
Q61247	Alpha-2-antiplasmin	Serpinf2	0	1	0.335215	0.995342	NA	NA	1.00665	0.765877	NA	NA	0.232866	0.999053	0.153907	0.962745	1.18576	0.453924
Q61335	B-cell receptor-associated protein 31	Bcap31	0	1	-0.121817	0.995342	0.793679	0.68718	-0.325007	0.901858	-0.187189	0.999218	0.199158	0.999053	0.0341332	0.99452	-0.0582554	0.980478
Q61425	Hydroxyacyl-coenzyme A dehydrogenase, mitochondrial	Hadh	0	1	0.0340224	0.995342	1.36397	0.0144162	1.10197	0.097694	-0.142949	0.999218	0.0720033	0.999053	1.04044	0.0525077	0.966562	0.0484633
Q61578	NADPH:adrenodoxin oxidoreductase, mitochondrial	Fdxr	0	1	-0.113883	0.995342	-1.3537	0.367955	-0.0170941	0.999044	-0.369523	0.999218	-0.186795	0.999053	-0.390882	0.825041	-0.344512	0.811055
Q61586	Glycerol-3-phosphate acyltransferase 1, mitochondrial	Gpam	0	1	0.00805829	0.995342	-0.195689	0.957655	-0.723364	0.564123	0.878862	0.999218	0.261383	0.999053	-0.698941	0.59183	-1.18993	0.335116
Q61598	Rab GDP dissociation inhibitor beta	Gdi2	0	1	-0.359317	0.988801	0.497442	0.782087	-0.332526	0.833195	0.166589	0.999218	-0.33137	0.985237	0.055134	0.976359	-0.544679	0.641071
Q61646	Haptoglobin	Hp	0	1	2.58385	0.602229	1.88826	0.025622	3.4338	0.00204331	0.328575	0.999218	1.03779	0.88156	1.54824	0.0583999	3.29777	0.0143087
Q61656	Probable ATP-dependent RNA helicase DDX5	Ddx5	0	1	0.0589194	0.995342	-0.148274	0.903003	0.286905	0.775334	-0.0159985	0.999218	-0.0430398	0.999053	0.293294	0.69254	-0.0583078	0.971504
Q61694	NADPH-dependent 3-keto-steroid reductase Hsd3b5	Hsd3b5	0	1	0.635543	0.946755	-1.29553	0.199271	1.15134	0.234065	0.289377	0.999218	0.792982	0.686553	-0.0763936	0.981918	1.13023	0.282082
Q61696	Heat shock 70 kDa protein 1A	Hspa1a	0	1	-0.898368	0.960343	-0.388154	0.918245	-0.87597	0.701066	1.04671	0.999218	-0.577085	0.985237	0.824478	0.691509	0.266451	0.926783
Q61699	Heat shock protein 105 kDa	Hsph1	0	1	0.0588011	0.995342	-0.104726	0.973208	0.100794	0.987184	-0.345476	0.999218	-0.175752	0.999053	-0.0748978	0.978295	-0.156672	0.946446
Q61703	Inter-alpha-trypsin inhibitor heavy chain H2	Itih2	0	1	0.365053	0.995342	NA	NA	0.498555	0.901858	NA	NA	0.250227	0.999053	1.09755	0.674242	1.62234	0.350372
Q61749	Translation initiation factor eIF-2B subunit delta	Eif2b4	0	1	-0.446836	0.995342	0.292507	0.961672	-0.523601	0.922797	0.438002	0.999218	0.222105	0.999053	0.223101	0.973227	0.682158	0.820205
Q61768	Kinesin-1 heavy chain	Kif5b	0	1	-0.746752	0.988801	0.662012	0.715525	-0.586177	0.819289	-0.106717	0.999218	-0.146805	0.999053	0.700148	0.75038	-0.321235	0.909744
Q61792	LIM and SH3 domain protein 1	Lasp1	0	1	0.605636	0.995342	0.514207	0.903003	0.54707	0.869856	0.422712	0.999218	-0.409937	0.999053	-0.399042	0.932973	0.471606	0.846327
Q61830	Macrophage mannose receptor 1	Mrc1	0	1	0.923118	0.960343	-0.419462	0.916014	0.543162	0.854812	0.288454	0.999218	0.712111	0.981391	0.657964	0.825041	1.06746	0.604801
Q61838	Pregnancy zone protein	Pzp	0	1	0.31182	0.988801	0.680095	0.283056	1.45675	0.0068893	-0.187383	0.999218	-0.135935	0.999053	0.754132	0.254589	0.368942	0.523906
Q61937	Nucleophosmin	Npm1	0	1	0.277137	0.995342	1.13591	0.764544	-0.236379	0.960982	0.303847	0.999218	0.243128	0.999053	0.708119	0.825749	0.156855	0.966309
Q61941	NAD(P) transhydrogenase, mitochondrial	Nnt	0	1	0.689912	0.844446	0.426641	0.790537	0.434905	0.755511	-0.329614	0.999218	1.05769	0.221682	0.38265	0.785866	1.22744	0.0844716
Q62086	Serum paraoxonase/arylesterase 2	Pon2	0	1	-0.651552	0.977954	-0.101187	0.975162	-0.575076	0.85081	-0.640274	0.999218	-0.532268	0.981391	-1.02747	0.647934	0.335306	0.948872
Q62087	Serum paraoxonase/lactonase 3	Pon3	0	1	-0.119858	0.995342	1.34751	0.0327147	0.38828	0.664815	0.449606	0.999218	-0.298501	0.985237	1.08575	0.161568	0.793794	0.151079
Q62093	Serine/arginine-rich splicing factor 2	Srsf2	0	1	0.542638	0.960343	0.429303	0.818609	0.209015	0.902385	0.00618643	0.999218	0.100902	0.999053	0.52236	0.608732	0.7685	0.418526
Q62167	ATP-dependent RNA helicase DDX3X	Ddx3x	0	1	-0.119314	0.995342	0.153597	0.958506	0.736769	0.577363	0.162493	0.999218	0.188603	0.999053	0.460756	0.765599	0.322453	0.855266
Q62189	U1 small nuclear ribonucleoprotein A	Snrpa	0	1	0.301212	0.995342	0.8626	0.756444	0.744038	0.694366	0.733903	0.999218	0.478409	0.985237	0.948368	0.485444	0.84101	0.597737
Q62261	Spectrin beta chain, non-erythrocytic 1	Sptbn1	0	1	-0.507967	0.988801	-0.473409	0.858437	0.0905918	0.986666	-0.0494608	0.999218	-0.528042	0.972625	0.0360865	0.992767	-0.169734	0.947214
Q62264	Thyroid hormone-inducible hepatic protein	Thrsp	0	1	-0.181859	0.995342	-3.35751	0.019518	-3.43286	0.00488012	-0.00271479	0.999218	-0.037473	0.999053	-3.47324	0.0140279	-3.55056	0.012972
Q62318	Transcription intermediary factor 1-beta	Trim28	0	1	0.947942	0.957585	0.750103	0.697986	1.14753	0.391529	1.39048	0.999218	1.27528	0.791889	2.36523	0.0961861	1.98733	0.0264263
Q62348	Translin	Tsn	0	1	0.288483	0.995342	0.487547	0.915246	0.310581	0.949762	0.671953	0.999218	0.316474	0.999053	-0.123736	0.981918	-0.326978	0.937661
Q62422	Osteoclast-stimulating factor 1	Ostf1	0	1	-0.103224	0.995342	1.15954	0.588651	0.386893	0.898512	0.571103	0.999218	-0.213696	0.999053	0.50412	0.842762	0.910952	0.480109
Q62425	Cytochrome c oxidase subunit NDUFA4	Ndufa4	0	1	0.286994	0.995342	-0.980031	0.384601	-0.888928	0.528299	0.31378	0.999218	0.149394	0.999053	-1.40553	0.1582	-1.14858	0.238735
Q62446	Peptidyl-prolyl cis-trans isomerase FKBP3	Fkbp3	0	1	-0.589364	0.988801	-0.154829	0.964157	-0.571715	0.787482	-0.295454	0.999218	-0.392232	0.999053	-0.457326	0.877645	-1.20322	0.399774
Q62452	UDP-glucuronosyltransferase 1A9	Ugt1a9	0	1	-0.0622091	0.995342	0.904484	0.903003	-1.8123	0.27111	0.31725	0.999218	-0.386157	0.999053	0.112655	0.981918	-1.97014	0.146255
Q63880	Carboxylesterase 3A	Ces3a	0	1	0.00862341	0.995342	0.943065	0.139672	1.2584	0.16976	0.77807	0.999218	0.447016	0.941574	1.44611	0.257324	1.41704	0.0420702
Q63886	UDP-glucuronosyltransferase 1A1	Ugt1a1	0	1	-0.308774	0.960343	2.05589	0.00589184	0.752883	0.478677	0.341708	0.999218	-0.453498	0.83983	1.73248	0.0253272	0.958715	0.358714
Q64310	Surfeit locus protein 4	Surf4	0	1	0.0891464	0.995342	0.746403	0.799822	0.796389	0.730309	0.676334	0.999218	0.48189	0.985237	1.04521	0.506248	1.33589	0.323359
Q64374	Regucalcin	Rgn	0	1	0.167672	0.995342	-1.01664	0.14556	0.158912	0.919277	-0.948713	0.999218	0.625325	0.891042	-1.17076	0.0842719	-0.575802	0.490706
Q64378	Peptidyl-prolyl cis-trans isomerase FKBP5	Fkbp5	0	1	-1.17646	0.882806	0.163927	0.973208	-0.406081	0.92358	-1.0616	0.999218	-0.879002	0.981391	-0.923483	0.715371	-0.510496	0.850319
Q64435	UDP-glucuronosyltransferase 1-6	Ugt1a6	0	1	-0.255296	0.995342	1.05156	0.522928	-0.000173635	0.999844	-0.125074	0.999218	0.205711	0.999053	0.866851	0.723022	0.361834	0.813465
Q64442	Sorbitol dehydrogenase	Sord	0	1	-0.0482735	0.995342	0.702836	0.36026	0.538316	0.639225	-0.0873931	0.999218	0.194998	0.997672	0.465548	0.628249	0.305426	0.68959
Q64458	Cytochrome P450 2C29	Cyp2c29	0	1	1.37537	0.0725548	0.125725	0.958506	0.87168	0.528006	0.182269	0.999218	0.159046	0.999053	-0.859061	0.42116	-0.236044	0.923509
Q64459	Cytochrome P450 3A11	Cyp3a11	0	1	1.57403	0.464543	-0.814008	0.63562	2.07859	0.259243	-0.112381	0.999218	1.39469	0.571769	-0.891249	0.636549	-0.27223	0.927553
Q64464	Cytochrome P450 3A13	Cyp3a13	0	1	1.1057	0.650594	0.655564	0.340835	1.56843	0.0262911	0.608482	0.999218	0.620173	0.809622	0.597923	0.346925	1.1673	0.187492
Q64471	Glutathione S-transferase theta-1	Gstt1	0	1	-0.00647448	0.995342	0.397644	0.881859	0.070311	0.987184	-0.217736	0.999218	-0.158044	0.999053	-0.696913	0.619785	-0.718827	0.519137
Q64475	Histone H2B type 1-B	H2bc3	0	1	-0.370591	0.995342	1.39539	0.781547	0.518412	0.927904	0.401598	0.999218	-1.2367	0.96374	0.0348347	0.99452	-0.0705659	0.985974
Q64514	Tripeptidyl-peptidase 2	Tpp2	0	1	-0.21983	0.995342	-0.813199	0.382915	-0.452914	0.680101	-0.311552	0.999218	-0.105158	0.999053	-0.815314	0.307357	-0.957045	0.163037
Q64516	Glycerol kinase	Gk	0	1	0.0634449	0.995342	0.93266	0.142173	0.226841	0.883609	-0.235696	0.999218	0.336538	0.938308	-0.0805806	0.973227	-0.420995	0.605776
Q64521	Glycerol-3-phosphate dehydrogenase, mitochondrial	Gpd2	0	1	0.28874	0.988801	0.07941	0.958506	0.720303	0.442019	-0.177002	0.999218	0.675226	0.571769	0.18301	0.878219	0.22423	0.773824
Q64674	Spermidine synthase	Srm	0	1	0.676208	0.995342	0.117651	0.979569	0.698625	0.888127	0.760361	0.999218	-0.0670478	0.999053	0.947207	0.825316	0.806238	0.788961
Q64726	Zinc-alpha-2-glycoprotein	Azgp1	0	1	-0.282324	0.995342	NA	NA	0.464344	0.928954	NA	NA	-0.221463	0.999053	0.64623	0.899629	1.08208	0.676074
Q64727	Vinculin	Vcl	0	1	-0.23892	0.995342	0.0107232	0.992544	-0.450093	0.71304	0.242285	0.999218	-0.378276	0.981391	0.0438232	0.976359	0.269421	0.771978
Q64FW2	All-trans-retinol 13,14-reductase	Retsat	0	1	-0.522716	0.960343	0.871449	0.520796	-0.515766	0.680783	0.247353	0.999218	-1.31911	0.137083	1.1045	0.153092	-0.387834	0.680961
Q66JS6	Eukaryotic translation initiation factor 3 subunit J-B	Eif3j2	0	1	-0.899942	0.994595	-0.654256	0.909373	-0.393501	0.941176	-0.801444	0.999218	-1.18995	0.945976	-0.453391	0.940115	-1.56244	0.52081
Q68FD5	Clathrin heavy chain 1	Cltc	0	1	0.268638	0.995342	0.274316	0.823806	0.22977	0.85765	0.0289304	0.999218	0.453288	0.730894	0.848924	0.08148	0.552092	0.335116
Q6A0A9	Constitutive coactivator of PPAR-gamma-like protein 1	FAM120A	0	1	-0.317454	0.995342	-0.120933	0.97788	-0.185994	0.968539	-0.437332	0.999218	0.10464	0.999053	-0.0250536	0.995421	-0.784884	0.789888
Q6DYE8	Ectonucleotide pyrophosphatase/phosphodiesterase family member 3	Enpp3	0	1	1.27689	0.559385	1.20087	0.712975	1.64168	0.478677	1.65599	0.999218	2.46739	0.237713	1.59687	0.318607	3.02068	0.0557857
Q6GQT9	Nodal modulator 1	Nomo1	0	1	0.0654433	0.995342	-0.426616	0.895786	-0.139705	0.976849	-0.0378249	0.999218	-0.555248	0.981391	0.228323	0.954835	0.00420035	0.997808
Q6GT24	Peroxiredoxin-6	Prdx6	0	1	-0.604513	0.988801	0.0881111	0.979569	-0.75421	0.742325	-0.753848	0.999218	-0.384576	0.999053	-1.24816	0.368458	-1.28906	0.275391
Q6NXL1	Sec24-related gene family, member D (S. cerevisiae)	Sec24d	0	1	0.379037	0.995342	0.980211	0.538748	0.972269	0.311671	0.326267	0.999218	0.463545	0.985237	1.09761	0.260654	1.15232	0.185247
Q6NZC7	SEC23-interacting protein	Sec23ip	0	1	-0.477737	0.988801	0.0514437	0.985497	1.06603	0.427806	0.0875528	0.999218	-0.454606	0.997672	1.30646	0.228354	0.911211	0.484421
Q6P3A8	2-oxoisovalerate dehydrogenase subunit beta, mitochondrial	Bckdhb	0	1	0.326417	0.995342	0.394202	0.915246	0.719079	0.765628	-0.108814	0.999218	0.475353	0.999053	0.734026	0.696829	-0.0074583	0.996516
Q6P4T2	U5 small nuclear ribonucleoprotein 200 kDa helicase	Snrnp200	0	1	0.167063	0.995342	0.0940443	0.979569	-0.61393	0.851087	0.509666	0.999218	-0.0483004	0.999053	0.612949	0.8507	0.890339	0.743739
Q6P542	ATP-binding cassette sub-family F member 1	Abcf1	0	1	-0.540894	0.995342	0.567427	0.893047	-0.444223	0.91151	0.756124	0.999218	-0.0961887	0.999053	-0.306599	0.940115	-0.361431	0.899864
Q6P5E4	UDP-glucose:glycoprotein glucosyltransferase 1	Uggt1	0	1	0.954772	0.650594	0.761661	0.566338	1.00438	0.380491	1.0507	0.999218	0.615174	0.977248	1.07294	0.258039	1.49974	0.0954479
Q6P5F9	Exportin-1	Xpo1	0	1	-1.09229	0.957585	-0.529905	0.903003	-1.22206	0.577363	0.333685	0.999218	0.327325	0.999053	-0.240977	0.9543	-0.558163	0.764613
Q6P6M7	O-phosphoseryl-tRNA(Sec) selenium transferase	Sepsecs	0	1	0.449626	0.995342	-1.16766	0.531666	-0.595504	0.823833	-0.966931	0.999218	-0.182472	0.999053	-1.26739	0.383324	-0.391222	0.880617
Q6P8N8	ATP-dependent Clp protease ATP-binding subunit clpX-like, mitochondrial	Clpx	0	1	-0.397802	0.995342	0.128587	0.973208	-0.205239	0.941176	0.385845	0.999218	-0.0394805	0.999053	0.01087	0.996328	0.210292	0.935837
Q6PA06	Atlastin-2	Atl2	0	1	-0.534313	0.995342	-0.233571	0.95765	-0.27454	0.937665	0.697781	0.999218	-0.360831	0.999053	0.0803111	0.980986	-0.499533	0.783347
Q6PB66	Leucine-rich PPR motif-containing protein, mitochondrial	Lrpprc	0	1	0.288649	0.988801	-0.335863	0.782461	0.108456	0.941176	0.29871	0.999218	0.0630072	0.999053	-0.307549	0.774373	-0.139295	0.895389
Q6TCG2	Membrane progesterone receptor epsilon	Paqr9	0	1	-0.870554	0.946755	-0.00661837	0.998422	-0.536548	0.862675	0.267725	0.999218	-1.00407	0.800976	0.380943	0.914276	-0.211266	0.949425
Q6XVG2	Cytochrome P450 2C54	Cyp2c54	0	1	-0.0196182	0.995342	0.398477	0.823806	0.810292	0.533494	0.113282	0.999218	-1.2861	0.269352	0.793121	0.556652	0.641626	0.643541
Q6ZQ38	Cullin-associated NEDD8-dissociated protein 1	Cand1	0	1	0.34305	0.988801	-0.078031	0.949345	0.556567	0.405278	0.232406	0.999218	0.530209	0.718345	0.0789976	0.954835	0.721031	0.084886
Q6ZQI3	Malectin	Mlec	0	1	-0.484293	0.985627	-0.54187	0.782461	-0.623896	0.694366	-0.191438	0.999218	0.0589871	0.999053	-0.0845431	0.973227	-0.211877	0.922234
Q6ZWN5	40S ribosomal protein S9	Rps9	0	1	0.199682	0.995342	0.0304696	0.985497	0.62464	0.679317	0.867749	0.999218	0.155992	0.999053	0.663395	0.662417	0.5092	0.722636
Q6ZWQ7	Signal peptidase complex subunit 3	Spcs3	0	1	0.888865	0.93043	-0.504178	0.81439	0.522473	0.826298	-0.173725	0.999218	0.630876	0.977248	-0.0528492	0.981918	1.07053	0.367704
Q6ZWV7	60S ribosomal protein L35	Rpl35	0	1	-0.171807	0.995342	0.169569	0.918245	0.461265	0.621651	0.428501	0.999218	-0.102432	0.999053	0.57082	0.537765	0.398548	0.692188
Q6ZWX6	Eukaryotic translation initiation factor 2 subunit 1	Eif2s1	0	1	-0.214836	0.995342	-0.241575	0.916014	-0.370962	0.79388	0.236404	0.999218	-0.148868	0.999053	0.106074	0.960484	-0.259862	0.884369
Q6ZWY3	40S ribosomal protein S27-like	Rps27l	0	1	-0.763138	0.988801	-0.635911	0.853708	-0.412477	0.892417	-0.582087	0.999218	0.0678758	0.999053	-0.563041	0.840325	-0.569246	0.792907
Q6ZWZ4	60S ribosomal protein L36	Rpl36	0	1	-1.05503	0.768418	0.0787216	0.979569	0.248896	0.928954	0.0752939	0.999218	-0.817958	0.945976	0.257479	0.933523	0.330523	0.901078
Q71RI9	Kynurenine--oxoglutarate transaminase 3	Kyat3	0	1	-0.0166685	0.995342	0.0546473	0.979569	-0.533524	0.730602	-0.373303	0.999218	-0.481485	0.974112	0.0927633	0.971165	-0.385831	0.743739
Q76LS9	Ubiquitin carboxyl-terminal hydrolase MINDY-1	Mindy1	0	1	0.148437	0.995342	1.30412	0.252771	0.410265	0.834639	1.19141	0.999218	-0.446375	0.985237	0.905732	0.541537	0.153713	0.950039
Q76MZ3	Serine/threonine-protein phosphatase 2A 65 kDa regulatory subunit A alpha isoform	Ppp2r1a	0	1	-0.120992	0.995342	0.00349415	0.998422	-0.200895	0.892417	0.187956	0.999218	0.275858	0.981391	-0.0129507	0.99452	0.168964	0.846327
Q78IK4	MICOS complex subunit Mic27	Apool	0	1	-0.447675	0.995342	-0.356895	0.938619	-0.36021	0.931124	0.525395	0.999218	-0.192155	0.999053	-0.251951	0.955868	-0.550042	0.846327
Q78JT3	3-hydroxyanthranilate 3,4-dioxygenase	Haao	0	1	0.125612	0.995342	-1.6532	3.23992e-05	-0.478604	0.537508	-0.413578	0.999218	0.519887	0.224497	-1.68927	0.000476137	-1.1982	0.00516489
Q78KK3	Solute carrier family 22 member 18	Slc22a18	0	1	-1.62614	0.428607	-0.146522	0.96797	-0.889752	0.621533	-0.790498	0.999218	-0.431942	0.999053	0.122048	0.973227	0.227016	0.9259
Q78PG9	Coiled-coil domain-containing protein 25	Ccdc25	0	1	0.11286	0.995342	NA	NA	0.04013	0.999044	NA	NA	0.516514	0.999053	-0.864283	0.842762	-0.461036	0.937661
Q78PY7	Staphylococcal nuclease domain-containing protein 1	Snd1	0	1	0.226784	0.995342	0.214144	0.872616	0.784505	0.259243	0.620809	0.999218	0.0252115	0.999053	0.78736	0.290448	0.630458	0.424682
Q791V5	Mitochondrial carrier homolog 2	Mtch2	0	1	0.725072	0.765975	-0.539266	0.728904	-0.837665	0.443826	-0.305301	0.999218	0.296242	0.985237	-0.800687	0.448249	-0.544779	0.592848
Q7M6Y3	Phosphatidylinositol-binding clathrin assembly protein	Picalm	0	1	0.514127	0.650594	0.416086	0.668046	1.03099	0.113081	0.578515	0.999218	0.621683	0.571769	1.00864	0.0917634	1.19764	0.0416925
Q7M739	Nucleoprotein TPR	Tpr	0	1	-0.253382	0.995342	0.538537	0.825072	0.56277	0.720551	0.75272	0.999218	0.413011	0.985237	0.376633	0.885001	0.817071	0.452337
Q7TMF3	NADH dehydrogenase [ubiquinone] 1 alpha subcomplex subunit 12	Ndufa12	0	1	-0.0233027	0.995342	-0.823547	0.597104	-0.688481	0.710363	-0.812807	0.999218	0.0885897	0.999053	-1.01239	0.473636	-0.884125	0.52081
Q7TMM9	Tubulin beta-2A chain	Tubb2a	0	1	-0.07802	0.995342	-0.490042	0.83883	0.574884	0.804201	0.234018	0.999218	-0.100391	0.999053	-1.39644	0.145	-0.662568	0.610273
Q7TMY8	E3 ubiquitin-protein ligase HUWE1	Huwe1	0	1	-0.44594	0.995342	0.618102	0.893611	1.26313	0.55501	0.738559	0.999218	-0.0786022	0.999053	1.57145	0.539435	0.661394	0.756195
Q7TNG8	Probable D-lactate dehydrogenase, mitochondrial	Ldhd	0	1	-0.0219662	0.995342	-0.886771	0.19281	0.445815	0.537508	-0.120437	0.999218	-0.487313	0.943111	-0.360853	0.780858	0.123289	0.935837
Q7TPV4	Myb-binding protein 1A	Mybbp1a	0	1	-1.52725	0.53057	0.519255	0.860255	-0.292178	0.92358	-0.400805	0.999218	-1.3609	0.725267	0.381306	0.885001	-0.599837	0.722636
Q7TSH2	Phosphorylase b kinase regulatory subunit beta	Phkb	0	1	-0.426241	0.995342	-1.37313	0.322264	-0.771638	0.735842	0.000875558	0.999218	0.0164576	0.999053	-0.852218	0.723022	0.171159	0.971504
Q80SW1	S-adenosylhomocysteine hydrolase-like protein 1	Ahcyl1	0	1	-0.339977	0.988801	-0.56028	0.625548	-0.620457	0.526359	0.218437	0.999218	-0.40161	0.974112	-0.551971	0.674242	-0.743097	0.355437
Q80UG5	Septin-9	Septin9	0	1	-0.823752	0.988801	-1.002	0.714621	-0.871344	0.736726	-0.628107	0.999218	-1.12156	0.768112	-0.774608	0.668118	0.376485	0.796181
Q80UM7	Mannosyl-oligosaccharide glucosidase	Mogs	0	1	0.444429	0.988801	-0.411835	0.881651	0.47462	0.694366	0.240898	0.999218	0.168188	0.999053	0.00995048	0.995421	0.439848	0.743798
Q80VP1	Epsin-1	Epn1	0	1	-0.488205	0.995342	-0.220101	0.965259	0.0562994	0.994881	-0.124405	0.999218	-0.128358	0.999053	-0.136457	0.973227	0.307386	0.926955
Q80W22	Threonine synthase-like 2	Thnsl2	0	1	-0.269825	0.995342	-0.604544	0.763128	-0.824059	0.621533	-0.174472	0.999218	-0.798558	0.923703	-0.700393	0.709807	-0.756083	0.588135
Q80W54	CAAX prenyl protease 1 homolog	Zmpste24	0	1	0.390727	0.995342	0.311999	0.918245	0.261939	0.921881	0.856465	0.999218	0.542227	0.981391	0.691584	0.753736	0.431991	0.803173
Q80WJ7	Protein LYRIC	Mtdh	0	1	0.230963	0.995342	1.19487	0.63562	0.472473	0.888127	1.02317	0.999218	0.491468	0.997672	0.719581	0.765599	-0.165169	0.962623
Q80WW9	DDRGK domain-containing protein 1	Ddrgk1	0	1	-0.209854	0.995342	0.0858957	0.98406	-0.0797939	0.989253	-0.680486	0.999218	-0.0746094	0.999053	-0.994066	0.674242	-0.632867	0.772049
Q80X81	Acetyl-Coenzyme A acetyltransferase 3	Acat3	0	1	-0.614385	0.946755	-0.54846	0.771909	-1.0268	0.253984	-0.213221	0.999218	-0.17064	0.999053	-1.17372	0.243902	-1.39709	0.0851012
Q80X90	Filamin-B	Flnb	0	1	-0.355514	0.957585	-0.0741772	0.960183	-0.51316	0.539122	-0.0856016	0.999218	-0.214734	0.985237	0.0838511	0.954835	-0.285865	0.755528
Q80XN0	D-beta-hydroxybutyrate dehydrogenase, mitochondrial	Bdh1	0	1	0.32131	0.995342	0.89862	0.565798	0.456677	0.806324	-0.219646	0.999218	0.478135	0.977248	0.18514	0.9543	0.826486	0.328098
Q80YC5	Coagulation factor XII	F12	0	1	0.641033	0.988801	0.512476	0.834141	0.953791	0.477059	0.326277	0.999218	-0.407447	0.985237	0.2202	0.940115	0.845824	0.439087
Q8BFR5	Elongation factor Tu, mitochondrial	Tufm	0	1	0.142238	0.995342	-0.757436	0.496541	-0.197809	0.88092	-0.348086	0.999218	-0.462985	0.945976	-0.577413	0.482616	-0.491386	0.571317
Q8BFU2	Histone H2A type 3	H2aw	0	1	-0.574505	0.995342	0.999288	0.915246	-0.0837805	0.999044	1.40446	0.999218	-1.26335	0.985237	-0.358845	0.973227	-0.388787	0.964022
Q8BG05	Heterogeneous nuclear ribonucleoprotein A3	Hnrnpa3	0	1	0.330304	0.995342	0.864676	0.712259	0.732135	0.621533	-0.164675	0.999218	0.807277	0.918737	0.719052	0.562191	0.416325	0.804174
Q8BG32	26S proteasome non-ATPase regulatory subunit 11	Psmd11	0	1	-0.307565	0.960905	0.0774523	0.969714	-0.43068	0.537508	0.0623454	0.999218	-0.402565	0.918737	-0.0934339	0.955868	-0.257465	0.745441
Q8BGA8	Acyl-coenzyme A synthetase ACSM5, mitochondrial	Acsm5	0	1	0.742923	0.768418	0.610462	0.63562	0.80178	0.37504	0.0151742	0.999218	0.364219	0.981391	0.146108	0.9543	0.721829	0.500306
Q8BGC4	Prostaglandin reductase-3	Zadh2	0	1	-0.0330238	0.995342	-0.56452	0.68718	0.0193853	0.999044	0.172424	0.999218	0.248952	0.998344	-0.447292	0.753736	0.0241118	0.985974
Q8BGD9	Eukaryotic translation initiation factor 4B	Eif4b	0	1	1.06451	0.960343	0.480127	0.923905	0.125813	0.987437	0.257634	0.999218	-0.149438	0.999053	0.262741	0.955868	-0.213339	0.950448
Q8BGH2	Sorting and assembly machinery component 50 homolog	Samm50	0	1	0.279495	0.995342	-0.524356	0.712975	-0.81098	0.425167	-0.647581	0.999218	0.181025	0.999053	-0.578	0.709329	-0.14036	0.939291
Q8BGI5	Peroxisome assembly protein 26	Pex26	0	1	0.822367	0.988801	1.82974	0.174686	1.15486	0.287298	1.31278	0.999218	0.395702	0.997672	1.9982	0.0948642	1.45273	0.233228
Q8BGL3	Sulfotransferase	Sult2a8	0	1	0.0696146	0.995342	-0.0241669	0.985497	1.07492	0.234065	-0.113458	0.999218	0.582586	0.758689	0.410891	0.823009	0.737151	0.198222
Q8BGQ7	Alanine--tRNA ligase, cytoplasmic	Aars1	0	1	-0.131714	0.995342	0.296159	0.799277	0.318043	0.781479	0.0226884	0.999218	0.325406	0.981391	0.364342	0.675945	0.445269	0.527893
Q8BGS7	Choline/ethanolaminephosphotransferase 1	Cept1	0	1	-0.454693	0.995342	NA	NA	1.05579	0.587245	NA	NA	-0.285971	0.999053	0.561316	0.870345	0.194169	0.964128
Q8BGT5	Alanine aminotransferase 2	Gpt2	0	1	-0.823875	0.650594	-1.43992	0.0422138	-1.50161	0.0252868	-0.49041	0.999218	-0.869519	0.364185	-1.69694	0.0116657	-2.03472	0.00386987
Q8BH00	2-aminomuconic semialdehyde dehydrogenase	Aldh8a1	0	1	0.160862	0.995342	-0.179574	0.788871	0.136862	0.901858	-0.21443	0.999218	0.26686	0.918737	-0.366867	0.446985	-0.124791	0.846327
Q8BH35	Complement component C8 beta chain	C8b	0	1	-0.0748189	0.995342	-0.484996	0.925069	1.59858	0.300627	0.941064	0.999218	0.485502	0.999053	0.149103	0.973227	0.467951	0.931455
Q8BH58	TIP41-like protein	Tiprl	0	1	0.433691	0.988801	0.52085	0.790537	0.0377482	0.99816	0.226554	0.999218	0.0608424	0.999053	-0.341416	0.8507	0.0910222	0.964022
Q8BH69	Selenide, water dikinase 1	Sephs1	0	1	0.542707	0.995342	0.169794	0.9744	-0.0483212	0.999044	0.211658	0.999218	0.0443564	0.999053	0.983265	0.674242	0.563604	0.853243
Q8BH95	Enoyl-CoA hydratase, mitochondrial	Echs1	0	1	0.142324	0.995342	-0.831571	0.14556	-0.0363286	0.987184	-0.122945	0.999218	0.256012	0.972625	-0.575674	0.190152	-0.189062	0.680961
Q8BHA3	D-aminoacyl-tRNA deacylase 2	Dtd2	0	1	-0.852711	0.966983	NA	NA	-0.978455	0.775334	NA	NA	-0.62873	0.985237	-0.661478	0.814403	-1.51601	0.491236
Q8BHG1	Nardilysin	Nrdc	0	1	-0.0572054	0.995342	0.0690465	0.985497	-0.115422	0.987734	-0.172974	0.999218	0.202903	0.999053	0.137454	0.977098	0.830318	0.792907
Q8BHG2	CXXC motif containing zinc binding protein	Czib	0	1	-0.0818339	0.995342	-0.0851317	0.978387	-0.0864183	0.987184	-0.0101644	0.999218	0.282868	0.999053	-0.359797	0.914276	-0.516856	0.799755
Q8BHN3	Neutral alpha-glucosidase AB	Ganab	0	1	0.504955	0.842322	0.504976	0.68718	0.474601	0.6058	0.296821	0.999218	0.55831	0.720479	0.35987	0.674242	0.655753	0.324894
Q8BI84	Transport and Golgi organization protein 1 homolog	Mia3	0	1	0.0986284	0.995342	0.721699	0.322264	-0.382186	0.694366	-0.25517	0.999218	0.22377	0.985237	0.516855	0.449144	0.449212	0.649534
Q8BIJ6	Isoleucine--tRNA ligase, mitochondrial	Iars2	0	1	0.0467404	0.995342	0.209362	0.918245	0.346497	0.765628	-0.0282375	0.999218	-0.467867	0.731387	0.164017	0.9543	-0.142207	0.888013
Q8BJ64	Choline dehydrogenase, mitochondrial	Chdh	0	1	0.0822844	0.995342	0.333343	0.807079	-0.0137359	0.999044	-0.529829	0.999218	-0.258518	0.985237	0.164273	0.955868	0.0478065	0.9764
Q8BJL9	UDP-glucuronosyltransferase	Ugt2b35	0	1	-0.719781	0.880618	1.76991	0.0669455	-0.248867	0.898512	-0.204604	0.999218	-1.39156	0.119703	1.93326	0.00836477	0.0723023	0.971504
Q8BJY1	26S proteasome non-ATPase regulatory subunit 5	Psmd5	0	1	-0.461177	0.995342	0.488271	0.868725	-0.751589	0.755511	-0.617208	0.999218	-0.47075	0.988414	0.0594342	0.988303	-1.08565	0.541796
Q8BK48	Pyrethroid hydrolase Ces2e	Ces2e	0	1	0.526066	0.960343	1.30002	0.0845525	0.414286	0.702722	-0.170473	0.999218	0.457162	0.972625	0.729218	0.539588	0.449821	0.772555
Q8BK64	Activator of 90 kDa heat shock protein ATPase homolog 1	Ahsa1	0	1	-0.63305	0.988801	-0.135684	0.973208	0.17994	0.97531	-0.178963	0.999218	-0.172155	0.999053	0.101567	0.977357	-0.0278166	0.987308
Q8BKZ9	Pyruvate dehydrogenase protein X component, mitochondrial	Pdhx	0	1	0.368162	0.995342	-1.09599	0.417036	-0.96598	0.425167	-0.157345	0.999218	0.396678	0.985237	-0.267352	0.933523	-0.929455	0.431406
Q8BL66	Early endosome antigen 1	Eea1	0	1	1.00951	0.964475	0.116363	0.975162	0.843695	0.775306	0.31627	0.999218	0.425692	0.999053	0.15025	0.973227	1.18178	0.571165
Q8BL97	Serine/arginine-rich splicing factor 7	Srsf7	0	1	0.843176	0.988801	0.692208	0.84094	0.787424	0.702722	0.169377	0.999218	0.0652936	0.999053	0.827719	0.739136	0.689098	0.788961
Q8BLN5	Lanosterol synthase	Lss	0	1	-0.788	0.960343	0.474465	0.910574	-0.981503	0.577775	0.69375	0.999218	-1.03996	0.972625	-0.363822	0.940115	-1.66173	0.198222
Q8BMA6	Signal recognition particle subunit SRP68	Srp68	0	1	-0.326485	0.994595	-0.261671	0.918245	0.175598	0.938604	0.127117	0.999218	-0.467322	0.985237	-0.0484038	0.989537	0.221521	0.932892
Q8BMF4	Dihydrolipoyllysine-residue acetyltransferase component of pyruvate dehydrogenase complex, mitochondrial	Dlat	0	1	0.0104562	0.995342	-1.20465	0.236396	-1.12782	0.126548	-0.843934	0.999218	0.0288878	0.999053	-1.36192	0.206746	-1.51671	0.0363794
Q8BMJ2	Leucine--tRNA ligase, cytoplasmic	Lars1	0	1	-0.278779	0.995342	0.0109796	0.993855	-0.0613818	0.987184	0.376855	0.999218	-0.449938	0.981391	0.0501773	0.980986	-0.168942	0.923509
Q8BML9	Glutamine--tRNA ligase	Qars1	0	1	0.452269	0.995342	-0.170162	0.96104	0.345152	0.900316	0.544257	0.999218	-0.179229	0.999053	0.244969	0.945552	-0.320233	0.895002
Q8BMS1	Trifunctional enzyme subunit alpha, mitochondrial	Hadha	0	1	0.077509	0.995342	1.14678	0.0283693	0.402604	0.648587	-0.199884	0.999218	-0.221972	0.981391	1.08745	0.0499898	0.9349	0.0509988
Q8BP48	Methionine aminopeptidase 1	Metap1	0	1	-0.597994	0.988801	-0.312149	0.916014	-0.585248	0.742325	-1.01788	0.999218	-0.0115082	0.999053	-1.06052	0.419166	-0.993037	0.484421
Q8BP67	60S ribosomal protein L24	Rpl24	0	1	-0.155151	0.995342	-0.253966	0.903003	0.459367	0.716552	0.467851	0.999218	0.0610625	0.999053	0.205127	0.940115	0.246127	0.875266
Q8BQ46	TAF15 RNA polymerase II, TATA box binding protein (TBP)-associated factor	Taf15	0	1	0.278985	0.995342	1.58075	0.71773	1.32309	0.71304	1.0338	0.999218	1.32124	0.974282	1.28897	0.739136	1.45503	0.597737
Q8BRF7	Sec1 family domain-containing protein 1	Scfd1	0	1	0.362421	0.995342	0.138257	0.958506	0.529774	0.736564	-0.0505683	0.999218	0.177866	0.999053	0.700256	0.642649	0.85111	0.555046
Q8BSE0	Regulator of microtubule dynamics protein 2	Rmdn2	0	1	0.688968	0.946755	0.959555	0.527754	0.78092	0.611657	0.235913	0.999218	0.958232	0.720479	1.04756	0.383324	0.0634153	0.973097
Q8BSH9	Nucleosome assembly protein 1-like 1	Nap1l1	0	1	-0.280832	0.995342	1.34729	0.479201	0.342902	0.919277	0.12274	0.999218	0.273497	0.999053	0.649436	0.743933	0.278924	0.920753
Q8BT60	Copine-3	Cpne3	0	1	0.208188	0.995342	-0.477394	0.765138	0.160231	0.93774	-0.313595	0.999218	0.119227	0.999053	-0.235313	0.901326	0.225631	0.857982
Q8BTS3	Guanylate-binding protein 9	Gbp9	0	1	-0.537286	0.995342	-0.755905	0.782087	-0.1108	0.987184	0.304277	0.999218	-0.483914	0.999053	0.86238	0.674242	0.565636	0.787386
Q8BTY1	Kynurenine--oxoglutarate transaminase 1	Kyat1	0	1	-0.00751418	0.995342	-1.15611	0.174686	-0.918956	0.297551	-0.628806	0.999218	0.154881	0.999053	-1.54127	0.0379932	-0.593794	0.649534
Q8BU30	Isoleucine--tRNA ligase, cytoplasmic	Iars1	0	1	0.359236	0.992228	-0.271472	0.918245	-0.081777	0.985352	0.145755	0.999218	-0.0546818	0.999053	0.912389	0.28894	0.492853	0.605776
Q8BUV3	Gephyrin	Gphn	0	1	-0.403361	0.995342	-0.425544	0.788871	-0.433335	0.721596	-0.221682	0.999218	-1.16292	0.620928	-0.360697	0.825041	-0.686546	0.43096
Q8BVI4	Dihydropteridine reductase	Qdpr	0	1	-0.238442	0.995342	-1.51609	0.00310014	-1.72608	0.00467387	-0.472654	0.999218	0.000375417	0.999774	-2.0654	0.000277614	-1.64436	0.00699889
Q8BVQ9	26S proteasome AAA-ATPase subunit RPT1	Psmc2	0	1	-0.29191	0.995342	0.251934	0.909373	-0.235205	0.883609	-0.0991253	0.999218	-0.370959	0.981391	-0.0734564	0.973227	-0.149961	0.932836
Q8BVV6	Eukaryotic translation initiation factor 5	Eif5	0	1	-0.196598	0.995342	0.205006	0.930512	0.018236	0.999044	-0.0466598	0.999218	0.514088	0.948192	0.925492	0.321969	0.21792	0.895002
Q8BW75	Amine oxidase [flavin-containing] B	Maob	0	1	1.08278	0.602229	0.111671	0.969714	0.00456238	0.999044	-0.0633589	0.999218	0.856213	0.791998	-0.178519	0.954835	0.799738	0.538431
Q8BWF0	Succinate-semialdehyde dehydrogenase, mitochondrial	Aldh5a1	0	1	-0.0470616	0.995342	-0.37123	0.872616	-0.302202	0.875556	-1.01719	0.999218	-0.323219	0.999053	-0.569093	0.686848	-0.0216513	0.989583
Q8BWM0	Prostaglandin E synthase 2	Ptges2	0	1	0.0532149	0.995342	-1.2128	0.188274	0.0942373	0.984632	-0.186296	0.999218	0.410343	0.984831	0.072585	0.977098	-0.331526	0.824037
Q8BWN8	Peroxisomal succinyl-coenzyme A thioesterase	Acot4	0	1	-0.608138	0.988801	2.69022	0.0672312	-0.366241	0.896016	-0.205989	0.999218	-1.01367	0.764412	1.10262	0.739136	0.463727	0.846327
Q8BWP5	Alpha-tocopherol transfer protein	Ttpa	0	1	0.0470708	0.995342	0.542245	0.753119	0.316771	0.878397	-0.0940176	0.999218	-0.400125	0.983771	-0.161025	0.954835	-0.534653	0.696194
Q8BWQ1	UDP-glucuronosyltransferase 2A3	Ugt2a3	0	1	0.200329	0.995342	-0.195687	0.903003	1.02484	0.0735826	-0.0243272	0.999218	0.468948	0.918737	-0.315607	0.878219	0.481206	0.580456
Q8BWT1	3-ketoacyl-CoA thiolase, mitochondrial	Acaa2	0	1	0.499778	0.79984	-0.409146	0.714621	0.237815	0.858152	-0.267236	0.999218	0.137791	0.999053	-0.272626	0.823009	0.601379	0.327055
Q8BWU8	Ethanolamine-phosphate phospho-lyase	Etnppl	0	1	0.596513	0.960343	0.494937	0.782461	0.209793	0.931815	-0.712273	0.999218	-0.165433	0.999053	-0.074992	0.977098	-0.754938	0.489321
Q8BWY3	Eukaryotic peptide chain release factor subunit 1	Etf1	0	1	-0.361236	0.995342	-0.677746	0.790537	-0.211097	0.945128	-0.86806	0.999218	-0.333106	0.999053	-0.284333	0.955868	-0.292464	0.931623
Q8BYK6	YTH domain-containing family protein 3	Ythdf3	0	1	-0.529136	0.988801	-0.38412	0.856806	0.357454	0.821478	0.184289	0.999218	0.10302	0.999053	-0.0388177	0.99452	-0.387765	0.798324
Q8C0C7	Phenylalanine--tRNA ligase alpha subunit	Farsa	0	1	0.0404867	0.995342	0.123229	0.96104	-0.0765532	0.984632	-0.0502153	0.999218	-0.0553018	0.999053	-0.373616	0.823009	-0.163111	0.900205
Q8C0D5	Elongation factor-like GTPase 1	Efl1	0	1	-0.467359	0.995342	0.977215	0.746342	0.316703	0.936916	1.00518	0.999218	-0.0686491	0.999053	1.06608	0.675945	1.26681	0.515847
Q8C0E2	Vacuolar protein sorting-associated protein 26B	Vps26b	0	1	0.529004	0.988801	1.3911	0.238091	0.463432	0.817341	1.34079	0.999218	0.511491	0.977248	0.962627	0.522316	1.42747	0.257937
Q8C165	N-fatty-acyl-amino acid synthase/hydrolase PM20D1	Pm20d1	0	1	-0.61837	0.995342	0.298591	0.930512	-0.132458	0.987184	-0.367608	0.999218	-0.17414	0.999053	-0.14362	0.974686	-0.36498	0.907807
Q8C166	Copine-1	Cpne1	0	1	-0.32071	0.988801	0.0898305	0.956835	0.040444	0.989253	0.268549	0.999218	0.159366	0.999053	-0.529733	0.738494	-0.269221	0.880617
Q8C181	Muscleblind-like protein 2	Mbnl2	0	1	-0.0207863	0.995342	0.122561	0.9744	-0.180306	0.957218	0.515512	0.999218	-0.255259	0.999053	-0.387397	0.940115	0.298105	0.891226
Q8C196	Carbamoyl-phosphate synthase [ammonia], mitochondrial	Cps1	0	1	1.01159	0.379074	-2.63409	0.00141088	-0.0558542	0.987184	-0.0731215	0.999218	1.10801	0.182294	-2.53424	0.000813318	-0.860831	0.232232
Q8C2Q7	Heterogeneous nuclear ribonucleoprotein H	Hnrnph1	0	1	0.121524	0.995342	0.505022	0.868725	0.235347	0.937665	0.259465	0.999218	-0.0324253	0.999053	-0.359327	0.837417	-0.119655	0.96424
Q8C2Q8	ATP synthase subunit gamma	Atp5c1	0	1	0.543422	0.960343	-0.61268	0.645605	0.0356857	0.994177	-0.526219	0.999218	0.397012	0.981391	-0.784741	0.36713	-0.210805	0.907065
Q8C483	Seryl-tRNA synthetase	Sars	0	1	0.472033	0.988801	0.747938	0.686479	1.02137	0.435704	0.410756	0.999218	0.877709	0.822957	1.10761	0.387821	1.26699	0.194898
Q8C5H8	NAD kinase 2, mitochondrial	Nadk2	0	1	-0.020624	0.995342	-0.345522	0.790537	0.124092	0.947539	-0.476957	0.999218	0.0284829	0.999053	0.0207238	0.99452	0.427785	0.533049
Q8C5N9	3-keto-steroid reductase	Hsd17b7	0	1	-1.70136	0.926497	0.215325	0.973208	-1.14192	0.679317	-0.32175	0.999218	-0.858942	0.985237	-0.693887	0.911785	-1.1346	0.680961
Q8C5W0	Calmin	Clmn	0	1	-0.650445	0.988801	0.258073	0.953567	-0.663201	0.736564	0.0903682	0.999218	-0.599441	0.982818	-0.625796	0.761847	-0.607384	0.764626
Q8C6B0	Methyltransferase-like 7A1	Mettl7a1	0	1	0.699087	0.874225	0.290436	0.903003	0.23066	0.855074	0.476352	0.999218	0.667915	0.617193	0.179968	0.933523	0.641231	0.531909
Q8C7E7	Starch-binding domain-containing protein 1	Stbd1	0	1	0.706703	0.988801	1.7398	0.232023	0.877934	0.631313	1.45245	0.999218	0.779947	0.918737	-0.0758375	0.973227	0.464554	0.758212
Q8CAQ8	MICOS complex subunit Mic60	Immt	0	1	0.0563484	0.995342	-0.0284544	0.985497	-0.580013	0.694181	-0.425534	0.999218	0.179605	0.999053	-0.331969	0.858397	-0.361885	0.772555
Q8CBB7	AP-1 complex subunit gamma	Ap1g1	0	1	0.599036	0.768418	0.306218	0.856806	0.228629	0.869856	0.266476	0.999218	-0.0271456	0.999053	0.497799	0.662417	0.308376	0.752912
Q8CBM2	Aspartyl/asparaginyl beta-hydroxylase	Asph	0	1	0.637665	0.960343	1.09869	0.384601	0.620011	0.701066	1.24021	0.999218	1.06364	0.617193	0.940381	0.405307	0.865904	0.500276
Q8CC86	Nicotinate phosphoribosyltransferase	Naprt	0	1	-0.624234	0.988801	-0.36356	0.896514	-0.161066	0.943355	-0.195032	0.999218	-0.722531	0.972625	-1.13852	0.36713	-0.412901	0.773824
Q8CC88	von Willebrand factor A domain-containing protein 8	Vwa8	0	1	-0.62309	0.842322	-0.232683	0.859139	-0.263132	0.804201	-0.109698	0.999218	-0.767485	0.617193	0.110566	0.940115	-0.417967	0.428407
Q8CCJ3	E3 UFM1-protein ligase 1	Ufl1	0	1	-0.23119	0.995342	-0.691623	0.872616	0.182666	0.956328	-0.228131	0.999218	-0.136247	0.999053	-0.796296	0.739136	0.0442665	0.983438
Q8CFA2	Aminomethyltransferase, mitochondrial	Amt	0	1	0.228453	0.995342	1.01046	0.692024	0.99905	0.570575	-0.968212	0.999218	0.581471	0.985237	0.00345064	0.998681	0.976162	0.641023
Q8CFX1	GDH/6PGL endoplasmic bifunctional protein	H6pd	0	1	-0.0497606	0.995342	0.208097	0.925069	-0.1236	0.928954	0.238681	0.999218	0.0379514	0.999053	0.453002	0.585291	0.70662	0.233228
Q8CG76	Aflatoxin B1 aldehyde reductase member 2	Akr7a2	0	1	-0.468228	0.690089	-0.130886	0.899022	-0.32931	0.818398	-0.62995	0.999218	-0.313631	0.943111	-0.374543	0.594014	-0.401548	0.50335
Q8CGC7	Bifunctional glutamate/proline--tRNA ligase	Eprs1	0	1	0.146153	0.995342	-0.206675	0.845893	0.342343	0.664815	0.62134	0.999218	0.409826	0.730894	0.173731	0.918177	0.247018	0.771978
Q8CGK3	Lon protease homolog, mitochondrial	Lonp1	0	1	0.460937	0.874225	0.127821	0.916014	0.620737	0.391529	-0.231094	0.999218	0.282218	0.938308	0.647543	0.0842719	0.736059	0.120091
Q8CHP5	Partner of Y14 and mago	Pym1	0	1	-0.432124	0.995342	0.290042	0.949778	-0.340652	0.919277	0.470621	0.999218	0.156087	0.999053	-0.314524	0.943752	-0.207014	0.938124
Q8CHQ9	N-acetyltransferase family 8 member 2	Nat8f2	0	1	0.554854	0.960343	0.706694	0.561138	1.2735	0.126548	0.66636	0.999218	0.30049	0.999053	0.647026	0.636549	1.16068	0.208575
Q8CHR6	Dihydropyrimidine dehydrogenase [NADP(+)]	Dpyd	0	1	0.177005	0.995342	-1.22835	0.0517094	-0.631906	0.539122	-0.183369	0.999218	0.0438875	0.999053	-1.78187	0.018471	-1.55523	0.0290382
Q8CHT0	Delta-1-pyrroline-5-carboxylate dehydrogenase, mitochondrial	Aldh4a1	0	1	0.0581067	0.995342	-1.02229	0.0309977	-0.159684	0.878443	-0.206245	0.999218	-0.198307	0.984831	-1.13734	0.0486578	-0.630318	0.268197
Q8CI51	PDZ and LIM domain protein 5	Pdlim5	0	1	-0.444765	0.995342	-0.239525	0.958506	-0.860077	0.755511	-0.68349	0.999218	-0.78532	0.981391	-0.801359	0.774373	-0.574917	0.788961
Q8CI94	Glycogen phosphorylase, brain form	Pygb	0	1	-0.118951	0.995342	NA	NA	1.138	0.539122	NA	NA	0.415406	0.999053	0.44636	0.911452	0.224478	0.950448
Q8CIE6	Coatomer subunit alpha	Copa	0	1	0.214911	0.995342	0.287534	0.849428	0.453295	0.577363	0.37162	0.999218	0.0363444	0.999053	0.122054	0.9543	0.267031	0.788961
Q8JZK9	Hydroxymethylglutaryl-CoA synthase, cytoplasmic	Hmgcs1	0	1	-2.13154	0.559385	1.48633	0.531666	-3.04356	0.024502	0.410456	0.999218	-2.35664	0.35452	0.228937	0.955868	-2.36798	0.142003
Q8JZN5	Complex I assembly factor ACAD9, mitochondrial	Acad9	0	1	0.476764	0.988801	-0.396275	0.872616	0.201044	0.940256	-0.992108	0.999218	-0.28155	0.999053	-0.512336	0.728713	0.423959	0.788961
Q8JZQ2	AFG3-like protein 2	Afg3l2	0	1	0.151477	0.995342	-0.221608	0.958506	0.0675651	0.989253	-0.439457	0.999218	-0.611402	0.985237	-0.564363	0.825041	0.0727803	0.980478
Q8JZQ9	Eukaryotic translation initiation factor 3 subunit B	Eif3b	0	1	-0.388246	0.988801	-0.049484	0.9744	-0.120473	0.931815	-0.207724	0.999218	-0.147835	0.999053	0.0813427	0.973227	0.549	0.531909
Q8JZR0	Long-chain-fatty-acid--CoA ligase 5	Acsl5	0	1	-0.86702	0.768418	-1.16602	0.506573	-3.06632	5.12188e-05	0.101767	0.999218	-0.7324	0.918737	-1.74543	0.23109	-2.55302	0.00412489
Q8JZU2	Tricarboxylate transport protein, mitochondrial	Slc25a1	0	1	0.235071	0.995342	-0.657075	0.566338	-0.97569	0.306903	-0.259923	0.999218	-0.0952074	0.999053	-0.621759	0.659265	-0.902608	0.183869
Q8JZZ0	UDP-glucuronosyltransferase 3A2	Ugt3a2	0	1	-0.866261	0.768418	-0.131498	0.938619	-0.600681	0.501277	-0.746012	0.999218	-1.00037	0.64175	0.396267	0.739136	-0.128925	0.962623
Q8JZZ5	Phosphatidylinositol transfer protein beta isoform	Pitpnb	0	1	-0.200205	0.995342	-0.411085	0.83267	-0.109218	0.973479	-0.48288	0.999218	0.483715	0.981391	-0.465458	0.619785	-0.297973	0.857982
Q8K010	5-oxoprolinase	Oplah	0	1	-0.246978	0.988801	0.588112	0.327778	-0.437015	0.489311	-0.167372	0.999218	-0.424978	0.801193	0.211672	0.769035	-0.318034	0.64722
Q8K0C4	Lanosterol 14-alpha demethylase	Cyp51a1	0	1	-0.70778	0.995342	1.11239	0.614119	-2.23737	0.434505	0.633196	0.999218	-1.60752	0.718674	-0.313891	0.955868	-2.67343	0.1863
Q8K0D5	Elongation factor G, mitochondrial	Gfm1	0	1	-0.194805	0.995342	-0.68543	0.786306	-0.266476	0.913941	0.159502	0.999218	-0.436926	0.985237	-0.309737	0.920353	-0.136231	0.956426
Q8K0E8	Fibrinogen beta chain	Fgb	0	1	1.55915	0.424985	-0.460231	0.63562	1.22007	0.257538	0.142935	0.999218	0.542668	0.929821	0.0303904	0.988303	0.40981	0.789888
Q8K0Z7	Translational activator of cytochrome c oxidase 1	Taco1	0	1	0.316459	0.995342	-0.770188	0.868725	-0.518509	0.882873	-0.724275	0.999218	0.672477	0.985237	-0.040798	0.99452	-0.1963	0.964022
Q8K154	UDP-glucuronosyltransferase	Ugt2b34	0	1	-0.811299	0.428607	0.789313	0.342427	-0.111415	0.95521	0.239587	0.999218	-0.524923	0.918737	0.861093	0.36713	0.049287	0.971504
Q8K157	Galactose mutarotase	Galm	0	1	0.480642	0.768418	0.364139	0.712975	0.739697	0.252611	-0.0606642	0.999218	0.609096	0.594434	-0.184351	0.911785	-0.00597942	0.995301
Q8K169	UDP-glucuronosyltransferase	Ugt2b5	0	1	-0.205948	0.995342	1.51313	0.069118	0.217395	0.89257	-0.000634132	0.999218	-0.526342	0.837481	1.48738	0.0373054	0.677142	0.46435
Q8K183	Pyridoxal kinase	Pdxk	0	1	-0.507805	0.924458	-0.629604	0.38279	-0.791002	0.191407	0.272401	0.999218	-0.452195	0.675011	-0.576193	0.395713	-0.339766	0.715661
Q8K1K2	26S proteasome regulatory subunit 8	Psmc5	0	1	0.167457	0.995342	-0.10659	0.961426	-0.0505548	0.987184	0.0996784	0.999218	-0.31804	0.985237	0.21023	0.849929	0.152143	0.900088
Q8K1M3	Protein kinase, cAMP dependent regulatory, type II alpha	Prkar2a	0	1	-0.390033	0.995342	-0.708732	0.716363	-0.151251	0.949322	-0.108599	0.999218	-0.17697	0.999053	-0.147974	0.959067	-0.218311	0.918999
Q8K1Z0	Ubiquinone biosynthesis protein COQ9, mitochondrial	Coq9	0	1	1.61062	0.436489	-0.311677	0.944031	0.0788004	0.992621	0.247458	0.999218	0.350142	0.999053	0.0287151	0.99452	-0.0173539	0.995301
Q8K2B3	Succinate dehydrogenase [ubiquinone] flavoprotein subunit, mitochondrial	Sdha	0	1	0.419367	0.765975	-0.968687	0.0421167	-0.400342	0.658129	0.0321491	0.999218	0.403303	0.730894	-0.691349	0.0784072	-0.377596	0.605776
Q8K2C9	Very-long-chain (3R)-3-hydroxyacyl-CoA dehydratase 3	Hacd3	0	1	-1.07727	0.559385	0.629752	0.781547	-1.16392	0.43227	-0.0377329	0.999218	-1.17693	0.382884	0.45545	0.799366	-0.0735278	0.971254
Q8K370	Acyl-CoA dehydrogenase family member 10	Acad10	0	1	-0.282174	0.995342	0.25386	0.915246	-0.245322	0.901858	-0.19169	0.999218	-0.129278	0.999053	0.167937	0.940115	0.00767907	0.995301
Q8K3J1	NADH dehydrogenase [ubiquinone] iron-sulfur protein 8, mitochondrial	Ndufs8	0	1	1.22768	0.428607	-0.602085	0.781547	-0.460054	0.818398	-0.395559	0.999218	0.425324	0.985237	-1.30083	0.388425	-1.3272	0.0855573
Q8K3K7	1-acyl-sn-glycerol-3-phosphate acyltransferase beta	Agpat2	0	1	-1.1449	0.768418	-0.738321	0.63562	-1.11159	0.343735	-0.340951	0.999218	-0.411573	0.985237	-0.574208	0.698677	-1.11808	0.233228
Q8K3M1	Cis-retinol/3alpha hydroxysterol short-chain dehydrogenase-like protein	Rdh16f2	0	1	0.476377	0.995342	1.02088	0.653801	0.414458	0.901858	0.234986	0.999218	-0.252302	0.999053	-0.38708	0.922247	0.970435	0.482052
Q8K411	Presequence protease, mitochondrial	Pitrm1	0	1	-0.246767	0.995342	0.298544	0.884241	-0.427463	0.757599	0.126954	0.999218	-0.790298	0.584285	0.105491	0.973227	-0.415015	0.751843
Q8K4F5	Protein ABHD11	Abhd11	0	1	-0.544617	0.995342	0.0910597	0.9744	0.045916	0.997339	0.394888	0.999218	0.740896	0.941574	0.484368	0.765599	0.688428	0.642294
Q8K4Z3	NAD(P)H-hydrate epimerase	Naxe	0	1	-0.444252	0.995342	0.76783	0.825072	0.254325	0.928954	-0.0919448	0.999218	-0.945957	0.918737	-0.0271233	0.99452	0.217493	0.922234
Q8K5C8	Cis-retinol/androgen dehydrogenase type 3	Rdh9	0	1	-0.643762	0.988801	-0.339333	0.909373	-1.47955	0.380491	-1.43848	0.999218	-1.534	0.319817	-0.60934	0.814403	-0.888528	0.588515
Q8QZR3	Pyrethroid hydrolase Ces2a	Ces2a	0	1	0.765643	0.540833	-0.305167	0.753119	0.128426	0.92358	0.00858317	0.999218	1.23843	0.241059	0.0387531	0.979164	0.335915	0.772555
Q8QZR5	Alanine aminotransferase 1	Gpt	0	1	-0.22182	0.988801	-0.0563351	0.973208	0.0400387	0.989253	-0.158506	0.999218	-0.21829	0.985237	-0.522718	0.641803	-0.482112	0.587215
Q8QZS1	3-hydroxyisobutyryl-CoA hydrolase, mitochondrial	Hibch	0	1	-0.574193	0.884223	-0.722261	0.603383	-0.067319	0.984505	-0.410176	0.999218	-0.25421	0.999053	-0.231818	0.920375	-0.291251	0.802313
Q8QZT1	Acetyl-CoA acetyltransferase, mitochondrial	Acat1	0	1	0.00653252	0.995342	2.04556	0.0173643	1.23869	0.148518	-0.0967482	0.999218	0.296454	0.981391	1.86663	0.0217643	1.67316	0.0218912
Q8QZY1	Eukaryotic translation initiation factor 3 subunit L	Eif3l	0	1	0.607092	0.960343	0.0819591	0.969714	0.0896642	0.968263	0.169081	0.999218	0.48214	0.918737	0.788311	0.417176	0.525241	0.612041
Q8R016	Bleomycin hydrolase	Blmh	0	1	-0.374196	0.995342	-0.491066	0.781794	-0.195216	0.931815	0.0574147	0.999218	-0.129862	0.999053	-0.54683	0.726056	-0.219059	0.891635
Q8R050	Eukaryotic peptide chain release factor GTP-binding subunit ERF3A	Gspt1	0	1	0.670731	0.946755	0.0146352	0.992544	1.48524	0.0574412	0.318709	0.999218	-0.0300798	0.999053	0.978495	0.477185	1.21211	0.194898
Q8R059	UDP-glucose 4-epimerase	Gale	0	1	-0.338061	0.995342	-1.14767	0.462108	-1.12953	0.526359	0.422291	0.999218	-0.447047	0.985237	-0.930077	0.389926	-1.57984	0.0767257
Q8R081	Heterogeneous nuclear ribonucleoprotein L	Hnrnpl	0	1	0.865344	0.936916	0.256166	0.918245	0.6201	0.577363	0.198184	0.999218	0.653583	0.945976	0.949502	0.45286	0.813398	0.570488
Q8R084	UDP-glucuronosyltransferase	Ugt2b1	0	1	0.228014	0.995342	-1.27452	0.189063	-0.285506	0.853208	0.0512063	0.999218	0.163589	0.999053	-0.658246	0.670156	-0.678387	0.40083
Q8R086	Sulfite oxidase, mitochondrial	Suox	0	1	-0.0583513	0.995342	0.361381	0.721326	0.650726	0.435704	-0.480257	0.999218	-0.142894	0.999053	0.503761	0.506248	0.423079	0.620161
Q8R0B4	TAR DNA-binding protein 43	Tardbp	0	1	0.12004	0.995342	-0.283804	0.944306	0.172198	0.976849	-0.014202	0.999218	-0.482445	0.985237	-0.46254	0.911785	1.21411	0.47685
Q8R0F8	Acylpyruvase FAHD1, mitochondrial	Fahd1	0	1	0.701969	0.988801	-0.457099	0.918245	0.810501	0.763336	-0.256912	0.999218	0.574733	0.985237	0.404985	0.923005	0.775643	0.703336
Q8R0F9	SEC14-like protein 4	Sec14l4	0	1	-0.400584	0.960343	-0.165599	0.915246	-0.25733	0.749118	-0.722059	0.999218	-0.474735	0.897343	-0.368375	0.463409	-0.562108	0.38477
Q8R0N6	Hydroxyacid-oxoacid transhydrogenase, mitochondrial	Adhfe1	0	1	-0.887598	0.549096	-0.588138	0.681078	-0.417799	0.71304	0.229052	0.999218	-0.977872	0.600163	0.0145671	0.99452	-0.706717	0.553442
Q8R0V5	Indoleamine 2,3-dioxygenase 2	Ido2	0	1	-1.25766	0.464543	-0.518526	0.790537	-0.305694	0.862652	-0.135618	0.999218	-1.17986	0.710182	-0.978889	0.522316	-0.523931	0.701165
Q8R0W0	Epiplakin	Eppk1	0	1	1.18405	0.988801	-0.858257	0.782461	1.72487	0.621533	0.023974	0.999218	2.0935	0.319817	1.51653	0.556652	1.71979	0.406505
Q8R0X7	Sphingosine-1-phosphate lyase 1	Sgpl1	0	1	0.398857	0.995342	0.849995	0.63562	0.879765	0.570575	0.488507	0.999218	1.30348	0.240435	0.541805	0.803656	0.368188	0.803173
Q8R0Y6	Cytosolic 10-formyltetrahydrofolate dehydrogenase	Aldh1l1	0	1	-0.330874	0.960343	-2.31501	9.23625e-05	-1.44316	0.00970913	-0.455231	0.999218	-0.0532287	0.999053	-2.26648	0.00287326	-2.16316	3.6561e-05
Q8R0Y8	Mitochondrial coenzyme A transporter SLC25A42	Slc25a42	0	1	0.295185	0.995342	0.195653	0.95765	0.884813	0.6058	0.759796	0.999218	-0.358955	0.999053	1.0238	0.539435	0.685193	0.680961
Q8R164	Valacyclovir hydrolase	Bphl	0	1	0.461238	0.856302	0.443971	0.68718	0.79521	0.156837	-0.164875	0.999218	0.261934	0.981391	0.309097	0.728713	0.515149	0.404216
Q8R1B4	Eukaryotic translation initiation factor 3 subunit C	Eif3c	0	1	-0.280932	0.995342	-0.0840562	0.964157	0.0966517	0.943429	0.285019	0.999218	0.0756918	0.999053	0.175569	0.950197	0.365452	0.692003
Q8R1G2	Carboxymethylenebutenolidase homolog	Cmbl	0	1	-1.25127	0.173104	0.687264	0.358789	-0.853054	0.440337	-0.293224	0.999218	-1.06001	0.320598	0.0250535	0.988303	-0.968491	0.210655
Q8R1Q8	Cytoplasmic dynein 1 light intermediate chain 1	Dync1li1	0	1	0.546997	0.988801	-0.276583	0.948887	0.417824	0.898512	0.26694	0.999218	-0.209203	0.999053	-0.64008	0.843052	-0.547441	0.788961
Q8R1S0	Ubiquinone biosynthesis monooxygenase COQ6, mitochondrial	Coq6	0	1	-0.220232	0.995342	-0.21016	0.955183	-0.0568544	0.994881	0.144566	0.999218	-0.534311	0.983771	0.00422053	0.998681	0.178787	0.938304
Q8R1V4	Transmembrane emp24 domain-containing protein 4	Tmed4	0	1	0.464121	0.988801	0.263452	0.915246	0.662569	0.701066	0.146241	0.999218	0.814806	0.872608	0.533411	0.728713	0.905693	0.401675
Q8R2K3	Single-stranded DNA-binding protein, mitochondrial	Ssbp1	0	1	0.0845037	0.995342	-0.328718	0.925069	0.017481	0.999044	-0.0545034	0.999218	0.0827344	0.999053	-0.339696	0.933523	0.01034	0.996516
Q8R2P8	Lysine--tRNA ligase	Kars	0	1	-0.553948	0.960343	-0.412861	0.810191	-0.438712	0.755511	-0.115404	0.999218	-0.231533	0.999053	-0.1009	0.960263	0.394821	0.76107
Q8R2Y8	Peptidyl-tRNA hydrolase 2, mitochondrial	Ptrh2	0	1	0.301995	0.995342	1.2196	0.641984	0.908836	0.808004	0.96373	0.999218	-0.231156	0.999053	1.06961	0.668118	0.685555	0.789888
Q8R3Q6	Protein MIX23	Mix23	0	1	0.650932	0.995342	-0.0610616	0.985497	-0.567134	0.89257	-0.834967	0.999218	0.381737	0.999053	-0.18934	0.974112	0.782185	0.82373
Q8R4H7	N-acetylglutamate synthase, mitochondrial	Nags	0	1	0.815491	0.988801	-0.739595	0.862004	1.03139	0.644325	0.434	0.999218	0.601513	0.990476	-0.37204	0.947492	0.436723	0.886341
Q8R4N0	Citramalyl-CoA lyase, mitochondrial	Clybl	0	1	0.444931	0.988801	0.591595	0.592264	0.392117	0.694366	0.100549	0.999218	-0.13629	0.999053	0.394258	0.671742	0.78153	0.260848
Q8R5C0	Metaxin	Mtx1	0	1	-0.67222	0.79984	0.0580291	0.9744	0.0712676	0.976849	0.0428934	0.999218	-0.215423	0.999053	-0.065588	0.973227	-0.388646	0.696194
Q8R5C5	Beta-centractin	Actr1b	0	1	0.397824	0.994595	-0.0279991	0.98894	-0.278459	0.92358	0.132073	0.999218	-0.560367	0.981391	-0.0999093	0.973227	-0.370881	0.804798
Q8R5I6	Glutathione S-transferase Mu 4	Gstm4	0	1	-0.950759	0.691218	0.232875	0.930512	-1.7267	0.015564	-0.434023	0.999218	-1.57616	0.138826	0.0474505	0.99452	-0.783645	0.597737
Q8R5L1	Complement component 1 Q subcomponent-binding protein, mitochondrial	C1qbp	0	1	-3.07893	0.379074	-1.97516	0.42489	-2.54522	0.246279	-2.05039	0.999218	-0.468789	0.999053	-1.36064	0.581656	-2.78102	0.228529
Q8VBT2	L-serine dehydratase/L-threonine deaminase	Sds	0	1	0.692903	0.751442	-2.53559	0.00688157	-1.13386	0.31739	-0.725031	0.999218	0.328973	0.983771	-2.79601	0.000670003	-1.24141	0.335116
Q8VBW8	Tetratricopeptide repeat protein 36	Ttc36	0	1	-0.61854	0.988801	-0.405473	0.909373	-0.530372	0.811912	0.223638	0.999218	-0.886975	0.918737	-1.42873	0.15548	-0.769438	0.658441
Q8VC28	Aldo-keto reductase family 1 member C13	Akr1c13	0	1	-0.392296	0.988801	0.232719	0.899022	-0.407738	0.702011	-0.56456	0.999218	0.485518	0.981391	0.35397	0.901293	-0.152457	0.914637
Q8VC30	Triokinase/FMN cyclase	Tkfc	0	1	0.979943	0.910313	-0.0153797	0.993855	1.27982	0.311671	0.217776	0.999218	2.02176	0.119703	-1.08322	0.225283	-0.0495886	0.975866
Q8VC97	Beta-ureidopropionase	Upb1	0	1	-1.13325	0.960343	NA	NA	-1.06742	0.570794	NA	NA	0.343947	0.999053	-0.294959	0.922247	-0.0731102	0.976506
Q8VCA4	Cyp4f15 protein	Cyp4f15	0	1	-0.396326	0.988801	-0.0517462	0.985497	-0.0235533	0.999044	-0.0250316	0.999218	-0.115956	0.999053	-0.685899	0.674242	-0.376871	0.891226
Q8VCA8	Secernin-2	Scrn2	0	1	0.0855441	0.995342	0.149776	0.956835	0.503222	0.742325	-0.199259	0.999218	0.900153	0.605392	-0.130132	0.955868	0.709348	0.47685
Q8VCB3	Glycogen [starch] synthase, liver	Gys2	0	1	0.407833	0.960343	-1.2843	0.189063	-1.13009	0.0454724	-0.276437	0.999218	0.673072	0.83983	-1.42852	0.0177741	-1.12562	0.0417252
Q8VCC1	15-hydroxyprostaglandin dehydrogenase [NAD(+)]	Hpgd	0	1	-1.55512	0.315581	0.532109	0.712975	-1.06329	0.24471	-0.716792	0.999218	-2.10088	0.00655241	0.500642	0.462431	-0.624005	0.558912
Q8VCC2	Liver carboxylesterase 1	Ces1	0	1	-0.807314	0.38748	1.18288	0.0125478	-0.45065	0.583337	-0.59553	0.999218	-0.928279	0.211786	0.750262	0.116278	-0.234652	0.884
Q8VCH0	3-ketoacyl-CoA thiolase B, peroxisomal	Acaa1b	0	1	-2.45476	0.0507195	-0.0389254	0.985497	-3.42828	8.56978e-06	-0.636682	0.999218	-2.89404	0.00277362	-0.779911	0.619785	-2.69299	0.0420702
Q8VCM7	Fibrinogen gamma chain	Fgg	0	1	0.962041	0.957585	-0.868115	0.26169	0.661216	0.577363	-0.0245107	0.999218	0.0524531	0.999053	-0.326468	0.848228	-0.0966859	0.971254
Q8VCM8	Nicalin	Ncln	0	1	-0.345885	0.995342	-0.660116	0.915246	-1.46803	0.676718	-0.574676	0.999218	-0.529816	0.999053	-0.527668	0.920375	-1.48822	0.603435
Q8VCN5	Cystathionine gamma-lyase	Cth	0	1	-0.985302	0.297745	-1.51499	0.0308798	-1.61285	0.00705464	-0.0450429	0.999218	-1.0379	0.224497	-1.44721	0.143746	-1.76409	0.0112447
Q8VCQ8	Caldesmon 1	Cald1	0	1	-0.936472	0.988801	0.557264	0.916014	-0.0184124	0.999044	0.271901	0.999218	-0.338266	0.999053	-0.904137	0.799366	-1.01858	0.649534
Q8VCR2	17-beta-hydroxysteroid dehydrogenase 13	Hsd17b13	0	1	0.565317	0.988801	0.570797	0.859139	0.768394	0.71304	0.305657	0.999218	0.654152	0.974282	0.075645	0.981918	0.0593458	0.976506
Q8VCT3	Aminopeptidase B	Rnpep	0	1	0.483	0.995342	0.453541	0.858437	0.162307	0.941176	0.759434	0.999218	0.468317	0.981391	0.77605	0.647934	0.75007	0.409049
Q8VCT4	Carboxylesterase 1D	Ces1d	0	1	-0.186581	0.995342	2.44189	0.00139557	-0.0517785	0.968539	-0.232316	0.999218	0.0883595	0.999053	1.75821	0.0609346	0.690097	0.644757
Q8VCU1	Carboxylesterase 3B	Ces3b	0	1	0.0704181	0.995342	-1.53483	0.150174	-0.729941	0.702011	0.543216	0.999218	0.0880317	0.999053	-0.463691	0.859818	-0.701831	0.643541
Q8VCW8	Medium-chain acyl-CoA ligase ACSF2, mitochondrial	Acsf2	0	1	-0.318279	0.768418	1.00816	0.0144162	0.738528	0.0531588	-0.167026	0.999218	-0.554525	0.319817	1.28566	0.00251535	0.574121	0.145595
Q8VCX1	Aldo-keto reductase family 1 member D1	Akr1d1	0	1	-0.0214746	0.995342	-0.608993	0.606602	-0.568186	0.566166	0.374918	0.999218	-0.0958684	0.999053	-0.692637	0.500271	-0.914988	0.163037
Q8VCZ9	Hydroxyproline dehydrogenase	Prodh2	0	1	0.157838	0.995342	-0.297212	0.909681	0.251053	0.908756	-0.122062	0.999218	-0.474132	0.981391	-0.137728	0.955868	0.0467876	0.980572
Q8VDD5	Myosin-9	Myh9	0	1	0.0830397	0.995342	0.0470326	0.985497	0.289924	0.931815	0.859584	0.999218	-0.771874	0.959787	0.347782	0.940115	0.306042	0.926134
Q8VDG5	Phosphopantothenate--cysteine ligase	Ppcs	0	1	0.0486621	0.995342	-0.262096	0.909373	-0.125995	0.976849	-0.252563	0.999218	-0.384118	0.985237	-0.363533	0.790964	-0.760582	0.412774
Q8VDG7	Platelet-activating factor acetylhydrolase 2, cytoplasmic	Pafah2	0	1	-0.280677	0.995342	-0.176323	0.955183	-0.583238	0.720171	0.182926	0.999218	-0.287993	0.999053	-0.0456337	0.981918	-0.166315	0.939291
Q8VDJ3	Vigilin	Hdlbp	0	1	0.629986	0.768418	0.137419	0.903003	0.767432	0.23613	0.444941	0.999218	0.615243	0.305554	0.496137	0.506248	0.763757	0.282292
Q8VDK1	Deaminated glutathione amidase	Nit1	0	1	0.362496	0.995342	0.121704	0.966481	0.47541	0.808666	0.35503	0.999218	0.0174923	0.999053	-0.0156237	0.99452	-0.318573	0.879978
Q8VDM4	26S proteasome non-ATPase regulatory subunit 2	Psmd2	0	1	-0.0472179	0.995342	0.1168	0.915246	-0.401621	0.434505	0.0894716	0.999218	-0.456876	0.708494	-0.142312	0.898931	-0.161947	0.683614
Q8VDM6	Heterogeneous nuclear ribonucleoprotein U-like protein 1	Hnrnpul1	0	1	0.285924	0.995342	-1.18003	0.206144	-0.430457	0.762761	-0.345285	0.999218	-0.294465	0.999053	0.00106983	0.999797	0.151514	0.892715
Q8VDN2	Sodium/potassium-transporting ATPase subunit alpha-1	Atp1a1	0	1	0.516504	0.882806	-0.132596	0.936094	0.549569	0.621533	-0.0879159	0.999218	0.771934	0.460682	0.684024	0.318548	0.585498	0.398618
Q8VDQ1	Prostaglandin reductase 2	Ptgr2	0	1	0.192063	0.995342	0.295281	0.915246	0.19267	0.941176	-0.158593	0.999218	0.522367	0.984831	-0.0860493	0.974686	0.176913	0.938304
Q8VE38	Oxidoreductase NAD-binding domain-containing protein 1	Oxnad1	0	1	0.112605	0.995342	NA	NA	0.141071	0.989253	NA	NA	0.864032	0.985237	0.379869	0.955868	0.426423	0.922923
Q8VEK0	Cell cycle control protein 50A	Tmem30a	0	1	-0.647619	0.988801	0.437789	0.903003	0.410459	0.86605	0.256747	0.999218	0.179615	0.999053	1.14492	0.445931	0.721428	0.669056
Q8VEK3	Heterogeneous nuclear ribonucleoprotein U	Hnrnpu	0	1	0.138482	0.995342	0.541041	0.765421	0.582596	0.621533	0.213992	0.999218	0.792447	0.600163	0.807197	0.465333	0.869008	0.40083
Q8VEM8	Phosphate carrier protein, mitochondrial	Slc25a3	0	1	0.453261	0.946755	-0.206712	0.899022	-0.0629293	0.987184	0.25374	0.999218	0.6365	0.385033	0.133485	0.940115	0.250093	0.796181
Q8VHE0	Translocation protein SEC63 homolog	Sec63	0	1	0.324116	0.995342	0.0048376	0.998422	0.827375	0.583337	-0.21587	0.999218	0.636016	0.945976	0.934706	0.496865	0.959196	0.452851
Q8VI47	ATP-binding cassette sub-family C member 2	Abcc2	0	1	-0.776729	0.957585	-0.233678	0.918245	-0.241655	0.926699	-0.0310606	0.999218	-1.05978	0.450941	0.581775	0.723022	-0.2278	0.880617
Q8VIJ6	Splicing factor, proline- and glutamine-rich	Sfpq	0	1	0.133784	0.995342	0.0540699	0.9744	0.612805	0.526359	-0.0752365	0.999218	0.389833	0.981391	0.496215	0.588074	0.460935	0.680961
Q8WTY4	Anamorsin	Ciapin1	0	1	-1.07319	0.988801	0.122091	0.979569	-0.79496	0.823833	-0.0887101	0.999218	-0.61858	0.999053	-0.829737	0.843052	-0.111999	0.973106
Q91V01	Lysophospholipid acyltransferase 5	Lpcat3	0	1	-0.0354081	0.995342	-0.244972	0.958506	-0.655104	0.862652	-0.23148	0.999218	-0.680392	0.999026	-0.265873	0.969954	0.533221	0.796181
Q91V41	Ras-related protein Rab-14	Rab14	0	1	0.139022	0.995342	0.089992	0.973208	-0.0469721	0.987437	0.23914	0.999218	0.24634	0.999053	0.473349	0.753736	1.20403	0.0672784
Q91V55	40S ribosomal protein S5	Rps5	0	1	-0.0704304	0.995342	0.105146	0.95342	0.128588	0.93774	0.459949	0.999218	-0.163022	0.999053	0.214454	0.863529	0.0773341	0.962623
Q91V76	Ester hydrolase C11orf54 homolog	1 SV	0	1	-0.482875	0.739322	0.608126	0.538748	0.173787	0.915533	-0.382633	0.999218	-0.390761	0.945976	0.113816	0.945552	-0.0812453	0.964022
Q91VA0	Acyl-coenzyme A synthetase ACSM1, mitochondrial	Acsm1	0	1	0.540904	0.960343	0.586043	0.721326	1.14608	0.148518	-0.0164812	0.999218	0.53184	0.918737	0.969298	0.263221	1.41911	0.0300453
Q91VA7	Isocitrate dehydrogenase [NAD] subunit, mitochondrial	Idh3b	0	1	-0.221466	0.995342	-0.470166	0.915246	-0.500333	0.919277	-0.0509885	0.999218	0.0396042	0.999053	-0.0274941	0.99452	-0.146232	0.966839
Q91VB8	Alpha globin 1	Hba-a1	0	1	1.23722	0.960343	0.0396954	0.986573	2.04041	0.425167	-0.517819	0.999218	0.0656447	0.999053	-0.271295	0.954835	0.161236	0.971254
Q91VC3	Eukaryotic initiation factor 4A-III	Eif4a3	0	1	0.570978	0.995342	0.329853	0.958506	0.768547	0.827068	0.665536	0.999218	0.445523	0.999053	1.00643	0.81365	1.29701	0.696194
Q91VD9	NADH-ubiquinone oxidoreductase 75 kDa subunit, mitochondrial	Ndufs1	0	1	0.471139	0.865442	-0.754007	0.376407	-0.847073	0.311671	-0.671277	0.999218	0.142703	0.999053	-0.831071	0.331999	-1.14087	0.0767257
Q91VF2	Histamine N-methyltransferase	Hnmt	0	1	0.180682	0.995342	-0.608802	0.856806	0.0563953	0.994881	-0.202752	0.999218	0.77294	0.929821	-2.07793	0.0885799	-1.35415	0.255146
Q91VK2	Eef1d protein	Eef1d	0	1	0.128072	0.995342	-0.0951979	0.9744	0.265848	0.906635	-0.463025	0.999218	0.156847	0.999053	-0.281028	0.92564	0.208571	0.927553
Q91VM9	Inorganic pyrophosphatase 2, mitochondrial	Ppa2	0	1	-0.202024	0.995342	-0.334037	0.872616	-0.156153	0.943355	0.0953986	0.999218	0.0594727	0.999053	-0.190778	0.940115	0.0793809	0.971504
Q91VR5	ATP-dependent RNA helicase DDX1	Ddx1	0	1	-0.48115	0.995342	0.167307	0.955183	0.287926	0.877983	-0.729562	0.999218	0.00859863	0.999053	-0.309695	0.901293	-0.47242	0.772555
Q91VS7	Microsomal glutathione S-transferase 1	Mgst1	0	1	-0.966417	0.960343	0.350736	0.918245	-0.755055	0.775334	-0.563466	0.999218	-0.346435	0.999053	-0.479789	0.870833	-0.922577	0.612041
Q91VT4	3-oxoacyl-[acyl-carrier-protein] reductase	Cbr4	0	1	-0.53506	0.995342	-0.699132	0.68718	-0.152105	0.940256	-0.283967	0.999218	-0.697668	0.918737	-0.689516	0.695316	-1.06012	0.356652
Q91W43	Glycine dehydrogenase (decarboxylating), mitochondrial	Gldc	0	1	0.894412	0.832817	0.162223	0.95765	1.66564	0.0574412	0.00708833	0.999218	0.995412	0.720479	-0.021076	0.99452	0.93647	0.330343
Q91W50	Cold shock domain-containing protein E1	Csde1	0	1	-0.19984	0.995342	-0.318532	0.889316	0.139473	0.888127	-0.0131912	0.999218	-0.560696	0.918737	-0.711803	0.587438	-0.269674	0.82373
Q91W64	Cytochrome P450 2C70	Cyp2c70	0	1	1.9535	0.325502	-0.823947	0.527754	1.89333	0.0793613	1.22912	0.999218	1.99203	0.119703	0.162333	0.9543	1.84193	0.0404448
Q91WD5	NADH dehydrogenase [ubiquinone] iron-sulfur protein 2, mitochondrial	Ndufs2	0	1	-0.147747	0.995342	-0.594239	0.68718	-0.686308	0.621533	-0.482437	0.999218	-0.318792	0.985237	-1.16353	0.241762	-1.3208	0.20924
Q91WE4	UPF0729 protein C18orf32 homolog	3 SV	0	1	-0.877033	0.988801	0.844592	0.84088	-0.131233	0.987437	-0.114669	0.999218	-0.977433	0.918737	-0.303587	0.951142	-0.753929	0.753349
Q91WG0	Acylcarnitine hydrolase	Ces2c	0	1	-0.859811	0.842322	-0.515367	0.838545	-0.279716	0.901858	0.317817	0.999218	-1.26314	0.447493	0.456481	0.825041	-0.502163	0.658363
Q91WK1	SPRY domain-containing protein 4	Spryd4	0	1	0.941131	0.38748	-0.249554	0.914698	0.0789367	0.987184	0.340411	0.999218	0.0358306	0.999053	0.073394	0.974112	0.22762	0.885729
Q91WK2	Eukaryotic translation initiation factor 3 subunit H	Eif3h	0	1	0.157748	0.995342	0.00992871	0.98894	0.358353	0.679317	0.690493	0.999218	0.16371	0.999053	0.389115	0.652026	0.371022	0.683614
Q91WL5	Cytochrome P450 4A12A	Cyp4a12a	0	1	-0.830292	0.686555	-0.978117	0.312052	-1.74174	0.0369251	0.478185	0.999218	-0.827657	0.374631	0.072771	0.968279	-1.47404	0.143449
Q91WM2	Haloacid dehalogenase-like hydrolase domain-containing 5	Hdhd5	0	1	0.316351	0.995342	0.559614	0.68718	1.20063	0.126548	0.184963	0.999218	0.125835	0.999053	0.321376	0.823465	0.664978	0.458643
Q91WN4	Kynurenine 3-monooxygenase	Kmo	0	1	0.0909836	0.995342	-0.886793	0.285604	0.293253	0.829202	-0.233742	0.999218	0.0149801	0.999053	-0.446273	0.722759	0.210735	0.86555
Q91WQ3	Tyrosine--tRNA ligase, cytoplasmic	Yars1	0	1	-0.425991	0.988801	0.0188872	0.989257	-0.0374803	0.994881	0.455907	0.999218	-0.0969316	0.999053	-0.221491	0.940115	-0.0494919	0.979647
Q91WS0	CDGSH iron-sulfur domain-containing protein 1	Cisd1	0	1	0.335688	0.995342	-1.23166	0.312185	-1.53023	0.156837	-0.264433	0.999218	0.573567	0.918737	-1.28394	0.136194	-1.16087	0.275391
Q91WT7	3-alpha-hydroxysteroid dehydrogenase type 1	Akr1c14	0	1	-0.176291	0.995342	1.77696	0.048336	0.836662	0.489311	0.1518	0.999218	0.197239	0.999053	1.80514	0.0165568	0.971981	0.20924
Q91WT8	RNA-binding protein 47	Rbm47	0	1	-0.121104	0.995342	-1.32653	0.557155	-0.0269699	0.999044	0.90034	0.999218	-0.918993	0.981391	0.66769	0.870345	-0.161956	0.971504
Q91WT9	Cystathionine beta-synthase	Cbs	0	1	0.867152	0.325502	0.317873	0.697986	0.147606	0.92358	0.13688	0.999218	0.848023	0.241059	-0.696888	0.0784072	0.5498	0.293078
Q91WU0	Carboxylesterase 1F	Ces1f	0	1	0.0871391	0.995342	1.45936	0.00039388	-0.210238	0.689347	0.0901081	0.999218	0.253527	0.981391	0.737845	0.357022	0.324723	0.771978
Q91WU5	Arsenite methyltransferase	As3mt	0	1	-0.166087	0.995342	-0.41411	0.792975	-0.919501	0.537508	0.233115	0.999218	-0.53961	0.961752	-0.847908	0.636549	-0.646297	0.549423
Q91X34	Bile acid-CoA:amino acid N-acyltransferase	Baat	0	1	-0.154714	0.995342	0.766581	0.345246	0.734593	0.442019	0.39312	0.999218	0.651229	0.730894	0.504751	0.785866	1.01571	0.0592305
Q91X52	L-xylulose reductase	Dcxr	0	1	0.0580858	0.995342	-0.69847	0.619365	-0.307757	0.804201	-0.413182	0.999218	0.22709	0.999053	-0.334517	0.912642	-0.426874	0.693064
Q91X72	Hemopexin	Hpx	0	1	1.98064	0.315581	-0.132786	0.944031	2.2284	0.0360298	1.36747	0.999218	1.07057	0.305554	0.282745	0.878488	1.77841	0.0987885
Q91X75	Cyp2a4 protein	Cyp2a5	0	1	-2.62172	0.0566944	0.15647	0.9744	-1.53096	0.249071	-1.87484	0.999218	-3.89593	5.05544e-06	0.303516	0.895031	-1.85668	0.158826
Q91X77	Cytochrome P450 2C50	Cyp2c50	0	1	0.207727	0.995342	0.760386	0.124325	1.32214	0.0552436	0.427511	0.999218	-0.609053	0.675011	0.656389	0.570813	0.442871	0.683614
Q91X83	S-adenosylmethionine synthase isoform type-1	Mat1a	0	1	-0.0479028	0.995342	-0.342983	0.68718	-1.00436	0.175997	-0.391139	0.999218	-0.299631	0.981391	-1.37878	0.0842719	-1.22181	0.1657
Q91X91	Nicotinate-nucleotide pyrophosphorylase [carboxylating]	Qprt	0	1	0.0219611	0.995342	-1.2345	0.0554271	-0.662385	0.380491	-0.329024	0.999218	0.102774	0.999053	-1.32026	0.018471	-0.738847	0.259792
Q91XC9	Peroxisomal membrane protein PEX16	Pex16	0	1	-1.99223	0.297745	0.591805	0.697986	-1.2939	0.25735	-0.244936	0.999218	-1.47339	0.323003	-0.116142	0.969954	-1.2608	0.251375
Q91XD4	Formimidoyltransferase-cyclodeaminase	Ftcd	0	1	0.194725	0.995342	-1.15434	0.032934	-0.237658	0.855559	-0.45592	0.999218	0.410957	0.950618	-1.29432	0.0390139	-0.713324	0.234494
Q91XD7	Protein disulfide isomerase Creld1	Creld1	0	1	-0.236852	0.995342	1.00451	0.653801	-0.270858	0.936021	0.0786193	0.999218	-0.764729	0.981391	0.252007	0.954835	0.342515	0.895002
Q91XE0	Glycine N-acyltransferase	Glyat	0	1	0.607073	0.878609	0.628973	0.60018	1.01727	0.17773	0.121157	0.999218	0.528671	0.873133	0.519501	0.58384	1.11377	0.0509742
Q91XE4	N-acyl-aromatic-L-amino acid amidohydrolase (carboxylate-forming)	Acy3	0	1	0.303837	0.995342	0.147773	0.944275	0.74277	0.537508	-0.250064	0.999218	0.405073	0.977248	0.0977656	0.973227	0.45765	0.626714
Q91XF0	Pyridoxine-5'-phosphate oxidase	Pnpo	0	1	-0.276653	0.995342	0.594591	0.721326	-0.160019	0.940256	0.306538	0.999218	-0.486573	0.977248	-0.0391948	0.988303	-0.0945294	0.962623
Q91XH5	Sepiapterin reductase	Spr	0	1	0.460145	0.645982	0.362856	0.763801	0.327801	0.86102	0.388762	0.999218	0.523461	0.730894	0.100869	0.955868	0.158308	0.923509
Q91Y97	Fructose-bisphosphate aldolase B	Aldob	0	1	0.790594	0.844446	-0.33761	0.853708	0.00731556	0.999044	-0.812484	0.999218	1.17864	0.382884	-1.26582	0.0616013	-0.449954	0.716836
Q91YH5	Atlastin-3	Atl3	0	1	-0.331171	0.936916	0.982116	0.0581012	-0.00998439	0.999044	0.204985	0.999218	-0.299079	0.981391	0.689871	0.321466	0.128185	0.891226
Q91YI0	Argininosuccinate lyase	Asl	0	1	0.63995	0.584667	-1.43404	0.0309977	-0.149637	0.932204	-0.354138	0.999218	0.779358	0.296677	-1.80997	0.0179148	-1.38483	0.0143087
Q91YN5	UDP-N-acetylhexosamine pyrophosphorylase	Uap1	0	1	-0.168395	0.995342	1.09845	0.645605	-0.630198	0.806324	-0.349664	0.999218	0.0287155	0.999053	-0.00457727	0.998681	-0.532849	0.793092
Q91YP0	L-2-hydroxyglutarate dehydrogenase, mitochondrial	L2hgdh	0	1	0.278772	0.995342	-0.16709	0.956835	0.439731	0.829202	0.166901	0.999218	0.16317	0.999053	0.205239	0.947492	0.253208	0.884
Q91YP3	Deoxyribose-phosphate aldolase	Dera	0	1	0.568985	0.995342	0.661493	0.824327	0.941064	0.577363	0.385612	0.999218	0.276951	0.999053	0.105752	0.977098	0.338597	0.891226
Q91YQ5	Dolichyl-diphosphooligosaccharide--protein glycosyltransferase subunit 1	Rpn1	0	1	0.0374659	0.995342	-0.337711	0.622493	0.145325	0.901858	0.406888	0.999218	0.390638	0.918737	0.503816	0.498185	0.516522	0.597737
Q91YS7	Dual-specificity mitogen-activated protein kinase kinase 2	Map2k2	0	1	-0.496692	0.988801	-0.876242	0.477956	-0.102558	0.984505	-0.656543	0.999218	-0.191113	0.999053	-1.05382	0.386315	0.0948316	0.964124
Q91YW3	DnaJ homolog subfamily C member 3	Dnajc3	0	1	0.349287	0.995342	0.453799	0.889316	1.20494	0.425167	0.637823	0.999218	0.753759	0.93671	0.994203	0.562191	1.29253	0.314986
Q91YZ8	Polyadenylate-binding protein	Pabpc4	0	1	-0.96125	0.995342	-1.17505	0.853708	-0.921465	0.753586	0.111815	0.999218	0.147687	0.999053	-1.64427	0.482616	0.0729654	0.981234
Q91Z53	Glyoxylate reductase/hydroxypyruvate reductase	Grhpr	0	1	-0.5015	0.724812	0.362551	0.703103	0.27645	0.805777	-0.0606885	0.999218	0.181176	0.999053	0.319946	0.723022	0.042144	0.973106
Q91ZA3	Propionyl-CoA carboxylase alpha chain, mitochondrial	Pcca	0	1	0.516398	0.572884	-0.660489	0.214031	-0.0187666	0.998578	-0.196197	0.999218	0.55829	0.822957	-0.405998	0.619305	0.0397402	0.971504
Q91ZE0	Trimethyllysine dioxygenase, mitochondrial	Tmlhe	0	1	0.419362	0.995342	-0.697532	0.731326	0.286877	0.921105	-0.268642	0.999218	-0.411234	0.985237	-0.388956	0.859735	-0.372059	0.830377
Q91ZH7	Phospholipase ABHD3	Abhd3	0	1	-0.328784	0.995342	0.541219	0.893047	0.0604199	0.994881	0.457196	0.999218	-0.832275	0.918737	0.757798	0.760732	-0.0160523	0.995301
Q91ZJ5	UTP--glucose-1-phosphate uridylyltransferase	Ugp2	0	1	0.323944	0.995342	-0.386532	0.782461	-0.135806	0.937119	-0.66756	0.999218	0.545419	0.918737	-0.895781	0.145	-0.373427	0.772049
Q920A5	Retinoid-inducible serine carboxypeptidase	Scpep1	0	1	-0.360921	0.995342	-0.546425	0.895786	-0.688403	0.755511	0.173302	0.999218	-0.730336	0.981391	1.34325	0.473636	-0.644723	0.731302
Q920A7	AFG3-like protein 1	Afg3l1	0	1	-0.553231	0.995342	0.252461	0.961672	1.16877	0.690604	0.3457	0.999218	-0.932942	0.972625	-0.00908142	0.998681	0.238837	0.946213
Q920E5	Farnesyl pyrophosphate synthase	Fdps	0	1	-2.78426	0.0597547	-2.60053	0.0165484	-4.69769	1.67172e-05	0.248766	0.999218	-2.6048	0.0571975	-2.83907	0.0251241	-4.37202	0.000172397
Q921G7	Electron transfer flavoprotein-ubiquinone oxidoreductase, mitochondrial	Etfdh	0	1	-0.0139943	0.995342	0.145345	0.916014	0.037725	0.987437	-0.327283	0.999218	-0.137513	0.999053	0.0925007	0.954835	-0.0235	0.980572
Q921H8	3-ketoacyl-CoA thiolase A, peroxisomal	Acaa1a	0	1	-2.13386	0.197607	0.43956	0.846708	-3.13312	0.00031148	-0.127033	0.999218	-2.54529	0.00825897	-0.461664	0.825041	-2.51127	0.0290382
Q921I1	Serotransferrin	Tf	0	1	1.0266	0.800059	1.5744	0.139672	2.10112	0.0219502	0.0254919	0.999218	0.404822	0.981391	0.593229	0.668118	1.5071	0.0767257
Q921X9	Protein disulfide-isomerase A5	Pdia5	0	1	-0.170049	0.995342	-0.779451	0.595195	-0.0890561	0.986666	0.581109	0.999218	0.0637162	0.999053	-0.325464	0.920353	-0.429357	0.789888
Q922B1	ADP-ribose glycohydrolase MACROD1	Macrod1	0	1	-0.521348	0.995342	0.0583403	0.985497	-0.573269	0.88092	0.296304	0.999218	0.0241632	0.999053	-0.83652	0.765599	-0.300973	0.927553
Q922B2	Aspartate--tRNA ligase, cytoplasmic	Dars1	0	1	-0.113468	0.995342	-0.263833	0.781547	-0.0842422	0.943355	-0.331131	0.999218	-0.10268	0.999053	-0.197938	0.777181	-0.283877	0.52081
Q922D8	C-1-tetrahydrofolate synthase, cytoplasmic	Mthfd1	0	1	-0.363456	0.765975	-0.614635	0.0467166	-0.551131	0.402429	-0.172918	0.999218	-0.174834	0.985237	-0.708422	0.103873	-0.895968	0.0423463
Q922E4	Ethanolamine-phosphate cytidylyltransferase	Pcyt2	0	1	-0.323581	0.995342	-1.34895	0.322264	-1.58381	0.248815	-0.465628	0.999218	-0.122468	0.999053	-2.12807	0.0486578	-1.77844	0.0897739
Q922I7	Polypyrimidine tract-binding protein 1	Ptbp1	0	1	-0.130197	0.995342	-0.125635	0.969714	0.227021	0.936021	-0.598309	0.999218	-0.531952	0.985237	-0.818942	0.61121	-0.261109	0.891226
Q922Q1	Mitochondrial amidoxime reducing component 2	Mtarc2	0	1	-0.0422512	0.995342	-0.240205	0.918245	-0.249471	0.919277	-0.132312	0.999218	0.151932	0.999053	-0.0959106	0.973227	0.262977	0.853578
Q922Q8	Leucine-rich repeat-containing protein 59	Lrrc59	0	1	-0.451241	0.995342	0.0962021	0.9744	0.889313	0.566224	1.30926	0.999218	-0.0471682	0.999053	0.214279	0.955868	0.259539	0.928916
Q923D2	Flavin reductase (NADPH)	Blvrb	0	1	-0.888182	0.779214	1.23477	0.5048	-0.517963	0.742325	-0.775331	0.999218	-0.56633	0.981391	1.13438	0.471818	0.335989	0.891226
Q924B0	Inositol-1-monophosphatase	Impa1	0	1	0.0332737	0.995342	1.79533	0.284679	1.12158	0.537508	0.140559	0.999218	0.591389	0.985237	1.04857	0.636549	0.26465	0.924631
Q924Y0	Gamma-butyrobetaine dioxygenase	Bbox1	0	1	-0.0502134	0.995342	-0.379145	0.857123	0.446384	0.840178	0.672638	0.999218	0.19096	0.999053	-0.459234	0.619785	-0.243585	0.875266
Q924Z4	Ceramide synthase 2	Cers2	0	1	0.0939324	0.995342	-1.16633	0.38279	-0.249653	0.89257	0.581547	0.999218	-0.0748455	0.999053	-0.771112	0.540974	-0.491096	0.676721
Q925I1	ATPase family AAA domain-containing protein 3	Atad3	0	1	-0.310018	0.985627	-0.217879	0.876434	-0.208601	0.798749	0.333042	0.999218	-0.41006	0.669642	-0.262234	0.790151	-0.314844	0.574774
Q925N2	Sideroflexin-2	Sfxn2	0	1	-0.753553	0.995342	-1.72265	0.557937	-1.49803	0.647906	-0.493023	0.999218	-0.41863	0.999053	-1.42767	0.53864	0.552996	0.879421
Q93092	Transaldolase	Taldo1	0	1	-0.925832	0.325502	-0.0482266	0.975162	-0.766216	0.267474	-0.523272	0.999218	-0.765081	0.582281	-0.288399	0.785866	-0.983771	0.172906
Q99020	Heterogeneous nuclear ribonucleoprotein A/B	Hnrnpab	0	1	-0.467978	0.995342	0.55278	0.896514	-0.189898	0.968263	0.494519	0.999218	-0.140488	0.999053	0.271848	0.9543	-0.191864	0.960938
Q99J08	SEC14-like protein 2	Sec14l2	0	1	-0.699901	0.540398	-0.877396	0.194837	-1.1005	0.00878788	-0.241969	0.999218	-0.241597	0.985237	-1.03125	0.103873	-1.39867	0.0193615
Q99J39	Malonyl-CoA decarboxylase, mitochondrial	Mlycd	0	1	-0.193837	0.995342	-0.658311	0.782087	-0.55531	0.72092	0.366275	0.999218	-0.754739	0.822957	-0.273127	0.921652	-0.54623	0.704493
Q99J56	Derlin-1	Derl1	0	1	-1.34566	0.960343	-0.295011	0.961672	-1.09351	0.694181	-1.45613	0.999218	-1.0442	0.985237	-1.87128	0.45286	-0.248399	0.962623
Q99J99	3-mercaptopyruvate sulfurtransferase	Mpst	0	1	-1.14382	0.768418	-1.6086	0.227476	-0.991522	0.526686	-0.556435	0.999218	-0.997426	0.730977	-1.58074	0.172064	-1.94435	0.0433568
Q99JB2	Stomatin-like protein 2, mitochondrial	Stoml2	0	1	-1.32817	0.424985	0.302295	0.947382	-0.0694392	0.989253	-0.170553	0.999218	-0.251717	0.999053	0.461005	0.950197	0.0772615	0.979619
Q99JF5	Diphosphomevalonate decarboxylase	Mvd	0	1	-2.46336	0.539786	-1.1293	0.71773	-3.78973	0.0234584	0.263399	0.999218	-2.33601	0.594434	-2.11983	0.445931	-3.15567	0.0855573
Q99JI4	26S proteasome non-ATPase regulatory subunit 6	Psmd6	0	1	0.264933	0.995342	-0.511222	0.823806	-0.371355	0.747892	-0.40799	0.999218	-0.590892	0.968288	-0.844724	0.383324	-0.222083	0.884369
Q99JR1	Sideroflexin-1	Sfxn1	0	1	-0.601795	0.988801	-1.19235	0.346663	-0.151193	0.956574	-0.707149	0.999218	-0.191098	0.999053	-1.41533	0.257324	-0.653073	0.743739
Q99JT9	1,2-dihydroxy-3-keto-5-methylthiopentene dioxygenase	Adi1	0	1	0.22907	0.995342	-0.323578	0.948887	0.168008	0.978758	-0.590933	0.999218	-0.605558	0.985237	-1.02441	0.705922	-1.13858	0.59885
Q99JX4	Eukaryotic translation initiation factor 3 subunit M	Eif3m	0	1	-0.201998	0.995342	0.226836	0.936035	0.613409	0.73262	0.186423	0.999218	0.0728304	0.999053	-0.139904	0.966895	0.244376	0.91908
Q99JY0	Trifunctional enzyme subunit beta, mitochondrial	Hadhb	0	1	0.0171241	0.995342	1.20809	0.0422138	0.400864	0.594717	-0.325074	0.999218	-0.150041	0.999053	0.986782	0.116278	0.767525	0.198222
Q99JY3	GTPase IMAP family member 4	Gimap4	0	1	0.354377	0.995342	0.417859	0.927243	0.898477	0.840178	0.788624	0.999218	0.551997	0.998136	1.94177	0.346925	0.499136	0.891226
Q99JY9	Actin-related protein 3	Actr3	0	1	-0.155189	0.995342	-0.64393	0.366836	-0.189687	0.888127	0.0743373	0.999218	0.270783	0.985237	0.250204	0.809897	-0.06	0.964322
Q99JZ4	GTP-binding protein SAR1a	Sar1a	0	1	0.137338	0.995342	-0.792991	0.765138	-0.0863256	0.989253	0.374402	0.999218	-0.50564	0.999053	-0.519611	0.910308	-0.253252	0.926783
Q99K28	ADP-ribosylation factor GTPase-activating protein 2	Arfgap2	0	1	-0.648025	0.988801	-0.147458	0.973208	-0.203014	0.960982	-0.106871	0.999218	-0.186709	0.999053	-0.593828	0.859735	-0.410914	0.881623
Q99K30	Epidermal growth factor receptor kinase substrate 8-like protein 2	Eps8l2	0	1	0.423945	0.995342	0.709452	0.825072	0.851408	0.465074	1.10534	0.999218	0.0803883	0.999053	0.75777	0.613216	0.941032	0.583486
Q99K48	Non-POU domain-containing octamer-binding protein	Nono	0	1	0.544938	0.960343	0.547451	0.712975	0.647686	0.599348	0.442627	0.999218	-0.0293342	0.999053	0.964049	0.272623	0.616253	0.612041
Q99K67	Alpha-aminoadipic semialdehyde synthase, mitochondrial	Aass	0	1	0.293372	0.995342	-1.64262	0.0554271	-0.291986	0.851087	-0.301395	0.999218	0.094288	0.999053	-1.80646	0.036459	-1.0272	0.25884
Q99KB8	Hydroxyacylglutathione hydrolase, mitochondrial	Hagh	0	1	0.0752948	0.995342	-0.0983569	0.966481	0.380683	0.782827	-0.0477614	0.999218	-0.18995	0.999053	-0.064301	0.973227	-0.030105	0.980572
Q99KC8	von Willebrand factor A domain-containing protein 5A	Vwa5a	0	1	0.491909	0.995342	-0.109677	0.9744	0.543943	0.819289	0.0411882	0.999218	0.110407	0.999053	0.223071	0.959871	1.13374	0.533049
Q99KF1	Transmembrane emp24 domain-containing protein 9	Tmed9	0	1	1.18215	0.464543	0.695678	0.577221	0.854299	0.579239	0.784981	0.999218	1.12608	0.460682	1.54972	0.147617	1.96901	0.0420702
Q99KI0	Aconitate hydratase, mitochondrial	Aco2	0	1	0.00821055	0.995342	-0.44722	0.448808	-0.328869	0.389911	-0.115858	0.999218	-0.194215	0.883676	-0.705347	0.0251317	-0.472817	0.367704
Q99KK7	Dipeptidyl peptidase 3	Dpp3	0	1	-0.076446	0.995342	-0.192601	0.84102	-0.00587998	0.999044	0.25879	0.999218	-0.0964729	0.999053	-0.0824737	0.940115	-0.366594	0.540796
Q99KP6	Pre-mRNA-processing factor 19	Prpf19	0	1	0.24395	0.995342	-0.476783	0.899022	0.71881	0.780635	0.162922	0.999218	0.386151	0.999053	0.226315	0.955868	0.484118	0.859842
Q99KQ4	Nicotinamide phosphoribosyltransferase	Nampt	0	1	0.0808461	0.995342	0.907228	0.560965	0.608844	0.724654	-0.00674896	0.999218	-0.138711	0.999053	0.936234	0.45286	0.0754757	0.971504
Q99KR3	Endoribonuclease LACTB2	Lactb2	0	1	-0.448887	0.995342	-0.355783	0.903003	-0.983808	0.526359	-0.439525	0.999218	-0.52098	0.981391	-0.561407	0.739136	-0.629478	0.669635
Q99KR7	Peptidyl-prolyl cis-trans isomerase F, mitochondrial	Ppif	0	1	-0.328422	0.995342	-1.38616	0.0170583	-1.45911	0.0109447	-0.408508	0.999218	-0.926289	0.320598	-1.39303	0.0557542	-1.41268	0.0363794
Q99KV1	DnaJ homolog subfamily B member 11	Dnajb11	0	1	1.28224	0.424985	0.82502	0.516266	1.22885	0.392	1.56171	0.999218	0.682898	0.918737	1.13248	0.383324	1.48899	0.212181
Q99L04	Dehydrogenase/reductase SDR family member 1	Dhrs1	0	1	0.455087	0.960343	-0.0581331	0.9744	0.444404	0.692451	-0.290714	0.999218	0.191377	0.999053	0.113785	0.954835	0.66472	0.247039
Q99L13	3-hydroxyisobutyrate dehydrogenase, mitochondrial	Hibadh	0	1	0.348987	0.988801	0.770166	0.42489	0.467538	0.736564	-0.287753	0.999218	0.257489	0.985237	0.234909	0.877645	0.466599	0.649534
Q99L20	Glutathione S-transferase theta-3	Gstt3	0	1	-0.489651	0.995342	-0.54471	0.853708	-0.898018	0.621533	-0.602082	0.999218	-0.567281	0.985237	-0.270834	0.940115	-0.818243	0.605776
Q99L45	Eukaryotic translation initiation factor 2 subunit 2	Eif2s2	0	1	0.0690722	0.995342	-0.0572262	0.9744	0.167726	0.931815	-0.542724	0.999218	-0.222146	0.997672	0.193266	0.885001	0.426441	0.680961
Q99L47	Hsc70-interacting protein	St13	0	1	0.324356	0.995342	1.16164	0.537817	0.424674	0.871346	0.519129	0.999218	-0.23533	0.999053	0.508858	0.723022	1.05641	0.283478
Q99L88	Beta-1-syntrophin	Sntb1	0	1	-0.879409	0.988801	-0.0914807	0.979569	-0.174942	0.956574	0.482209	0.999218	-0.22368	0.999053	0.107969	0.976359	-0.401707	0.863371
Q99LB2	Dehydrogenase/reductase SDR family member 4	Dhrs4	0	1	-0.501001	0.960343	1.23244	0.0923877	-0.371258	0.711067	-0.078034	0.999218	-0.505677	0.974112	1.03896	0.193841	0.417435	0.772555
Q99LB7	Sarcosine dehydrogenase, mitochondrial	Sardh	0	1	0.0160877	0.995342	-0.654186	0.576617	0.851159	0.296775	-0.565904	0.999218	-0.0284406	0.999053	-0.505333	0.753736	-0.0419683	0.980478
Q99LC3	NADH dehydrogenase [ubiquinone] 1 alpha subcomplex subunit 10, mitochondrial	Ndufa10	0	1	0.220889	0.995342	-1.13582	0.127146	-1.22425	0.0955534	-0.597017	0.999218	0.0147542	0.999053	-1.54015	0.0423046	-1.41758	0.0463732
Q99LC5	Electron transfer flavoprotein subunit alpha, mitochondrial	Etfa	0	1	0.539756	0.384294	-0.20864	0.781547	0.316448	0.6058	-0.239534	0.999218	0.59143	0.185917	0.114478	0.877645	0.552265	0.0958889
Q99LC9	Peroxisome assembly factor 2	Pex6	0	1	-1.14264	0.428607	0.772309	0.614119	-0.590483	0.676718	-0.498331	0.999218	-1.0135	0.730894	0.431141	0.823009	-0.067872	0.976506
Q99LD9	Translation initiation factor eIF-2B subunit beta	Eif2b2	0	1	0.136661	0.995342	1.19952	0.680464	1.12744	0.526359	1.32655	0.999218	-0.530686	0.985237	0.364618	0.921652	0.0720134	0.97988
Q99LF4	RNA-splicing ligase RtcB homolog	Rtcb	0	1	-0.462679	0.988801	0.65536	0.700458	0.517982	0.734851	0.595853	0.999218	0.484413	0.981391	1.08893	0.392464	0.462766	0.683614
Q99LI8	Hepatocyte growth factor-regulated tyrosine kinase substrate	Hgs	0	1	0.447995	0.995342	0.307917	0.915246	0.267944	0.901858	0.211681	0.999218	0.327085	0.997902	-0.144188	0.955868	0.52549	0.716836
Q99LM2	CDK5 regulatory subunit-associated protein 3	Cdk5rap3	0	1	0.0070373	0.995342	-0.0574171	0.973208	-0.140129	0.928954	0.489808	0.999218	0.163735	0.999053	-0.0167196	0.99452	0.303199	0.771978
Q99LP6	GrpE protein homolog 1, mitochondrial	Grpel1	0	1	-0.856999	0.645982	-0.556267	0.68718	-0.840265	0.414148	-0.030285	0.999218	-0.589387	0.873866	-0.499592	0.629893	-1.22098	0.142003
Q99LX0	Parkinson disease protein 7 homolog	Park7	0	1	-0.064553	0.995342	-0.453652	0.662451	-0.53928	0.537508	-0.604424	0.999218	0.293279	0.983771	-0.823847	0.1582	-0.626064	0.434915
Q99LY9	NADH dehydrogenase [ubiquinone] iron-sulfur protein 5	Ndufs5	0	1	0.461596	0.988801	0.0790677	0.975162	-0.170458	0.938617	0.00999542	0.999218	-0.185258	0.999053	-1.02076	0.506248	-0.390996	0.808168
Q99M87	DnaJ homolog subfamily A member 3, mitochondrial	Dnaja3	0	1	0.527113	0.988801	-0.0186019	0.993855	0.274608	0.927904	-0.12056	0.999218	0.147515	0.999053	0.677941	0.728173	0.240141	0.938304
Q99MN9	Propionyl-CoA carboxylase beta chain, mitochondrial	Pccb	0	1	-0.0544642	0.995342	-0.703259	0.63562	0.103936	0.956328	-0.243907	0.999218	-0.0110095	0.999053	-0.710479	0.467913	-0.144899	0.927553
Q99MR8	Methylcrotonoyl-CoA carboxylase subunit alpha, mitochondrial	Mccc1	0	1	0.292665	0.995342	-0.486696	0.790537	0.343417	0.828689	-0.250622	0.999218	-0.0657489	0.999053	-0.464781	0.674242	-0.17096	0.932892
Q99MZ7	Peroxisomal trans-2-enoyl-CoA reductase	Pecr	0	1	0.314801	0.995342	-0.198058	0.930512	0.150746	0.931815	0.336836	0.999218	0.512742	0.941574	-0.119227	0.955868	0.54997	0.666816
Q99N15	17beta-hydroxysteroid dehydrogenase type 10/short chain L-3-hydroxyacyl-CoA dehydrogenase	Hsd17b10	0	1	-1.15275	0.0670905	-1.33924	0.0244692	-0.634745	0.356865	-0.716691	0.999218	-1.08657	0.208363	-1.23527	0.145	-1.65789	0.00083368
Q99N42	Thymidine phosphorylase	Tymp	0	1	0.509542	0.988801	0.787837	0.641984	0.795124	0.537508	0.0420939	0.999218	0.346548	0.999053	0.599931	0.77559	0.286653	0.886341
Q99NF7	Protein-serine/threonine phosphatase	Ppm1b	0	1	0.349662	0.995342	0.675344	0.71773	0.597674	0.574266	0.099595	0.999218	-0.19426	0.999053	0.078482	0.974112	-0.25975	0.897136
Q99P30	Peroxisomal coenzyme A diphosphatase NUDT7	Nudt7	0	1	-0.764314	0.893122	-2.29744	0.00589184	-1.68509	0.126548	0.932296	0.999218	-0.582846	0.981391	-0.864187	0.674242	-1.43994	0.151638
Q99P72	Reticulon-4	Rtn4	0	1	0.513516	0.995342	0.807406	0.715525	-0.194977	0.968263	-0.354456	0.999218	-1.07719	0.974282	0.193589	0.973227	-1.29594	0.326565
Q99PG0	Arylacetamide deacetylase	Aadac	0	1	0.0948325	0.995342	-0.508773	0.220695	-0.437539	0.181102	0.304987	0.999218	0.341047	0.800976	-0.373977	0.3573	-0.289701	0.484421
Q99PT1	Rho GDP-dissociation inhibitor 1	Arhgdia	0	1	-0.134468	0.995342	-0.279084	0.823806	-0.344379	0.702559	-0.00295931	0.999218	-0.145037	0.999053	-0.0331276	0.988303	-0.130133	0.932978
Q9CPP6	NADH dehydrogenase [ubiquinone] 1 alpha subcomplex subunit 5	Ndufa5	0	1	-0.451101	0.988801	-0.542482	0.781547	-1.13609	0.296775	-0.658257	0.999218	-0.185171	0.999053	-1.28795	0.309435	-0.995571	0.297209
Q9CPQ1	Cytochrome c oxidase subunit 6C	Cox6c	0	1	0.804632	0.960343	-0.639838	0.83267	-0.879143	0.611657	-0.38854	0.999218	0.124898	0.999053	-1.13336	0.485041	-1.43954	0.333022
Q9CPQ8	ATP synthase subunit g, mitochondrial	Atp5mg	0	1	-0.22941	0.995342	-0.76856	0.68718	0.070283	0.987184	0.248929	0.999218	-0.257705	0.999053	-0.654304	0.679302	-0.320832	0.846327
Q9CPR4	60S ribosomal protein L17	Rpl17	0	1	-0.321596	0.995342	-1.0163	0.373083	0.149108	0.960982	-0.390806	0.999218	-0.0082297	0.999053	-0.448031	0.803484	-0.155178	0.946213
Q9CPT4	Myeloid-derived growth factor	Mydgf	0	1	0.419867	0.995342	0.872953	0.653801	0.394672	0.89257	1.07591	0.999218	0.332479	0.999053	0.856877	0.718437	0.802278	0.662239
Q9CPU0	Lactoylglutathione lyase	Glo1	0	1	0.408271	0.988801	0.634446	0.557937	1.26864	0.126548	-0.690581	0.999218	1.15495	0.542828	0.397303	0.774373	0.806525	0.428407
Q9CPW4	Actin-related protein 2/3 complex subunit 5	Arpc5	0	1	0.426609	0.995342	-0.167104	0.969714	-0.102075	0.984632	0.00532442	0.999218	0.586826	0.981391	-0.0789411	0.976359	0.11773	0.966839
Q9CPY7	Cytosol aminopeptidase	Lap3	0	1	-0.0478657	0.995342	-0.809066	0.0303015	-0.367514	0.621533	0.000831653	0.999218	0.260558	0.943111	-0.845929	0.0423046	-0.569941	0.113588
Q9CQ54	NADH dehydrogenase [ubiquinone] 1 subunit C2	Ndufc2	0	1	0.488996	0.988801	-0.384925	0.893047	-0.465841	0.851087	-0.234594	0.999218	0.276236	0.999053	-0.565933	0.790964	-0.619888	0.649534
Q9CQ60	6-phosphogluconolactonase	Pgls	0	1	0.542573	0.988801	-0.206363	0.947382	0.268935	0.931124	0.0044848	0.999218	-0.0452483	0.999053	-0.376331	0.883365	-0.412782	0.828609
Q9CQ62	2,4-dienoyl-CoA reductase [(3E)-enoyl-CoA-producing], mitochondrial	Decr1	0	1	-0.542329	0.839183	0.153279	0.915246	-0.427618	0.648587	-0.902723	0.999218	-0.944615	0.106032	0.143913	0.943752	-0.24019	0.793263
Q9CQ69	Cytochrome b-c1 complex subunit 8	Uqcrq	0	1	0.721063	0.589921	-1.37582	0.131701	-0.576474	0.742325	-0.709078	0.999218	0.563714	0.945976	-0.97601	0.20166	-0.668009	0.552699
Q9CQ75	NADH dehydrogenase [ubiquinone] 1 alpha subcomplex subunit 2	Ndufa2	0	1	0.531013	0.957585	-0.996866	0.284679	-1.04476	0.311671	-0.749181	0.999218	0.337663	0.984831	-1.41428	0.205528	-1.24928	0.1863
Q9CQA3	Succinate dehydrogenase [ubiquinone] iron-sulfur subunit, mitochondrial	Sdhb	0	1	0.0157986	0.995342	-1.234	0.171456	-0.460654	0.759369	-0.0773969	0.999218	0.470159	0.96589	-1.02188	0.174059	-0.418347	0.683614
Q9CQB4	Cytochrome b-c1 complex subunit 7	Uqcrb	0	1	-0.890184	0.960343	0.133371	0.9744	-1.22285	0.573843	-0.357569	0.999218	-0.539668	0.985237	-0.979959	0.626685	-1.00234	0.597737
Q9CQB5	CDGSH iron-sulfur domain-containing protein 2	Cisd2	0	1	0.403017	0.995342	-0.565086	0.915246	-0.773158	0.805777	-0.0295355	0.999218	0.0922433	0.999053	-0.92788	0.785866	0.0532763	0.985974
Q9CQC7	NADH dehydrogenase [ubiquinone] 1 beta subcomplex subunit 4	Ndufb4	0	1	0.491099	0.995342	-0.138469	0.9744	-0.701444	0.742325	0.339451	0.999218	0.229038	0.999053	0.0695907	0.983967	0.561763	0.793655
Q9CQC9	GTP-binding protein SAR1b	Sar1b	0	1	0.253399	0.995342	0.43512	0.825072	0.0171573	0.999044	0.716164	0.999218	-0.0104704	0.999053	-0.0682967	0.976359	0.252662	0.889225
Q9CQE1	Protein NipSnap homolog 3B	Nipsnap3b	0	1	0.107162	0.995342	0.191012	0.958506	-0.042139	0.998578	-0.108132	0.999218	0.527317	0.985237	-0.146681	0.971221	0.119096	0.964128
Q9CQE8	RNA transcription, translation and transport factor protein	RTRAF	0	1	-0.945609	0.946755	-0.108586	0.9744	-0.0708738	0.989253	0.266918	0.999218	-0.278544	0.999053	-0.305028	0.940115	0.243388	0.9259
Q9CQF9	Prenylcysteine oxidase	Pcyox1	0	1	-0.556849	0.960343	-0.148594	0.955183	-0.509544	0.701066	-0.374862	0.999218	-1.19194	0.247356	-0.154991	0.940115	-0.328206	0.770014
Q9CQH3	NADH dehydrogenase [ubiquinone] 1 beta subcomplex subunit 5, mitochondrial	Ndufb5	0	1	-0.156437	0.995342	-0.146116	0.961672	-0.672357	0.737154	-0.591997	0.999218	-0.0414541	0.999053	-0.886507	0.619785	-1.0015	0.533335
Q9CQH7	Transcription factor BTF3 homolog 4	Btf3l4	0	1	-0.731971	0.994595	0.755058	0.863041	-0.772943	0.818398	0.160677	0.999218	-0.0544922	0.999053	0.107607	0.977692	-0.205461	0.959196
Q9CQI6	Coactosin-like protein	Cotl1	0	1	0.743798	0.924458	0.149217	0.958506	0.458433	0.704065	1.16829	0.999218	0.351613	0.983771	0.703254	0.674242	0.685374	0.448489
Q9CQJ8	NADH dehydrogenase [ubiquinone] 1 beta subcomplex subunit 9	Ndufb9	0	1	0.42903	0.995342	-0.575421	0.930512	-1.33447	0.708681	-1.15895	0.999218	-0.101532	0.999053	-1.25745	0.761142	-1.38923	0.64722
Q9CQM8	60S ribosomal protein L21	Rpl21	0	1	0.0458215	0.995342	-0.461825	0.872616	0.304154	0.901858	0.206071	0.999218	0.269901	0.999053	0.279846	0.933523	0.525138	0.730353
Q9CQM9	Glutaredoxin-3	Glrx3	0	1	-0.173881	0.995342	0.279383	0.958506	-0.379639	0.898512	0.315983	0.999218	-0.330615	0.999053	-0.631443	0.825041	-0.145676	0.962623
Q9CQN1	Heat shock protein 75 kDa, mitochondrial	Trap1	0	1	0.45313	0.960343	0.260175	0.899022	0.354891	0.775334	-0.142754	0.999218	0.101392	0.999053	0.34137	0.787199	0.183406	0.901078
Q9CQQ7	ATP synthase F(0) complex subunit B1, mitochondrial	Atp5pb	0	1	0.31206	0.995342	-0.363646	0.889316	-0.0412665	0.994881	0.0712023	0.999218	0.453939	0.981391	-0.0882299	0.973227	0.110842	0.962623
Q9CQR2	40S ribosomal protein S21	Rps21	0	1	-0.124934	0.995342	-0.0493511	0.985497	-0.815547	0.71304	0.310738	0.999218	-0.42444	0.999053	-0.248313	0.9543	-0.209198	0.93174
Q9CQR4	Acyl-coenzyme A thioesterase 13	Acot13	0	1	0.571296	0.988801	0.229344	0.935385	0.224264	0.931815	0.0397783	0.999218	0.801124	0.822957	-0.179223	0.955868	0.0957432	0.964322
Q9CQR6	Serine/threonine-protein phosphatase 6 catalytic subunit	Ppp6c	0	1	-0.270835	0.995342	NA	NA	0.346472	0.919506	NA	NA	-0.318989	0.999053	-0.369742	0.933523	-0.0568152	0.981153
Q9CQT1	Methylthioribose-1-phosphate isomerase	Mri1	0	1	0.52889	0.995342	0.917302	0.68718	1.1292	0.631082	0.591519	0.999218	0.0493861	0.999053	1.20064	0.646044	0.483318	0.803173
Q9CQU3	Protein RER1	Rer1	0	1	0.114887	0.995342	1.65654	0.63562	0.0633815	0.998578	0.897388	0.999218	0.882356	0.985237	1.04351	0.752494	1.14579	0.649534
Q9CQV1	Mitochondrial import inner membrane translocase subunit TIM16	Pam16	0	1	0.0424372	0.995342	-0.592677	0.807079	-0.239157	0.898512	-0.533175	0.999218	-0.576233	0.985237	0.104698	0.973227	0.0826417	0.971254
Q9CQV8	14-3-3 protein beta/alpha	Ywhab	0	1	0.427601	0.988801	0.330772	0.899022	0.823722	0.425325	0.473139	0.999218	0.557638	0.951014	0.198234	0.923005	0.812212	0.367704
Q9CQW2	ADP-ribosylation factor-like protein 8B	Arl8b	0	1	-0.82271	0.988801	0.157348	0.958506	0.168269	0.956574	0.947539	0.999218	-0.20261	0.999053	0.832135	0.61121	1.39355	0.24996
Q9CQZ5	NADH dehydrogenase [ubiquinone] 1 alpha subcomplex subunit 6	Ndufa6	0	1	0.189784	0.995342	-1.17315	0.048336	-1.48796	0.0392703	-1.11023	0.999218	-0.413021	0.948019	-1.5843	0.0217643	-1.6408	0.0164452
Q9CQZ6	NADH dehydrogenase [ubiquinone] 1 beta subcomplex subunit 3	Ndufb3	0	1	-0.25584	0.995342	-0.501567	0.936035	-2.01892	0.537508	-1.25455	0.999218	-0.623726	0.999053	-1.06969	0.814403	-0.909307	0.772049
Q9CR09	Ubiquitin-fold modifier-conjugating enzyme 1	Ufc1	0	1	0.0237239	0.995342	0.553882	0.791813	1.00367	0.447279	1.01852	0.999218	0.302938	0.999053	0.840842	0.522316	0.737365	0.643541
Q9CR16	Peptidyl-prolyl cis-trans isomerase D	Ppid	0	1	-0.455674	0.988801	-0.54776	0.781547	-0.919788	0.262482	-0.179045	0.999218	-0.0098348	0.999053	-0.040568	0.988303	0.0252698	0.985974
Q9CR57	60S ribosomal protein L14	Rpl14	0	1	0.175006	0.995342	-0.445791	0.84088	0.759268	0.542653	0.428587	0.999218	0.485529	0.977248	0.674524	0.674242	0.475223	0.68959
Q9CR59	Growth arrest and DNA damage-inducible proteins-interacting protein 1	Gadd45gip1	0	1	-0.3352	0.995342	0.265894	0.936094	-0.746853	0.680783	0.594159	0.999218	-0.396896	0.999053	-0.223339	0.954835	-0.631885	0.711975
Q9CR61	NADH dehydrogenase [ubiquinone] 1 beta subcomplex subunit 7	Ndufb7	0	1	0.236006	0.995342	-0.393753	0.918245	-0.650458	0.823833	-0.723353	0.999218	-0.35399	0.999053	-0.544883	0.870345	-0.095916	0.971504
Q9CR62	Mitochondrial 2-oxoglutarate/malate carrier protein	Slc25a11	0	1	-0.152856	0.995342	-0.716145	0.625548	-0.576366	0.686333	0.217599	0.999218	0.11815	0.999053	-0.189299	0.947492	-0.0375098	0.980478
Q9CR68	Cytochrome b-c1 complex subunit Rieske, mitochondrial	Uqcrfs1	0	1	-0.360655	0.988801	-0.645252	0.577406	-0.909773	0.391529	-0.317133	0.999218	-0.375687	0.981391	-0.700366	0.397891	-0.605291	0.527879
Q9CR84	ATP synthase F(0) complex subunit C1, mitochondrial	Atp5mc1	0	1	-0.415169	0.995342	-0.440854	0.903003	-0.698842	0.702992	-0.121159	0.999218	0.521532	0.981391	-0.402854	0.877645	-0.121321	0.964322
Q9CR86	Calcium-regulated heat stable protein 1	Carhsp1	0	1	0.416955	0.995342	0.235582	0.947382	-0.467242	0.882873	0.544653	0.999218	0.246833	0.999053	-0.406436	0.919504	-0.219448	0.938304
Q9CR98	Protein FAM136A	Fam136a	0	1	-0.406042	0.995342	-0.867562	0.790508	-1.32831	0.621533	-0.523491	0.999218	-0.796669	0.981391	-0.778439	0.770013	-0.639313	0.773824
Q9CRB3	5-hydroxyisourate hydrolase	Urah	0	1	-0.600287	0.988801	-1.05663	0.645605	-0.820719	0.708681	-0.779194	0.999218	-0.736153	0.951014	-1.25968	0.359346	-1.54438	0.1863
Q9CRB9	MICOS complex subunit Mic19	Chchd3	0	1	0.0620817	0.995342	-0.227451	0.947715	-0.77005	0.637544	-0.42924	0.999218	0.0568332	0.999053	-0.392143	0.870345	-0.566426	0.729567
Q9CRC0	Vitamin K epoxide reductase complex subunit 1	Vkorc1	0	1	1.15197	0.844446	1.48578	0.356916	1.48982	0.247246	1.18385	0.999218	0.827992	0.972625	1.68027	0.202276	1.83866	0.194898
Q9CT10	Ran-binding protein 3	Ranbp3	0	1	0.114778	0.995342	NA	NA	1.39973	0.721514	NA	NA	1.07053	0.985237	0.308139	0.971295	1.80074	0.335116
Q9CVB6	Actin-related protein 2/3 complex subunit 2	Arpc2	0	1	-0.118099	0.995342	-0.162723	0.929126	0.103543	0.959729	0.633844	0.999218	0.276335	0.98518	0.425153	0.69254	0.141832	0.904465
Q9CW03	Structural maintenance of chromosomes protein 3	Smc3	0	1	1.18936	0.540833	0.476981	0.895786	1.54217	0.152355	0.981774	0.999218	0.501251	0.981391	1.09886	0.280078	1.04172	0.323359
Q9CW42	Mitochondrial amidoxime-reducing component 1	Mtarc1	0	1	-0.5868	0.946755	-0.728508	0.283855	-0.562877	0.537508	-0.548935	0.999218	-0.248708	0.985237	-1.23332	0.0598877	-1.06106	0.0564903
Q9CWJ9	Bifunctional purine biosynthesis protein ATIC	Atic	0	1	0.0972297	0.995342	0.401713	0.765421	0.134934	0.941176	0.148685	0.999218	-0.352986	0.981391	0.221689	0.898999	-0.217137	0.867529
Q9CWS0	N(G),N(G)-dimethylarginine dimethylaminohydrolase 1	Ddah1	0	1	-0.218596	0.995342	0.606646	0.744435	-0.0475624	0.992621	-0.847188	0.999218	-0.229422	0.999053	0.113156	0.973227	0.216046	0.935585
Q9CX00	IST1 homolog	Ist1	0	1	0.199006	0.995342	0.0560459	0.979569	-0.371962	0.736726	0.609141	0.999218	0.346243	0.985237	0.260773	0.940115	0.248829	0.886275
Q9CX56	26S proteasome non-ATPase regulatory subunit 8	Psmd8	0	1	0.0313468	0.995342	0.564777	0.823806	0.454771	0.827068	0.201351	0.999218	0.306654	0.999053	0.748406	0.647934	0.445374	0.772049
Q9CX86	Heterogeneous nuclear ribonucleoprotein A0	Hnrnpa0	0	1	-0.270795	0.995342	0.350976	0.930512	-0.238739	0.943429	-0.475071	0.999218	-0.000255385	0.999774	0.201047	0.959871	0.534437	0.798324
Q9CXE7	Transmembrane emp24 domain-containing protein 5	Tmed5	0	1	0.13496	0.995342	0.276049	0.915246	-0.241185	0.940256	-0.805155	0.999218	-0.683837	0.972625	0.806753	0.602135	-0.12199	0.963277
Q9CXF0	Kynureninase	Kynu	0	1	-0.119358	0.995342	-1.15151	0.0768222	-0.732407	0.437404	0.0414326	0.999218	0.228204	0.985237	-1.55405	0.0275352	-1.27849	0.0509742
Q9CXJ4	Mitochondrial potassium channel ATP-binding subunit	Abcb8	0	1	-0.32839	0.995342	-0.562839	0.790537	-0.711389	0.621651	0.474805	0.999218	-0.544792	0.929821	-0.214531	0.940115	0.284873	0.792907
Q9CXN7	Phenazine biosynthesis-like domain-containing protein 2	Pbld2	0	1	0.230429	0.995342	0.12587	0.9744	1.44079	0.24471	0.508956	0.999218	1.6136	0.571769	0.205844	0.954835	1.0309	0.60021
Q9CXS4	Centromere protein V	Cenpv	0	1	-0.116115	0.995342	0.0363301	0.985497	-0.00620187	0.999044	0.271365	0.999218	-0.471266	0.981391	-0.212701	0.955868	0.244856	0.905342
Q9CXV1	Succinate dehydrogenase [ubiquinone] cytochrome b small subunit, mitochondrial	Sdhd	0	1	0.786908	0.988801	-0.325426	0.930512	0.147581	0.979869	-0.144268	0.999218	0.944316	0.945976	0.36299	0.940115	0.63602	0.796181
Q9CXW3	Calcyclin-binding protein	Cacybp	0	1	-0.446248	0.988801	0.257646	0.853708	-0.54862	0.453944	0.0855135	0.999218	0.193593	0.997902	0.047417	0.979858	-0.156356	0.891635
Q9CXW4	60S ribosomal protein L11	Rpl11	0	1	0.0329806	0.995342	0.103505	0.969714	0.54058	0.742325	0.896412	0.999218	0.307706	0.997672	1.04173	0.486922	1.22606	0.198222
Q9CXZ1	NADH dehydrogenase [ubiquinone] iron-sulfur protein 4, mitochondrial	Ndufs4	0	1	0.187622	0.995342	-0.291991	0.919521	-0.897299	0.564441	-0.332403	0.999218	-0.163318	0.999053	-0.74623	0.650074	-0.854441	0.452337
Q9CY27	Very-long-chain enoyl-CoA reductase	Tecr	0	1	-0.483338	0.946755	-0.103304	0.956835	-1.68337	0.0144311	-0.438156	0.999218	-0.516407	0.858255	-0.487018	0.720837	-1.17435	0.182206
Q9CY58	Plasminogen activator inhibitor 1 RNA-binding protein	Serbp1	0	1	-0.762054	0.988801	0.00924217	0.998422	-0.978868	0.721596	0.0756122	0.999218	-0.867272	0.981391	-0.45884	0.911785	-1.00056	0.653372
Q9CYA0	Protein disulfide isomerase Creld2	Creld2	0	1	-0.50804	0.995342	0.397469	0.915246	-0.205498	0.966026	1.56367	0.999218	-0.0564236	0.999053	1.25642	0.496865	0.712499	0.788961
Q9CYH2	Peroxiredoxin-like 2A	Prxl2a	0	1	-0.596878	0.988801	0.00461897	0.999009	-1.2268	0.567304	0.127484	0.999218	-0.50918	0.985237	-0.934324	0.674242	-1.80937	0.20806
Q9CYN2	Signal peptidase complex subunit 2	Spcs2	0	1	0.550937	0.988801	-0.161093	0.95765	0.648411	0.736726	-0.0489348	0.999218	0.744664	0.972625	0.558329	0.753736	1.17118	0.434915
Q9CYR6	Phosphoacetylglucosamine mutase	Pgm3	0	1	1.02263	0.584966	0.387391	0.896514	0.880819	0.564123	0.36666	0.999218	1.00962	0.617193	0.829495	0.539435	0.679513	0.643541
Q9CYV5	Transmembrane protein 135	Tmem135	0	1	0.129299	0.995342	-0.785094	0.714802	-0.793255	0.679317	0.32646	0.999218	-0.116309	0.999053	-0.361626	0.922983	-0.817164	0.555046
Q9CYW4	Haloacid dehalogenase-like hydrolase domain-containing protein 3	Hdhd3	0	1	1.6648	0.0134388	0.126667	0.944031	1.47819	0.0792692	0.197288	0.999218	1.33359	0.138826	1.0053	0.270198	1.52549	0.0509742
Q9CZ13	Cytochrome b-c1 complex subunit 1, mitochondrial	Uqcrc1	0	1	0.410562	0.995342	-0.530169	0.860255	-0.471979	0.827068	-0.707339	0.999218	0.171687	0.999053	-1.11726	0.457012	-0.739554	0.649534
Q9CZ30	Obg-like ATPase 1	Ola1	0	1	-0.309524	0.988801	-0.533599	0.640911	-0.112253	0.941176	-0.368324	0.999218	0.241607	0.999026	-0.440123	0.679302	-0.131921	0.920582
Q9CZ42	ATP-dependent (S)-NAD(P)H-hydrate dehydratase	Naxd	0	1	-0.319312	0.995342	-0.423401	0.931197	0.554113	0.871277	-0.410025	0.999218	-0.896676	0.983771	-0.267238	0.972504	-1.07518	0.697922
Q9CZ44	NSFL1 cofactor p47	Nsfl1c	0	1	-0.30896	0.995342	0.062617	0.975162	0.214762	0.913428	0.0777172	0.999218	-0.740811	0.768112	0.222634	0.9543	0.0977056	0.968429
Q9CZB0	Succinate dehydrogenase cytochrome b560 subunit, mitochondrial	Sdhc	0	1	-0.558793	0.995342	-0.901863	0.712975	-0.263733	0.928954	-1.39149	0.999218	0.070024	0.999053	-0.700693	0.739136	-0.574288	0.792907
Q9CZD3	Glycine--tRNA ligase	Gars1	0	1	-0.206622	0.995342	-0.345996	0.862004	0.0282254	0.999044	0.310829	0.999218	-0.275634	0.999053	0.233424	0.933647	-0.155919	0.938304
Q9CZM2	60S ribosomal protein L15	Rpl15	0	1	-0.376355	0.995342	-0.490208	0.63562	0.159768	0.916831	-0.099539	0.999218	-0.28067	0.985237	0.0937235	0.955868	-0.135985	0.914637
Q9CZN7	Serine hydroxymethyltransferase, mitochondrial	Shmt2	0	1	0.33369	0.988801	-0.200075	0.915246	0.488323	0.537508	0.410823	0.999218	0.0154081	0.999053	0.0650042	0.973227	0.37042	0.709521
Q9CZS1	Aldehyde dehydrogenase X, mitochondrial	Aldh1b1	0	1	0.576964	0.988801	-1.70438	0.139672	-0.546013	0.778705	0.839106	0.999218	1.09906	0.620717	-2.45796	0.00493352	-1.619	0.131319
Q9CZU6	Citrate synthase, mitochondrial	Cs	0	1	0.203002	0.995342	-1.61296	0.0768222	-1.0793	0.0451014	-0.653319	0.999218	-0.00669342	0.999053	-1.79743	0.048523	-1.28683	0.0469344
Q9CZW5	Mitochondrial import receptor subunit TOM70	Tomm70	0	1	0.183533	0.995342	1.00115	0.109401	0.484835	0.6058	0.141385	0.999218	0.462651	0.941574	1.31573	0.0580195	1.01507	0.182909
Q9CZX8	40S ribosomal protein S19	Rps19	0	1	-0.262864	0.995342	0.161816	0.918245	-0.0107927	0.999044	0.947623	0.999218	-0.195435	0.999053	0.581552	0.61379	0.350092	0.743739
Q9D023	Mitochondrial pyruvate carrier 2	Mpc2	0	1	0.443124	0.988801	1.08342	0.260238	0.677044	0.621533	-0.1458	0.999218	0.740507	0.830094	0.953948	0.205341	1.38259	0.0958889
Q9D024	PAT complex subunit CCDC47	Ccdc47	0	1	0.881774	0.602229	-0.0769181	0.956835	0.673887	0.522712	0.934399	0.999218	0.829768	0.364185	0.345114	0.723022	1.21428	0.0420702
Q9D051	Pyruvate dehydrogenase E1 component subunit beta, mitochondrial	Pdhb	0	1	0.304379	0.994595	-0.26728	0.896678	-0.56277	0.391529	-0.804995	0.999218	0.0521065	0.999053	-0.588505	0.594014	-0.603437	0.377474
Q9D0F3	Protein ERGIC-53	Lman1	0	1	0.220139	0.995342	0.133099	0.930512	0.139301	0.943355	0.472264	0.999218	0.527677	0.873866	0.81668	0.255222	0.854721	0.353126
Q9D0F9	Phosphoglucomutase-1	Pgm1	0	1	-0.311033	0.946755	0.0381286	0.9744	-0.647497	0.380491	-0.0713983	0.999218	-0.00794911	0.999053	-0.39087	0.567995	-0.808204	0.163037
Q9D0G0	28S ribosomal protein S30, mitochondrial	Mrps30	0	1	0.545142	0.992228	-1.019	0.695708	-0.543785	0.821224	0.0269461	0.999218	0.620811	0.981391	-0.654329	0.689456	0.136315	0.956426
Q9D0I9	Arginine--tRNA ligase, cytoplasmic	Rars1	0	1	0.391665	0.995342	0.386623	0.790537	0.564448	0.708681	0.978996	0.999218	0.242309	0.999053	0.503224	0.648057	0.588821	0.597737
Q9D0M1	Phosphoribosyl pyrophosphate synthase-associated protein 1	Prpsap1	0	1	0.280881	0.995342	0.377085	0.807079	0.191378	0.901858	-0.0647088	0.999218	0.292136	0.999026	0.110507	0.954835	-0.469499	0.591266
Q9D0M3	Cytochrome c1, heme protein, mitochondrial	Cyc1	0	1	-0.151166	0.995342	-0.905323	0.312052	-0.395077	0.749204	-0.273025	0.999218	-0.0974562	0.999053	-0.585623	0.674242	-0.4197	0.693035
Q9D0M5	Dynein light chain 2, cytoplasmic	Dynll2	0	1	-0.957543	0.836256	-0.627693	0.763128	-0.515144	0.818398	-1.07513	0.999218	-0.286371	0.999053	-0.876844	0.62107	-1.02065	0.264357
Q9D0R2	Threonine--tRNA ligase 1, cytoplasmic	Tars1	0	1	0.233488	0.98659	-0.408954	0.506512	-0.296282	0.730602	0.038048	0.999218	0.478739	0.571769	-0.457771	0.178061	-0.237195	0.626714
Q9D0S9	Histidine triad nucleotide-binding protein 2, mitochondrial	Hint2	0	1	0.00858145	0.995342	-0.232301	0.895786	0.286829	0.89257	-0.226101	0.999218	0.693677	0.943111	0.816403	0.531488	0.67153	0.605776
Q9D0T1	NHP2-like protein 1	Snu13	0	1	0.19102	0.995342	0.497129	0.893611	0.0959654	0.987184	0.348441	0.999218	-0.113856	0.999053	0.77679	0.674242	0.161608	0.964322
Q9D104	Signal recognition particle 19 kDa protein	Srp19	0	1	-1.0204	0.988801	-0.846672	0.859139	-1.77744	0.435704	-0.249572	0.999218	-0.306336	0.999053	-0.595592	0.861609	-0.81601	0.771978
Q9D110	5-formyltetrahydrofolate cyclo-ligase	Mthfs	0	1	0.104007	0.995342	NA	NA	-0.474583	0.761939	NA	NA	0.312749	0.999053	-1.19046	0.241762	-0.851877	0.484421
Q9D115	Zinc finger protein 706	Znf706	0	1	-0.273499	0.995342	1.07062	0.714621	0.0855596	0.989253	0.733997	0.999218	-0.174017	0.999053	0.923239	0.70084	0.704431	0.745441
Q9D172	Glutamine amidotransferase-like class 1 domain-containing protein 3A, mitochondrial	Gatd3a	0	1	-0.398506	0.995342	-0.416607	0.900229	0.0224487	0.999044	-0.0685848	0.999218	-0.583192	0.981391	-1.27858	0.258039	-0.578504	0.680961
Q9D1A2	Cytosolic non-specific dipeptidase	Cndp2	0	1	0.105015	0.995342	-0.249348	0.895786	-0.000311086	0.999844	0.404592	0.999218	-0.0819395	0.999053	-0.282816	0.834016	-0.424672	0.722258
Q9D1D4	Transmembrane emp24 domain-containing protein 10	Tmed10	0	1	0.486882	0.988801	0.290862	0.918245	0.768023	0.736726	0.557338	0.999218	0.827848	0.896594	1.32337	0.348617	1.46961	0.189845
Q9D1E6	Tubulin-folding cofactor B	Tbcb	0	1	-0.635546	0.988801	-0.00590969	0.998422	-0.445478	0.806324	-0.221336	0.999218	-0.501504	0.983771	-0.532531	0.765599	-0.447892	0.792907
Q9D1G1	Ras-related protein Rab-1B	Rab1b	0	1	-0.00774794	0.995342	-0.584886	0.856806	-1.32531	0.356865	0.393231	0.999218	-0.0151965	0.999053	-1.06906	0.570042	-0.715296	0.680961
Q9D1I5	Methylmalonyl-CoA epimerase, mitochondrial	Mcee	0	1	0.322087	0.995342	0.457319	0.909681	-0.484912	0.898512	0.315304	0.999218	-0.512535	0.999053	0.226067	0.955868	-0.00712354	0.996516
Q9D1M0	Protein SEC13 homolog	Sec13	0	1	0.423515	0.988801	0.38679	0.715525	0.674159	0.676718	0.457349	0.999218	0.0735796	0.999053	0.574281	0.469695	0.743336	0.365521
Q9D1M4	Eukaryotic translation elongation factor 1 epsilon-1	Eef1e1	0	1	0.681771	0.995342	0.468186	0.909373	0.162383	0.987184	-0.287412	0.999218	-0.260946	0.999053	-0.815767	0.746959	-0.0194049	0.995301
Q9D1P4	Cysteine and histidine-rich domain-containing protein 1	Chordc1	0	1	0.304737	0.995342	0.437869	0.915246	0.413344	0.93774	-0.379756	0.999218	-0.220491	0.999053	0.364567	0.955868	-0.410965	0.926783
Q9D1Q6	Endoplasmic reticulum resident protein 44	Erp44	0	1	0.320237	0.988801	0.362762	0.790508	0.787402	0.478677	0.265403	0.999218	0.493909	0.945976	0.80576	0.266775	1.55134	0.00899249
Q9D1R9	60S ribosomal protein L34	Rpl34	0	1	-0.321689	0.995342	-0.294946	0.852575	0.00370096	0.999044	0.583505	0.999218	0.010003	0.999053	0.340937	0.75331	0.305825	0.773824
Q9D2G2	Dihydrolipoyllysine-residue succinyltransferase component of 2-oxoglutarate dehydrogenase complex, mitochondrial	Dlst	0	1	0.0713633	0.995342	-0.139644	0.958506	-0.504019	0.756199	-0.183595	0.999218	0.371403	0.985237	-0.546555	0.711807	-0.241435	0.888956
Q9D2R0	Acetoacetyl-CoA synthetase	Aacs	0	1	-1.21521	0.464543	-1.6941	0.0507729	-3.0781	0.000424565	-0.283835	0.999218	-0.886992	0.822957	-1.86362	0.184211	-2.55206	0.0795719
Q9D379	Epoxide hydrolase 1	Ephx1	0	1	-0.445503	0.836256	3.1857	0.000292805	0.53047	0.547112	-0.114298	0.999218	-0.685252	0.344599	2.56559	0.0116326	1.43504	0.198222
Q9D3B1	Very-long-chain (3R)-3-hydroxyacyl-CoA dehydratase 2	Hacd2	0	1	-0.0237828	0.995342	0.913868	0.577406	-0.42395	0.839462	-0.478657	0.999218	0.0348929	0.999053	0.0222575	0.99452	0.0269549	0.985974
Q9D404	3-oxoacyl-[acyl-carrier-protein] synthase, mitochondrial	Oxsm	0	1	-0.5333	0.988801	-0.258222	0.944857	-0.436267	0.90138	0.247707	0.999218	-0.712075	0.977248	-0.740345	0.728173	-0.189548	0.949425
Q9D5J6	Sedoheptulokinase	Shpk	0	1	-0.522011	0.988801	-0.400391	0.859139	0.159922	0.945765	-0.383324	0.999218	-0.164753	0.999053	-0.297948	0.931352	-0.456621	0.785549
Q9D662	Protein transport protein Sec23B	Sec23b	0	1	-0.0368001	0.995342	NA	NA	-0.78502	0.849703	NA	NA	-0.104531	0.999053	-0.228811	0.973227	-0.00304821	0.998253
Q9D6M3	Mitochondrial glutamate carrier 1	Slc25a22	0	1	0.325754	0.988801	-1.27699	0.23635	-0.753214	0.574379	-0.325575	0.999218	-0.498638	0.977248	-0.663211	0.574243	-0.643967	0.662239
Q9D6U8	Protein FAM162A	Fam162a	0	1	-0.755638	0.900881	-0.601605	0.662451	-0.447131	0.710363	0.00707834	0.999218	0.0671564	0.999053	-0.264321	0.923005	-0.113583	0.960113
Q9D6Y7	Mitochondrial peptide methionine sulfoxide reductase	Msra	0	1	-0.619484	0.691218	0.39278	0.697986	-0.181916	0.901858	-0.381487	0.999218	-0.456812	0.929821	-0.112454	0.9543	-0.292623	0.788961
Q9D6Y9	1,4-alpha-glucan-branching enzyme	Gbe1	0	1	-0.293884	0.995342	-0.83826	0.557937	-0.782024	0.516983	-0.8618	0.999218	0.318902	0.999053	-1.6309	0.0557542	-1.46313	0.113588
Q9D711	Pirin	Pir	0	1	0.52308	0.995342	1.1162	0.714621	-0.339215	0.927904	0.754332	0.999218	0.175081	0.999053	-0.066207	0.992183	0.0853758	0.980478
Q9D7J9	Enoyl-CoA hydratase domain-containing protein 3, mitochondrial	Echdc3	0	1	0.146612	0.995342	-0.776981	0.769997	0.0900934	0.987184	-1.25209	0.999218	0.0956267	0.999053	-0.922534	0.608732	-0.652881	0.711975
Q9D7N9	Adipocyte plasma membrane-associated protein	Apmap	0	1	-0.608901	0.988801	-0.0199841	0.991692	-0.0853886	0.984505	-0.578266	0.999218	-1.10463	0.364185	-0.282166	0.940115	-0.0379853	0.985974
Q9D819	Inorganic pyrophosphatase	Ppa1	0	1	-0.0803999	0.995342	-0.488171	0.712975	-0.299258	0.836774	0.163867	0.999218	0.492503	0.800976	-0.324549	0.830486	0.0157036	0.985974
Q9D823	60S ribosomal protein L37	Rpl37	0	1	-0.668598	0.960343	-0.0392301	0.979569	-0.13379	0.940586	0.384041	0.999218	-0.130311	0.999053	-0.0344764	0.989537	-0.0585095	0.971504
Q9D826	Peroxisomal sarcosine oxidase	Pipox	0	1	-0.482627	0.539786	-0.0478431	0.973208	-0.559969	0.46066	-0.170612	0.999218	-0.308872	0.943111	-0.403083	0.397891	-0.0784373	0.950448
Q9D880	Mitochondrial import inner membrane translocase subunit TIM50	Timm50	0	1	0.266272	0.988801	-0.9299	0.250961	0.0600385	0.984505	-0.0701785	0.999218	-0.639426	0.872608	-0.418618	0.761142	-0.336457	0.612041
Q9D8E6	60S ribosomal protein L4	Rpl4	0	1	-0.460742	0.995342	-0.385716	0.823806	0.104633	0.958438	0.426728	0.999218	-0.0382279	0.999053	0.188002	0.947492	0.0750665	0.966839
Q9D8L3	Signal sequence receptor subunit delta	Ssr4	0	1	0.202643	0.995342	-0.0354859	0.985497	0.599258	0.677735	-0.468649	0.999218	0.463077	0.982864	0.106038	0.973227	0.488934	0.762706
Q9D8N0	Elongation factor 1-gamma	Eef1g	0	1	0.174229	0.995342	-0.251663	0.908286	0.284386	0.837934	0.539423	0.999218	0.16778	0.999053	0.204619	0.923005	0.104922	0.956426
Q9D8T7	SRA stem-loop-interacting RNA-binding protein, mitochondrial	Slirp	0	1	-0.56192	0.960343	-0.315419	0.914819	-0.174695	0.940256	0.461748	0.999218	-0.728914	0.941574	-0.300994	0.890713	-0.173049	0.926783
Q9D8U8	Sorting nexin-5	Snx5	0	1	-0.151659	0.995342	0.618253	0.856806	-0.189904	0.965255	0.801068	0.999218	-0.0652594	0.999053	0.207203	0.959871	0.237767	0.9259
Q9D8V0	Minor histocompatibility antigen H13	Hm13	0	1	0.779166	0.988801	1.46666	0.60018	0.837222	0.647906	-0.0168035	0.999218	0.0896612	0.999053	0.966334	0.594014	1.12347	0.468846
Q9D8W5	26S proteasome non-ATPase regulatory subunit 12	Psmd12	0	1	0.0684664	0.995342	-0.0443367	0.981769	-0.157508	0.931815	0.367186	0.999218	0.390238	0.981391	0.139885	0.954835	-0.241085	0.891226
Q9D8W7	OCIA domain-containing protein 2	Ociad2	0	1	1.21048	0.428607	0.239124	0.918245	-0.469135	0.762761	-0.926439	0.999218	-0.0250348	0.999053	-0.494298	0.765599	-0.176604	0.947904
Q9D8Y1	Transmembrane protein 126A	Tmem126a	0	1	-0.04246	0.995342	-0.638749	0.641984	-0.669975	0.740271	-0.583971	0.999218	0.19308	0.999053	-0.811582	0.539435	-0.724761	0.624804
Q9D906	Ubiquitin-like modifier-activating enzyme ATG7	Atg7	0	1	-0.981827	0.808322	0.107243	0.961672	-0.776995	0.537508	-0.519637	0.999218	-0.864479	0.745402	0.121659	0.960263	-0.56596	0.585715
Q9D9V3	Ethylmalonyl-CoA decarboxylase	Echdc1	0	1	-0.606489	0.464543	-1.26636	0.0154702	-1.69026	0.0662274	0.113819	0.999218	-0.784156	0.120899	-1.99268	0.000476137	-2.2584	0.00284815
Q9DAK9	14 kDa phosphohistidine phosphatase	Phpt1	0	1	-0.638038	0.936916	-0.725962	0.283056	-0.64939	0.652788	-0.439599	0.999218	0.0647354	0.999053	-0.99733	0.205528	-1.12575	0.1863
Q9DB05	Alpha-soluble NSF attachment protein	Napa	0	1	-0.270985	0.995342	-0.00115248	0.999496	-0.456397	0.89257	0.714585	0.999218	0.203774	0.999053	-0.744391	0.785866	-0.754336	0.739006
Q9DB20	ATP synthase subunit O, mitochondrial	Atp5po	0	1	0.46599	0.988801	-0.625428	0.63562	-0.32971	0.842593	-0.207103	0.999218	0.700149	0.675011	-0.550173	0.594014	-0.126935	0.9259
Q9DB27	Malignant T-cell-amplified sequence 1	Mcts1	0	1	-1.24629	0.960343	-1.52474	0.626287	-1.87275	0.311671	-1.37544	0.999218	-1.75413	0.768112	-1.04381	0.457012	-1.0865	0.570488
Q9DB29	Isoamyl acetate-hydrolyzing esterase 1 homolog	Iah1	0	1	0.251737	0.995342	0.446355	0.856806	0.021419	0.999044	0.171749	0.999218	0.200699	0.999053	-0.115999	0.970957	-0.346811	0.801729
Q9DB77	Cytochrome b-c1 complex subunit 2, mitochondrial	Uqcrc2	0	1	0.463423	0.844446	-1.19098	0.04901	-0.609976	0.463051	-0.446594	0.999218	0.415905	0.93821	-1.18588	0.077398	-0.787195	0.194898
Q9DBA8	Probable imidazolonepropionase	Amdhd1	0	1	1.28504	0.540398	0.167758	0.958506	1.02364	0.537508	-0.072907	0.999218	1.56851	0.271057	-0.757864	0.510154	0.527962	0.680961
Q9DBB8	Trans-1,2-dihydrobenzene-1,2-diol dehydrogenase	Dhdh	0	1	-0.691176	0.960343	-0.348173	0.888449	-0.471675	0.736726	-0.299297	0.999218	-0.204521	0.999053	-0.607337	0.674242	-0.908215	0.428407
Q9DBD0	Inhibitor of carbonic anhydrase	Ica	0	1	-1.22269	0.960343	-0.244558	0.960452	-0.20497	0.965883	-1.13038	0.999218	-0.224071	0.999053	0.0569841	0.99452	-0.947093	0.680961
Q9DBE0	Cysteine sulfinic acid decarboxylase	Csad	0	1	-1.22552	0.456436	5.58045	0.000150222	-0.186937	0.931815	-0.320515	0.999218	-0.8585	0.730894	4.51063	0.00723731	1.48455	0.448489
Q9DBF1	Alpha-aminoadipic semialdehyde dehydrogenase	Aldh7a1	0	1	0.454959	0.519344	-0.357301	0.563315	0.33126	0.637544	-0.206385	0.999218	0.32105	0.972625	-0.498286	0.36713	-0.0462918	0.966839
Q9DBG1	Sterol 26-hydroxylase, mitochondrial	Cyp27a1	0	1	0.178482	0.995342	-0.982607	0.14556	0.0197908	0.997102	-0.0945684	0.999218	0.059596	0.999053	-0.442745	0.587438	-0.455634	0.553442
Q9DBG3	AP-2 complex subunit beta	Ap2b1	0	1	0.428064	0.880618	0.746991	0.382915	0.882954	0.24471	-0.0177361	0.999218	0.655404	0.675011	0.913545	0.129154	0.823355	0.321163
Q9DBG5	Perilipin-3	Plin3	0	1	-0.260669	0.995342	-0.448649	0.892823	-1.7406	0.252852	-0.353929	0.999218	-0.471812	0.985237	-1.30501	0.598251	-1.23549	0.409049
Q9DBG6	Dolichyl-diphosphooligosaccharide--protein glycosyltransferase subunit 2	Rpn2	0	1	0.181468	0.995342	0.0150645	0.985497	0.582072	0.249508	0.287904	0.999218	0.540215	0.675011	0.901249	0.0842719	0.584677	0.52081
Q9DBG7	Signal recognition particle receptor subunit alpha	Srpra	0	1	0.203111	0.995342	-0.330415	0.918245	0.00745286	0.999044	0.424478	0.999218	0.1394	0.999053	0.373085	0.890963	0.800624	0.575117
Q9DBH5	Vesicular integral-membrane protein VIP36	Lman2	0	1	-0.470813	0.988801	0.355519	0.782461	0.00845502	0.999044	0.429384	0.999218	0.8106	0.800976	0.217686	0.954835	-0.188688	0.956426
Q9DBJ1	Phosphoglycerate mutase 1	Pgam1	0	1	-0.147936	0.995342	-0.210008	0.93568	-0.766605	0.590099	0.0678383	0.999218	-0.162322	0.999053	-1.1572	0.1582	-1.09725	0.207221
Q9DBK0	Acetyl-coenzyme A thioesterase	Acot12	0	1	-0.601721	0.882806	0.686503	0.712975	-0.642772	0.701066	0.0578631	0.999218	-0.929268	0.584733	0.513017	0.75038	0.0704839	0.975866
Q9DBL7	Bifunctional coenzyme A synthase	Coasy	0	1	-0.574394	0.839183	-0.611322	0.541211	-0.270515	0.864815	-0.323957	0.999218	-0.368052	0.974112	-0.599153	0.594014	-0.843662	0.268197
Q9DBM2	Peroxisomal bifunctional enzyme	Ehhadh	0	1	-1.97392	0.464543	0.241824	0.968255	-3.09452	0.00569589	-0.473153	0.999218	-3.10442	0.00573067	-0.406769	0.9543	-1.48851	0.468846
Q9DBN5	Lon protease homolog 2, peroxisomal	Lonp2	0	1	-1.11448	0.381137	0.989604	0.322534	-0.846706	0.156837	0.348629	0.999218	-1.49772	0.00825897	0.614899	0.397891	-0.337647	0.649534
Q9DBP5	UMP-CMP kinase	Cmpk1	0	1	-0.0276361	0.995342	-0.147494	0.961672	-0.142542	0.978758	-0.506913	0.999218	0.268554	0.999053	-0.833707	0.648277	-0.311266	0.893419
Q9DBT9	Dimethylglycine dehydrogenase, mitochondrial	Dmgdh	0	1	-0.5697	0.722282	-1.49363	0.04901	-0.439573	0.685794	-0.846315	0.999218	-0.234466	0.981391	-1.63039	0.036459	-1.53708	0.00522437
Q9DBW0	Cytochrome P450 4V2	Cyp4v2	0	1	0.307265	0.995342	0.499644	0.859139	2.85501	0.00746493	0.51844	0.999218	0.889535	0.945976	1.41207	0.566477	2.42227	0.0264737
Q9DBZ5	Eukaryotic translation initiation factor 3 subunit K	Eif3k	0	1	0.463023	0.988801	-0.352078	0.916014	-0.0853698	0.987184	0.198695	0.999218	0.0923767	0.999053	-0.207142	0.9543	-0.308952	0.895002
Q9DC50	Peroxisomal carnitine O-octanoyltransferase	Crot	0	1	-1.62286	0.0661394	1.94977	0.0220857	-1.40971	0.0245633	0.0229809	0.999218	-1.96155	0.0051874	1.55204	0.0562313	0.0426419	0.973106
Q9DC61	Mitochondrial-processing peptidase subunit alpha	Pmpca	0	1	0.0171251	0.995342	-0.882411	0.797852	-0.215492	0.956574	-0.646674	0.999218	-0.73348	0.981391	0.0150511	0.996328	-0.0598648	0.980572
Q9DC70	NADH dehydrogenase [ubiquinone] iron-sulfur protein 7, mitochondrial	Ndufs7	0	1	0.429861	0.988801	-1.15659	0.292557	-0.848598	0.554307	-0.767021	0.999218	0.515163	0.93671	-1.47273	0.172064	-1.21445	0.286343
Q9DCC4	Pyrroline-5-carboxylate reductase 3	Pycr3	0	1	0.327031	0.995342	0.664557	0.755768	1.09167	0.380491	-0.143311	0.999218	0.739397	0.943111	0.109258	0.973227	0.518695	0.743739
Q9DCD0	6-phosphogluconate dehydrogenase, decarboxylating	Pgd	0	1	-0.992687	0.768418	-1.53388	0.241423	-2.73748	0.00145562	-0.274105	0.999218	-0.716764	0.918737	-2.01773	0.12404	-2.82129	0.00208202
Q9DCF9	Translocon-associated protein subunit gamma	Ssr3	0	1	-0.00884257	0.995342	0.933974	0.784675	0.881736	0.780635	0.693673	0.999218	-0.426594	0.999053	0.399303	0.94432	0.486623	0.891635
Q9DCG6	Phenazine biosynthesis-like domain-containing protein 1	Pbld1	0	1	0.0259118	0.995342	0.343506	0.846969	0.39787	0.821682	-0.242864	0.999218	0.471244	0.918737	0.0151593	0.99452	0.14432	0.9259
Q9DCH4	Eukaryotic translation initiation factor 3 subunit F	Eif3f	0	1	0.308608	0.995342	0.419468	0.809079	0.550529	0.621533	0.467856	0.999218	0.0391844	0.999053	0.793772	0.467913	0.722567	0.367704
Q9DCJ5	NADH dehydrogenase [ubiquinone] 1 alpha subcomplex subunit 8	Ndufa8	0	1	-0.0326616	0.995342	-0.828777	0.479175	-0.752536	0.574266	-0.474154	0.999218	0.0125057	0.999053	-1.20342	0.273507	-0.865732	0.221099
Q9DCL9	Multifunctional protein ADE2	Paics	0	1	0.616249	0.988801	0.827144	0.501925	0.22311	0.898512	0.680698	0.999218	0.151354	0.999053	0.70563	0.564112	1.01016	0.335116
Q9DCM0	Persulfide dioxygenase ETHE1, mitochondrial	Ethe1	0	1	-0.39934	0.995342	-1.03679	0.461386	-0.0422662	0.998578	-0.328621	0.999218	-0.613665	0.981391	-0.728109	0.75331	-0.589809	0.717506
Q9DCM2	Glutathione S-transferase kappa 1	Gstk1	0	1	-0.951044	0.428607	-1.03613	0.0507729	-1.30742	0.00483116	-0.876234	0.999218	-1.01342	0.224497	-1.3706	0.0211581	-1.38305	0.0131122
Q9DCN1	NAD-capped RNA hydrolase NUDT12	Nudt12	0	1	-0.231959	0.995342	0.651571	0.243567	-0.139121	0.928954	0.227231	0.999218	-0.3556	0.974112	0.136288	0.9543	-0.103321	0.937416
Q9DCN2	NADH-cytochrome b5 reductase 3	Cyb5r3	0	1	-0.101909	0.995342	-2.04005	0.0133708	-2.22236	0.0013858	0.11144	0.999218	0.26152	0.997902	-2.24813	0.00836477	-2.32875	0.000365045
Q9DCP2	Sodium-coupled neutral amino acid transporter 3	Slc38a3	0	1	1.15767	0.540398	-0.683696	0.537817	-0.131364	0.940778	0.509424	0.999218	0.191214	0.999053	0.708359	0.539685	0.402701	0.788961
Q9DCS2	Methyltransferase-like 26	Mettl26	0	1	0.485115	0.856302	0.39899	0.777877	0.530411	0.643579	-0.200759	0.999218	0.694213	0.675011	0.153534	0.923005	0.596821	0.474697
Q9DCS3	Enoyl-[acyl-carrier-protein] reductase, mitochondrial	Mecr	0	1	-0.228137	0.995342	-0.82883	0.712239	-0.0850363	0.987184	-0.522741	0.999218	-0.62201	0.972625	-0.4547	0.823417	-0.254753	0.909744
Q9DCS9	NADH dehydrogenase [ubiquinone] 1 beta subcomplex subunit 10	Ndufb10	0	1	-0.00587896	0.995342	-1.27787	0.0871496	-1.23228	0.126548	-0.72258	0.999218	-0.0244083	0.999053	-1.12617	0.133075	-1.48178	0.088759
Q9DCT1	1,5-anhydro-D-fructose reductase	Akr1e2	0	1	0.362297	0.995342	-0.501591	0.915246	-0.270026	0.944411	0.43364	0.999218	-0.653211	0.985237	0.436266	0.907212	-0.160295	0.964322
Q9DCT2	NADH dehydrogenase [ubiquinone] iron-sulfur protein 3, mitochondrial	Ndufs3	0	1	-0.157295	0.995342	-0.714876	0.746958	-1.03441	0.537508	-0.543653	0.999218	-0.156605	0.999053	-1.15123	0.422715	-1.07639	0.452337
Q9DCT8	Cysteine-rich protein 2	Crip2	0	1	0.545351	0.995342	0.560709	0.856806	0.0938974	0.987184	0.932979	0.999218	0.892787	0.972625	0.630001	0.797471	1.52341	0.314986
Q9DCU9	4-hydroxy-2-oxoglutarate aldolase, mitochondrial	Hoga1	0	1	-0.115335	0.995342	0.745834	0.908286	0.10214	0.989253	0.476659	0.999218	-0.0945465	0.999053	0.324953	0.955868	0.171845	0.971254
Q9DCV4	Regulator of microtubule dynamics protein 1	Rmdn1	0	1	0.202305	0.995342	-0.596939	0.610119	0.0537538	0.987184	0.406965	0.999218	-0.0390731	0.999053	-0.175451	0.955737	0.0428774	0.973106
Q9DCW4	Electron transfer flavoprotein subunit beta	Etfb	0	1	0.709818	0.758403	-0.273824	0.862004	0.411621	0.574379	-0.742715	0.999218	0.087648	0.999053	-0.102908	0.940115	0.322346	0.684348
Q9DCX2	ATP synthase subunit d, mitochondrial	Atp5pd	0	1	-0.292525	0.960343	-0.575521	0.326608	-0.549057	0.551629	-0.308643	0.999218	0.0471259	0.999053	-0.710451	0.206875	-0.949949	0.0641787
Q9DCX8	Iodotyrosine deiodinase 1	Iyd	0	1	0.820468	0.946755	0.55668	0.852575	0.167926	0.968539	-0.685273	0.999218	0.217657	0.999053	-0.20464	0.955868	-0.215784	0.9259
Q9DCY0	Glycine N-acyltransferase-like protein Keg1	Keg1	0	1	0.245811	0.995342	1.07205	0.516189	0.32489	0.830897	0.0921293	0.999218	0.401027	0.981391	1.02747	0.406482	0.936338	0.404216
Q9DCZ4	MICOS complex subunit Mic26	Apoo	0	1	-0.456429	0.995342	0.23592	0.955183	0.696907	0.767991	0.202555	0.999218	-0.215162	0.999053	-0.221001	0.955868	0.564009	0.771978
Q9DD20	Methyltransferase-like protein 7B	Mettl7b	0	1	-0.00545085	0.995342	0.439763	0.721326	-0.688574	0.356865	0.907325	0.999218	-0.155877	0.999053	0.00836069	0.995421	-0.24378	0.773824
Q9EP69	Phosphatidylinositol-3-phosphatase SAC1	Sacm1l	0	1	0.151526	0.994595	0.333275	0.721326	-0.190531	0.79388	0.503471	0.999218	-0.298509	0.93671	0.253551	0.682249	-0.0400254	0.964322
Q9EP72	ER membrane protein complex subunit 7	Emc7	0	1	-0.163902	0.995342	0.831896	0.85274	0.00257039	0.999844	-0.313631	0.999218	-0.0881385	0.999053	-1.03149	0.675945	0.385082	0.886341
Q9EP75	Leukotriene-B4 omega-hydroxylase 3	Cyp4f14	0	1	0.00443215	0.995638	0.516372	0.823806	0.588394	0.747892	0.0635283	0.999218	-0.517639	0.977248	-0.304561	0.940115	-0.212565	0.9259
Q9EP89	Serine beta-lactamase-like protein LACTB, mitochondrial	Lactb	0	1	0.475241	0.988801	0.388584	0.892823	0.58342	0.753408	-0.18679	0.999218	0.232134	0.999053	0.199749	0.9543	0.870299	0.59885
Q9EPE9	Endoplasmic reticulum transmembrane helix translocase	Atp13a1	0	1	0.285612	0.995342	-0.686713	0.697986	0.0877399	0.987437	-0.738184	0.999218	-1.16776	0.77991	0.0411237	0.99452	-0.295595	0.86555
Q9EPU0	Regulator of nonsense transcripts 1	Upf1	0	1	-0.41522	0.995342	-0.859451	0.63562	0.0509419	0.993182	-0.520717	0.999218	0.212852	0.999053	0.126945	0.972428	-0.0671459	0.973106
Q9EQ06	Estradiol 17-beta-dehydrogenase 11	Hsd17b11	0	1	-0.249764	0.995342	2.03955	0.270781	0.33627	0.89257	0.261908	0.999218	-0.761236	0.768112	1.83932	0.0996804	1.11505	0.488809
Q9EQ20	Methylmalonate-semialdehyde dehydrogenase [acylating], mitochondrial	Aldh6a1	0	1	0.358782	0.946755	0.401257	0.597104	0.761251	0.252693	-0.352623	0.999218	0.208359	0.981391	0.443901	0.429403	0.766816	0.0884223
Q9EQ80	NIF3-like protein 1	Nif3l1	0	1	-0.324948	0.995342	-0.21712	0.936035	-0.271592	0.931815	0.424345	0.999218	0.512952	0.997672	-0.11627	0.972504	0.592256	0.729567
Q9EQC1	3 beta-hydroxysteroid dehydrogenase type 7	Hsd3b7	0	1	0.451545	0.995342	0.490814	0.909373	-0.925963	0.700372	-0.89407	0.999218	0.0424375	0.999053	-0.357366	0.943712	0.659091	0.793
Q9EQF5	Dihydropyrimidinase	Dpys	0	1	0.13265	0.995342	1.63169	0.0684379	0.875566	0.618226	-0.141581	0.999218	0.33153	0.985237	0.727906	0.462431	0.908242	0.274342
Q9EQH2	Endoplasmic reticulum aminopeptidase 1	Erap1	0	1	0.0415927	0.995342	-0.182119	0.961672	-0.0618616	0.992621	-0.0360828	0.999218	0.516765	0.985237	0.0943652	0.977412	0.545852	0.788961
Q9EQH3	Vacuolar protein sorting-associated protein 35	Vps35	0	1	-0.0881895	0.995342	-0.531904	0.884241	0.380826	0.898512	0.169794	0.999218	0.00883767	0.999053	0.411269	0.864421	0.422754	0.8333
Q9EQK5	Major vault protein	Mvp	0	1	0.244427	0.995342	1.39354	0.177502	-0.465478	0.736564	0.233837	0.999218	0.048215	0.999053	0.641035	0.636549	0.583408	0.61212
Q9ER72	Cysteine--tRNA ligase, cytoplasmic	Cars1	0	1	-0.434148	0.995342	0.147294	0.96104	0.471949	0.838756	-0.446345	0.999218	-0.128176	0.999053	0.324257	0.920375	0.529407	0.720886
Q9ERE7	LRP chaperone MESD	Mesd	0	1	0.797317	0.946755	1.2268	0.357433	0.637158	0.694366	0.644968	0.999218	0.985116	0.617193	1.00786	0.251259	1.04261	0.466579
Q9ERG0	LIM domain and actin-binding protein 1	Lima1	0	1	0.304666	0.995342	1.96849	0.380914	1.50633	0.320844	1.02081	0.999218	0.509375	0.999053	0.492444	0.899629	2.22985	0.185308
Q9ERI6	Retinol dehydrogenase 14	Rdh14	0	1	0.0284013	0.995342	-0.383539	0.856806	-1.11705	0.392441	0.274402	0.999218	-0.709185	0.981391	0.588474	0.758417	0.0641105	0.979633
Q9ERK4	Exportin-2	Cse1l	0	1	0.394887	0.995342	-0.0867461	0.975162	0.465545	0.854812	-0.695852	0.999218	-0.652788	0.974112	-0.116339	0.973227	-0.459156	0.793655
Q9ERS2	NADH dehydrogenase [ubiquinone] 1 alpha subcomplex subunit 13	Ndufa13	0	1	0.241536	0.995342	-0.505428	0.852575	-0.194422	0.927904	-0.737801	0.999218	-0.426613	0.972625	-1.13465	0.390626	-1.25826	0.208845
Q9ES97	Reticulon-3	Rtn3	0	1	-0.120469	0.995342	-0.0218805	0.98894	-0.509893	0.694366	-0.324405	0.999218	-0.161585	0.999053	0.298025	0.904769	0.0953385	0.962623
Q9ESP1	Stromal cell-derived factor 2-like protein 1	Sdf2l1	0	1	0.423804	0.995342	0.228438	0.973208	0.938072	0.763266	1.2989	0.999218	0.738951	0.999053	0.761979	0.870345	1.1248	0.722258
Q9EST5	Acidic leucine-rich nuclear phosphoprotein 32 family member B	Anp32b	0	1	-0.0466794	0.995342	0.242412	0.930512	0.462752	0.775334	-0.211102	0.999218	-0.0848795	0.999053	0.00356145	0.998681	0.323098	0.857982
Q9ET01	Glycogen phosphorylase, liver form	Pygl	0	1	1.25916	0.173104	-1.30248	0.0308798	-0.196897	0.922956	0.0895502	0.999218	1.93785	0.00402594	-1.49325	0.0147233	-1.1613	0.0211422
Q9ET22	Dipeptidyl peptidase 2	Dpp7	0	1	-0.0315322	0.995342	0.480949	0.916014	0.112825	0.987184	0.949442	0.999218	-0.873464	0.904512	0.587816	0.803656	-0.0687205	0.979136
Q9JHI5	Isovaleryl-CoA dehydrogenase, mitochondrial	Ivd	0	1	0.170278	0.995342	-0.965864	0.284679	-0.00815755	0.999044	-0.271725	0.999218	-0.0800918	0.999053	-0.306415	0.761933	0.0833	0.955441
Q9JHR7	Insulin-degrading enzyme	Ide	0	1	-0.62013	0.868619	-0.162925	0.944857	-0.075883	0.965255	-0.0567277	0.999218	-0.556063	0.742438	0.10886	0.954835	-0.477594	0.680961
Q9JHU4	Cytoplasmic dynein 1 heavy chain 1	Dync1h1	0	1	0.020093	0.995342	-0.307748	0.930627	-0.0885186	0.989253	-0.256383	0.999218	0.291997	0.999053	0.13339	0.974112	0.49226	0.853578
Q9JHW2	Omega-amidase NIT2	Nit2	0	1	0.00494434	0.995342	-0.0435545	0.980008	-0.245754	0.921105	-0.303884	0.999218	0.326405	0.985237	-0.335217	0.8507	-0.292096	0.846327
Q9JI75	Ribosyldihydronicotinamide dehydrogenase [quinone]	Nqo2	0	1	0.328453	0.988801	-0.724564	0.312052	-0.530457	0.621533	0.0959945	0.999218	0.554117	0.736699	-0.743968	0.383324	-0.291902	0.722498
Q9JI95	CPN10-like protein	Hspe1-rs1	0	1	0.206677	0.995342	-0.635456	0.856806	-1.65525	0.448922	0.140159	0.999218	-0.614941	0.981391	-0.405755	0.923005	-0.736265	0.745441
Q9JIF7	Coatomer subunit beta	Copb1	0	1	0.700055	0.873378	0.000578099	0.999496	0.776895	0.478677	0.386465	0.999218	0.459977	0.929821	0.419414	0.75331	0.950288	0.143449
Q9JII5	DAZ-associated protein 1	Dazap1	0	1	-0.386035	0.995342	-0.6903	0.860255	-0.375758	0.928954	-0.0707359	0.999218	0.484489	0.999053	-0.0730139	0.988303	0.649398	0.804697
Q9JII6	Aldo-keto reductase family 1 member A1	Akr1a1	0	1	-0.294135	0.988801	1.09714	0.0681017	0.28452	0.798437	-0.260694	0.999218	-0.0513055	0.999053	0.683771	0.389926	0.389272	0.717506
Q9JIK5	Nucleolar RNA helicase 2	Ddx21	0	1	0.464836	0.995342	0.542287	0.9389	1.37111	0.802387	1.15291	0.999218	0.51851	0.999053	0.850162	0.920353	0.879384	0.84804
Q9JIL4	Na(+)/H(+) exchange regulatory cofactor NHE-RF3	Pdzk1	0	1	-0.184948	0.995342	0.809011	0.283855	0.411362	0.694366	0.470607	0.999218	0.015716	0.999053	0.572668	0.581656	0.748167	0.113588
Q9JIM1	Equilibrative nucleoside transporter 1	Slc29a1	0	1	-1.55078	0.920191	-0.284438	0.96032	-0.192978	0.985261	0.239639	0.999218	-1.78819	0.822957	-0.436428	0.9543	-1.82883	0.452145
Q9JIX8	Apoptotic chromatin condensation inducer in the nucleus	Acin1	0	1	1.53458	0.960343	NA	NA	0.658917	0.928954	NA	NA	-0.510867	0.999053	-0.460642	0.954835	1.13842	0.788961
Q9JIZ0	Probable N-acetyltransferase CML1	Cml1	0	1	0.121884	0.995342	0.604638	0.859139	1.17641	0.526686	0.832776	0.999218	1.4656	0.581459	0.0777097	0.977098	1.04782	0.547475
Q9JJ28	Protein flightless-1 homolog	Flii	0	1	-0.242967	0.995342	-0.184775	0.9744	-0.610003	0.882873	-0.219184	0.999218	-0.655463	0.999053	-0.655348	0.865399	-1.20728	0.533049
Q9JJI8	60S ribosomal protein L38	Rpl38	0	1	0.31818	0.995342	-0.0457664	0.985497	0.962091	0.537508	-0.112153	0.999218	0.579136	0.985237	0.21806	0.955868	0.0933148	0.973106
Q9JJL3	Solute carrier organic anion transporter family member 1B2	Slco1b2	0	1	0.424604	0.988801	1.0447	0.400424	1.55918	0.0451014	0.00262708	0.999218	0.531542	0.941574	1.13307	0.20166	1.06542	0.275391
Q9JJW0	Peroxisomal membrane protein 4	Pxmp4	0	1	-1.18748	0.960343	-0.528227	0.916014	-1.65161	0.380491	-0.45428	0.999218	-1.73467	0.35452	-0.511742	0.870345	-0.667305	0.792907
Q9JK38	Glucosamine 6-phosphate N-acetyltransferase	Gnpnat1	0	1	-0.712688	0.839183	-0.642585	0.614907	-0.43501	0.711067	-0.320939	0.999218	-0.191704	0.999053	-0.779078	0.255222	-0.456495	0.643148
Q9JKF7	39S ribosomal protein L39, mitochondrial	Mrpl39	0	1	-0.0252696	0.995342	-0.899394	0.63562	0.151192	0.943429	0.0312627	0.999218	-0.0204369	0.999053	-0.270139	0.932973	-0.146858	0.950448
Q9JKR6	Hypoxia up-regulated protein 1	Hyou1	0	1	0.517113	0.946755	0.346787	0.822924	0.738791	0.452429	0.998654	0.999218	0.774914	0.675011	1.18321	0.143746	1.00166	0.377474
Q9JKV1	Proteasomal ubiquitin receptor ADRM1	Adrm1	0	1	0.134802	0.995342	-0.281945	0.915246	-0.354976	0.854812	-0.0786431	0.999218	-0.271152	0.999053	-0.666509	0.674242	-0.380397	0.792907
Q9JKW0	ADP-ribosylation factor-like protein 6-interacting protein 1	Arl6ip1	0	1	-0.494499	0.966983	0.669849	0.627414	-0.324878	0.895855	0.187836	0.999218	-0.964817	0.594434	0.553873	0.668118	-0.207593	0.895389
Q9JKX3	Transferrin receptor protein 2	Tfr2	0	1	0.623422	0.988801	-0.0546417	0.985497	1.51535	0.506517	-0.601978	0.999218	-0.651644	0.981391	0.336512	0.933523	0.682219	0.739006
Q9JKY5	Huntingtin-interacting protein 1-related protein	Hip1r	0	1	0.135199	0.995342	-0.472948	0.816911	-0.400078	0.823833	0.423206	0.999218	-0.212164	0.999053	-0.481917	0.859818	-0.857474	0.517796
Q9JKY7	Cytochrome P450 CYP2D22	Cyp2d22	0	1	-0.223402	0.995342	-0.472471	0.853708	0.321449	0.900316	-0.189806	0.999218	-0.00729678	0.999421	-0.0679012	0.981918	-0.0150976	0.995301
Q9JL35	High mobility group nucleosome-binding domain-containing protein 5	Hmgn5	0	1	-0.656213	0.995342	-0.234461	0.9744	-1.05292	0.86605	-0.0441213	0.999218	-1.47101	0.977248	-0.619327	0.950197	-0.127509	0.980572
Q9JLF6	Protein-glutamine gamma-glutamyltransferase K	Tgm1	0	1	0.703652	0.960343	0.207738	0.955183	0.293262	0.931815	-0.230289	0.999218	1.01797	0.720479	0.227278	0.950197	0.772666	0.487229
Q9JLI0	Aldo-keto reductase a	Akr1c12	0	1	-0.545432	0.874225	0.44614	0.695708	-0.19504	0.924146	-0.621084	0.999218	0.156721	0.999053	0.330426	0.753736	-0.28613	0.793655
Q9JLM9	Growth factor receptor-bound protein 14	Grb14	0	1	-1.41786	0.946755	-0.155009	0.958506	-1.46244	0.360228	-0.820309	0.999218	-0.559046	0.999053	-1.42993	0.540974	-1.27636	0.52081
Q9JLN9	Serine/threonine-protein kinase mTOR	Mtor	0	1	0.487408	0.995342	0.583357	0.865498	1.20528	0.526359	0.476988	0.999218	0.144405	0.999053	1.01576	0.587438	0.767132	0.649534
Q9JLV1	BAG family molecular chaperone regulator 3	Bag3	0	1	0.153648	0.995342	-0.00457727	0.999127	-0.927003	0.784959	0.960592	0.999218	0.249016	0.999053	-0.675603	0.870833	-0.293208	0.944463
Q9JM62	Receptor expression-enhancing protein 6	Reep6	0	1	-0.449184	0.988801	-0.411115	0.853708	-1.23077	0.0888971	-0.835897	0.999218	-0.464526	0.923703	-0.397101	0.738494	-0.625221	0.553442
Q9JM76	Actin-related protein 2/3 complex subunit 3	Arpc3	0	1	-0.0852233	0.995342	-0.702679	0.450494	-0.317196	0.840178	-0.247077	0.999218	-0.165197	0.999053	-0.0851021	0.960484	0.288413	0.764613
Q9JMG1	Endothelial differentiation-related factor 1	Edf1	0	1	0.0435031	0.995342	0.901882	0.715525	0.127143	0.984632	0.474913	0.999218	-0.229269	0.999053	-4.24297e-05	0.999933	-0.0785203	0.971504
Q9JMH6	Thioredoxin reductase 1, cytoplasmic	Txnrd1	0	1	0.0393846	0.995342	-0.0141066	0.994379	-0.92531	0.488045	0.16074	0.999218	-0.171833	0.999053	0.0978886	0.971165	-0.500072	0.716836
Q9QUI0	Transforming protein RhoA	Rhoa	0	1	-0.628781	0.974901	-0.166576	0.958506	-0.194801	0.93774	0.151412	0.999218	0.462202	0.985237	-0.0108979	0.996328	-0.0478951	0.980572
Q9QUM9	Proteasome subunit alpha type-6	Psma6	0	1	-0.00443938	0.995342	0.272137	0.903003	-0.587006	0.55509	-0.197124	0.999218	0.155607	0.999053	-0.0293836	0.993539	-0.506456	0.692003
Q9QUR6	Prolyl endopeptidase	Prep	0	1	0.665818	0.880618	0.611743	0.753119	0.916809	0.637544	-0.0883192	0.999218	0.199741	0.999053	0.821082	0.6196	1.18533	0.290719
Q9QWR8	Alpha-N-acetylgalactosaminidase	Naga	0	1	0.158518	0.995342	1.17921	0.592264	0.501436	0.805777	0.531289	0.999218	-0.574509	0.973972	2.17225	0.0580195	1.0454	0.353126
Q9QXD1	Peroxisomal acyl-coenzyme A oxidase 2	Acox2	0	1	-0.33571	0.988801	0.748708	0.166143	-0.31184	0.71304	0.34803	0.999218	-0.427441	0.851642	0.637728	0.254811	0.313017	0.771978
Q9QXD6	Fructose-1,6-bisphosphatase 1	Fbp1	0	1	0.346617	0.988801	-0.746994	0.535203	-0.595534	0.6058	0.104323	0.999218	1.06478	0.138826	-1.60917	0.00891139	-1.36255	0.0433568
Q9QXE0	2-hydroxyacyl-CoA lyase 1	Hacl1	0	1	-0.17291	0.995342	0.756913	0.63562	-1.50074	0.00414692	0.440267	0.999218	-0.593643	0.822957	0.148732	0.960263	-0.602121	0.64381
Q9QXF8	Glycine N-methyltransferase	Gnmt	0	1	-0.033342	0.995342	-2.06915	0.00310014	-1.44716	0.0392703	-0.6265	0.999218	0.136892	0.999053	-2.28759	0.00357512	-2.00871	0.0011456
Q9QXK3	Coatomer subunit gamma-2	Copg2	0	1	0.41792	0.988801	-1.04365	0.0166213	0.780272	0.380491	0.546104	0.999218	0.326201	0.985237	-0.102627	0.955868	0.396945	0.755528
Q9QXT0	Protein canopy homolog 2	Cnpy2	0	1	-0.34169	0.995342	-0.56825	0.893611	-0.403418	0.931815	0.360959	0.999218	0.526473	0.985237	0.0661759	0.99131	-0.810764	0.66767
Q9QXX4	Calcium-binding mitochondrial carrier protein Aralar2	Slc25a13	0	1	0.0745147	0.995342	-0.588567	0.69923	-0.318032	0.883609	-0.650704	0.999218	0.295724	0.999053	-0.40312	0.75331	0.0746238	0.971254
Q9QXY6	EH domain-containing protein 3	Ehd3	0	1	-0.734982	0.988801	-0.574725	0.868725	0.254472	0.958438	-1.65327	0.999218	-0.92469	0.929821	-0.226454	0.966476	-0.0843259	0.980478
Q9QXZ6	Solute carrier organic anion transporter family member 1A1	Slco1a1	0	1	0.494217	0.988801	-0.0816345	0.9744	1.0019	0.559544	-0.139429	0.999218	0.359947	0.989003	1.26702	0.446206	0.816027	0.448256
Q9QY76	Vesicle-associated membrane protein-associated protein B	Vapb	0	1	-0.061272	0.995342	0.43187	0.873365	-0.735192	0.70841	-0.439096	0.999218	-0.552035	0.977248	-0.615976	0.59603	-0.609452	0.553442
Q9QYB1	Chloride intracellular channel protein 4	Clic4	0	1	0.321109	0.988801	0.20699	0.915246	0.678795	0.380491	-0.189352	0.999218	0.315993	0.981391	-0.0594678	0.973227	0.410684	0.722498
Q9QYG0	Protein NDRG2	Ndrg2	0	1	0.934765	0.539786	0.34045	0.859139	0.205804	0.931815	0.0511865	0.999218	0.549382	0.93821	-0.169699	0.928866	0.37608	0.75034
Q9QYJ0	DnaJ homolog subfamily A member 2	Dnaja2	0	1	-0.0891554	0.995342	-0.150397	0.95467	-0.325267	0.830294	0.0687588	0.999218	-0.495332	0.918737	-0.220099	0.911785	0.236637	0.83791
Q9QYR9	Acyl-coenzyme A thioesterase 2, mitochondrial	Acot2	0	1	-0.899864	0.880618	1.61188	0.391226	-0.979056	0.31739	-0.231182	0.999218	-1.50837	0.119703	1.38105	0.61379	0.290851	0.893923
Q9QZ85	Interferon-inducible GTPase 1	Iigp1	0	1	0.811222	0.768418	0.934771	0.521905	0.789327	0.141343	1.10382	0.999218	0.479551	0.918737	1.21268	0.0530873	1.61799	0.0211422
Q9QZ88	Vacuolar protein sorting-associated protein 29	Vps29	0	1	0.517774	0.960343	0.202727	0.909373	0.232874	0.878397	0.195803	0.999218	0.180868	0.999053	0.48323	0.761142	0.796855	0.24996
Q9QZD8	Mitochondrial dicarboxylate carrier	Slc25a10	0	1	-0.729824	0.726951	0.120804	0.961672	-0.395643	0.818398	-0.520315	0.999218	-0.572595	0.918737	-0.627897	0.587438	-0.728317	0.468779
Q9QZD9	Eukaryotic translation initiation factor 3 subunit I	Eif3i	0	1	0.0803367	0.995342	-0.0435692	0.979569	0.461548	0.761072	0.407165	0.999218	0.0110191	0.999053	0.694924	0.581656	0.703649	0.5038
Q9QZE5	Coatomer subunit gamma-1	Copg1	0	1	0.583439	0.960343	-0.208558	0.915246	0.475636	0.694181	0.236637	0.999218	0.364639	0.943111	0.110308	0.954835	0.618988	0.42406
Q9R092	17-beta-hydroxysteroid dehydrogenase type 6	Hsd17b6	0	1	0.968844	0.988801	1.03528	0.799277	1.92022	0.532556	-1.43231	0.999218	0.382839	0.999053	1.3966	0.662417	2.31512	0.299709
Q9R099	Transducin beta-like protein 2	Tbl2	0	1	-0.276403	0.995342	-0.090959	0.9744	0.0914269	0.984909	0.0559926	0.999218	-0.642352	0.972625	0.240663	0.9543	-0.27377	0.9259
Q9R0A0	Peroxisomal membrane protein PEX14	Pex14	0	1	-1.48538	0.773482	-0.196297	0.96104	-1.24808	0.425167	-1.06503	0.999218	-0.434454	0.999053	-1.49862	0.436687	-1.02305	0.588135
Q9R0H0	Peroxisomal acyl-coenzyme A oxidase 1	Acox1	0	1	-2.68117	0.0566944	0.253155	0.925945	-3.394	0.000116106	-0.25295	0.999218	-3.19789	0.000922076	-0.20896	0.954835	-2.38916	0.0420702
Q9R0N0	Galactokinase	Galk1	0	1	0.260129	0.995342	1.4573	0.143743	0.223523	0.916831	0.0532136	0.999218	0.317432	0.998136	0.880556	0.406482	0.645686	0.61212
Q9R0P3	S-formylglutathione hydrolase	Esd	0	1	-0.527226	0.966983	0.413239	0.795258	-0.253049	0.864183	-0.585401	0.999218	-0.014676	0.999053	-0.0571875	0.979164	-0.628704	0.406327
Q9R0P5	Destrin	Dstn	0	1	-0.00907384	0.995342	0.0596086	0.978247	-0.927199	0.442019	0.559387	0.999218	-0.0273778	0.999053	-0.0997793	0.973227	-0.150366	0.950237
Q9R0Q6	Actin-related protein 2/3 complex subunit 1A	Arpc1a	0	1	-2.03458	0.428607	-0.0327156	0.985497	-2.27183	0.045105	-0.818204	0.999218	-2.33947	0.12825	-1.06425	0.480967	-1.76082	0.283478
Q9R0Q7	Prostaglandin E synthase 3	Ptges3	0	1	-0.114596	0.995342	0.274934	0.807079	0.244511	0.742325	-0.0552023	0.999218	-0.068588	0.999053	-0.071581	0.973227	0.348741	0.611404
Q9R0Q9	Mannose-P-dolichol utilization defect 1 protein	Mpdu1	0	1	-0.364798	0.995342	0.283902	0.918245	-0.0831061	0.987184	-0.360034	0.999218	-0.0259137	0.999053	0.577518	0.77559	0.0460047	0.980572
Q9R112	Sulfide:quinone oxidoreductase, mitochondrial	Sqor	0	1	0.478582	0.995342	0.335143	0.916014	-0.641209	0.749204	0.378629	0.999218	-0.248603	0.999053	0.270082	0.9543	0.226187	0.938304
Q9R190	Metastasis-associated protein MTA2	Mta2	0	1	0.366139	0.995342	0.874989	0.807079	0.774567	0.763073	0.998847	0.999218	0.368389	0.999053	1.11765	0.636549	0.60099	0.772049
Q9R1J0	Sterol-4-alpha-carboxylate 3-dehydrogenase, decarboxylating	Nsdhl	0	1	-1.5251	0.683093	0.0388677	0.985497	-2.73986	0.0262911	0.0214158	0.999218	-2.16867	0.224497	-0.266697	0.954835	-2.40137	0.146255
Q9R1P0	Proteasome subunit alpha type-4	Psma4	0	1	-0.757097	0.584966	0.274487	0.903003	-0.54041	0.648587	0.0602165	0.999218	0.368268	0.997672	0.114301	0.955868	-0.16244	0.946446
Q9R1P1	Proteasome subunit beta type-3	Psmb3	0	1	-0.343283	0.988801	-0.0338632	0.979569	-0.819233	0.391529	-0.144114	0.999218	-0.0936701	0.999053	-0.45776	0.650074	-0.683548	0.377474
Q9R1P3	Proteasome subunit beta type-2	Psmb2	0	1	0.125826	0.995342	0.323117	0.68718	-0.483356	0.547112	0.0213956	0.999218	0.316183	0.984831	0.23974	0.825041	-0.247815	0.788961
Q9R1P4	Proteasome subunit alpha type-1	Psma1	0	1	-0.291672	0.988801	0.150299	0.918245	-0.517476	0.664815	0.00805738	0.999218	-0.340115	0.972625	-0.303649	0.764382	-0.493698	0.553442
Q9R1R8	Retinol dehydrogenase 11	Rdh11	0	1	-1.51315	0.428607	-2.20604	0.163305	-4.23946	2.01583e-05	0.128234	0.999218	-1.86428	0.221682	-2.34609	0.205341	-4.18582	3.1201e-05
Q9R233	Tapasin	Tapbp	0	1	-0.0669165	0.995342	-1.29613	0.595195	-0.589752	0.840178	0.0247451	0.999218	-1.85256	0.528032	-0.0922938	0.977098	-0.0274147	0.99186
Q9R257	Heme-binding protein 1	Hebp1	0	1	-0.757858	0.960343	-1.2421	0.578879	-1.11983	0.676718	-0.920578	0.999218	-0.39939	0.999053	-1.45121	0.463218	-1.35123	0.385758
Q9WTI7	Unconventional myosin-Ic	Myo1c	0	1	-0.533911	0.995342	0.262999	0.958506	-0.0833542	0.993182	-0.846468	0.999218	-0.629974	0.984831	-0.379137	0.940115	-0.182966	0.964128
Q9WTL7	Acyl-protein thioesterase 2	Lypla2	0	1	0.952994	0.960343	-0.239945	0.96104	0.847511	0.826298	-0.341894	0.999218	-0.493988	0.999053	0.0367451	0.993254	-0.0848585	0.971504
Q9WTP6	Adenylate kinase 2, mitochondrial	Ak2	0	1	0.953462	0.315581	-0.132338	0.915246	0.500365	0.574379	-0.119512	0.999218	1.01295	0.138826	-0.27585	0.670156	0.493923	0.5038
Q9WTP7	GTP:AMP phosphotransferase AK3, mitochondrial	Ak3	0	1	-0.137556	0.995342	-0.800924	0.692024	-0.251944	0.919277	-0.478047	0.999218	0.298111	0.999053	-0.693015	0.679302	-0.192674	0.927553
Q9WU19	Hydroxyacid oxidase 1	Hao1	0	1	1.00853	0.768418	-2.0009	0.155734	-0.0530994	0.994881	1.29199	0.999218	1.61907	0.306697	-1.21459	0.471818	-0.459861	0.800088
Q9WU78	Programmed cell death 6-interacting protein	Pdcd6ip	0	1	0.0522042	0.995342	-0.238593	0.888299	0.0355056	0.989253	0.0163123	0.999218	-0.147645	0.999053	-0.249045	0.870345	0.0677261	0.966839
Q9WU79	Proline dehydrogenase 1, mitochondrial	Prodh	0	1	0.178604	0.995342	-0.536309	0.768066	0.712509	0.694181	0.327765	0.999218	0.515125	0.918737	-0.0582422	0.981918	-0.123454	0.955369
Q9WUA2	Phenylalanine--tRNA ligase beta subunit	Farsb	0	1	-0.0512798	0.995342	0.0641099	0.9744	0.385349	0.736564	0.225301	0.999218	-0.0116922	0.999053	0.400318	0.777713	0.211362	0.878962
Q9WUK2	Eukaryotic translation initiation factor 4H	Eif4h	0	1	-0.0625106	0.995342	0.822248	0.909373	-0.252662	0.97531	0.0869911	0.999218	-0.931986	0.985237	-1.02169	0.83677	0.190741	0.971504
Q9WUM4	Coronin-1C	Coro1c	0	1	0.0594741	0.995342	0.489783	0.915246	-0.431006	0.92358	0.0983057	0.999218	-0.202718	0.999053	-0.146392	0.973227	-0.0285083	0.99186
Q9WUM5	Succinate--CoA ligase [ADP/GDP-forming] subunit alpha, mitochondrial	Suclg1	0	1	-0.0818535	0.995342	0.160587	0.96104	0.307289	0.898512	-0.373387	0.999218	0.276957	0.999053	0.241333	0.947492	-0.0343521	0.983438
Q9WUR2	Enoyl-CoA delta isomerase 2	Eci2	0	1	-0.0902517	0.995342	0.680659	0.63562	0.0683453	0.987184	0.0408929	0.999218	-0.285989	0.999053	0.985918	0.440889	0.677935	0.658441
Q9WUR9	Adenylate kinase 4, mitochondrial	Ak4	0	1	0.98452	0.946755	0.443579	0.895918	0.655435	0.749118	1.12878	0.999218	0.853231	0.93671	-0.441917	0.864421	0.714101	0.779914
Q9WUU7	Cathepsin Z	Ctsz	0	1	0.147839	0.995342	0.550445	0.790537	0.470288	0.805777	0.224874	0.999218	-0.158606	0.999053	1.48403	0.0562132	0.658737	0.649534
Q9WV54	Acid ceramidase	Asah1	0	1	0.121887	0.995342	1.30528	0.63562	0.828167	0.742325	0.617334	0.999218	-1.03278	0.800976	2.07566	0.172064	0.772406	0.772555
Q9WV55	Vesicle-associated membrane protein-associated protein A	Vapa	0	1	-0.211651	0.995342	0.187849	0.958506	-0.195557	0.952979	-0.482607	0.999218	-0.171653	0.999053	-0.413581	0.870345	-0.510754	0.764626
Q9WV68	Peroxisomal 2,4-dienoyl-CoA reductase [(3E)-enoyl-CoA-producing]	Decr2	0	1	-1.90921	0.0507195	0.279599	0.893047	-1.58724	0.00970913	0.335531	0.999218	-1.88983	0.0405188	-0.366852	0.75331	-1.12552	0.198222
Q9WV85	Nucleoside diphosphate kinase 3	Nme3	0	1	-1.50367	0.691218	-1.22855	0.625548	-0.590136	0.862652	-1.19759	0.999218	-1.09069	0.791889	-1.26167	0.448249	-0.513815	0.796181
Q9WVA4	Transgelin-2	Tagln2	0	1	-0.772503	0.988801	0.106269	0.9744	-0.637961	0.818398	0.112722	0.999218	-0.672885	0.981391	-0.651677	0.753736	-0.426417	0.801729
Q9WVD5	Mitochondrial ornithine transporter 1	Slc25a15	0	1	0.3078	0.963413	-1.75439	0.000976823	-0.0353263	0.987184	-0.360474	0.999218	-0.0395424	0.999053	-1.11535	0.0961861	-0.355553	0.703336
Q9WVE8	Protein kinase C and casein kinase substrate in neurons protein 2	Pacsin2	0	1	-0.609673	0.995342	-0.29679	0.949778	0.0799921	0.989253	-0.613524	0.999218	-0.637905	0.981391	-0.0488863	0.993411	0.318907	0.891635
Q9WVJ2	26S proteasome non-ATPase regulatory subunit 13	Psmd13	0	1	0.679458	0.173104	0.228585	0.712975	-0.103873	0.895102	-0.221711	0.999218	0.232972	0.999053	0.0997823	0.954835	0.237772	0.828609
Q9WVL0	Maleylacetoacetate isomerase	Gstz1	0	1	-0.213601	0.988801	-0.666123	0.419084	-0.039182	0.989253	-0.403499	0.999218	0.177932	0.999026	-1.09472	0.0559677	-0.952973	0.0563198
Q9WVM8	Kynurenine/alpha-aminoadipate aminotransferase, mitochondrial	Aadat	0	1	-0.774775	0.878609	-1.73821	0.0387845	-0.222864	0.93774	-0.264832	0.999218	-0.86834	0.777343	0.0153413	0.995421	-0.121218	0.964322
Q9WVQ5	Methylthioribulose-1-phosphate dehydratase	Apip	0	1	-0.0229761	0.995342	0.395279	0.930512	0.01421	0.999044	0.83153	0.999218	-0.0802198	0.999053	0.5565	0.883365	-0.04479	0.985974
Q9Z0M5	Lysosomal acid lipase/cholesteryl ester hydrolase	Lipa	0	1	-0.470165	0.739322	4.69062	2.68258e-05	3.30405	0.000884891	-0.397829	0.999218	-0.178214	0.988549	3.88737	0.000476137	3.10304	0.000266359
Q9Z0N1	Eukaryotic translation initiation factor 2 subunit 3, X-linked	Eif2s3x	0	1	-0.741573	0.765975	-0.721196	0.606602	0.00502745	0.999044	0.178179	0.999218	-0.168427	0.999053	-0.493711	0.760732	-0.650896	0.533335
Q9Z0R9	Acyl-CoA 6-desaturase	Fads2	0	1	-0.895538	0.740945	-1.19001	0.557937	-2.00211	0.0234584	-0.0205371	0.999218	-0.664175	0.974112	-0.560886	0.834016	-1.21558	0.292364
Q9Z0S1	3'(2'),5'-bisphosphate nucleotidase 1	Bpnt1	0	1	0.319494	0.995342	0.289143	0.916014	0.350642	0.859997	0.116858	0.999218	0.0913974	0.999053	0.29701	0.920375	0.352715	0.818338
Q9Z1A1	TFG protein	Tfg	0	1	-0.958157	0.960343	-0.249885	0.95765	-0.330612	0.926699	-0.411941	0.999218	-0.205846	0.999053	-0.231353	0.955868	-0.641381	0.772555
Q9Z1D1	Eukaryotic translation initiation factor 3 subunit G	Eif3g	0	1	0.383571	0.995342	0.487877	0.715525	0.173318	0.931815	0.287859	0.999218	0.439776	0.977248	0.721073	0.573749	0.0106946	0.995301
Q9Z1J3	Cysteine desulfurase, mitochondrial	Nfs1	0	1	-0.0940507	0.995342	-0.276299	0.915246	-0.221105	0.901858	-0.177787	0.999218	-0.494487	0.972625	-0.184448	0.9543	-0.200169	0.891226
Q9Z1N5	Spliceosome RNA helicase Ddx39b	Ddx39b	0	1	0.44463	0.960343	0.306038	0.859139	0.937073	0.379683	0.330417	0.999218	0.444556	0.968288	0.744053	0.445931	0.916987	0.351827
Q9Z1P6	NADH dehydrogenase [ubiquinone] 1 alpha subcomplex subunit 7	Ndufa7	0	1	0.643408	0.988801	0.207247	0.95765	-0.782354	0.605889	0.335303	0.999218	0.393073	0.999026	-0.763895	0.72083	-1.06474	0.411669
Q9Z1Q9	Valine--tRNA ligase	Vars1	0	1	-0.0698903	0.995342	-0.294207	0.781794	0.299609	0.57363	0.0630896	0.999218	-0.126087	0.999053	0.202064	0.723022	-0.146825	0.886341
Q9Z1Z0	General vesicular transport factor p115	Uso1	0	1	0.0846635	0.995342	-0.407897	0.918245	-0.225695	0.940256	0.226373	0.999218	0.0563619	0.999053	-0.121804	0.973227	-0.494613	0.773824
Q9Z1Z2	Serine-threonine kinase receptor-associated protein	Strap	0	1	-0.411522	0.995342	0.170087	0.958506	-0.537594	0.863804	-0.628475	0.999218	-0.873685	0.972625	-0.951914	0.761933	-1.57993	0.428407
Q9Z204	Heterogeneous nuclear ribonucleoproteins C1/C2	Hnrnpc	0	1	-0.129653	0.995342	0.154854	0.961672	0.777333	0.666306	-0.0425228	0.999218	-0.188663	0.999053	0.222463	0.954835	0.894617	0.560765
Q9Z211	Peroxisomal membrane protein 11A	Pex11a	0	1	-2.33568	0.0566944	1.69455	0.0578096	-2.11816	0.0148848	-0.568931	0.999218	-2.59499	0.00573067	1.15656	0.274106	-1.31704	0.352429
Q9Z2I0	Mitochondrial proton/calcium exchanger protein	Letm1	0	1	0.251936	0.988801	-0.539902	0.578879	-0.00186677	0.999844	-0.0187285	0.999218	-0.188673	0.997672	0.0674663	0.973227	0.278503	0.798324
Q9Z2I8	Succinate--CoA ligase [GDP-forming] subunit beta, mitochondrial	Suclg2	0	1	0.042296	0.995342	0.157938	0.916014	0.175508	0.878422	-0.368779	0.999218	-0.0897872	0.999053	0.0112689	0.99452	0.0486039	0.971254
Q9Z2I9	Succinate--CoA ligase [ADP-forming] subunit beta, mitochondrial	Sucla2	0	1	-0.384028	0.960343	-1.14342	0.0126467	-0.296471	0.705977	-0.162275	0.999218	0.081771	0.999053	-0.743056	0.383324	-0.67484	0.0755686
Q9Z2M7	Phosphomannomutase 2	Pmm2	0	1	0.490638	0.880618	0.391575	0.63562	0.70445	0.539122	0.751408	0.999218	0.225409	0.984831	0.133135	0.954835	0.210438	0.880617
Q9Z2Q5	39S ribosomal protein L40, mitochondrial	Mrpl40	0	1	0.516191	0.995342	0.621852	0.915246	-0.430713	0.919277	-0.162449	0.999218	-0.294042	0.999053	-0.956004	0.753736	-0.568087	0.832365
Q9Z2U0	Proteasome subunit alpha type-7	Psma7	0	1	-0.394395	0.960343	-0.206041	0.916014	-0.937794	0.332879	-0.551181	0.999218	-0.470487	0.918737	-0.368363	0.790272	-0.413308	0.743798
Q9Z2U1	Proteasome subunit alpha type-5	Psma5	0	1	1.39077	0.540833	0.0759353	0.979569	0.124126	0.985352	0.635942	0.999218	0.577966	0.985237	0.754691	0.709807	0.228862	0.938304
Q9Z2V4	Phosphoenolpyruvate carboxykinase, cytosolic [GTP]	Pck1	0	1	0.582467	0.960343	-1.70316	0.139672	-0.723135	0.760067	-0.917747	0.999218	0.507443	0.977248	-0.493657	0.733391	-1.17169	0.297209
Q9Z2X1	Heterogeneous nuclear ribonucleoprotein F	Hnrnpf	0	1	0.566765	0.98659	0.276674	0.918245	0.524729	0.742325	0.113435	0.999218	0.719439	0.918737	0.199252	0.947492	0.294719	0.875266
Q9Z2Y8	Pyridoxal phosphate homeostasis protein	Plpbp	0	1	0.187616	0.995342	-0.172032	0.907731	0.0050436	0.999044	-0.345497	0.999218	0.187101	0.999053	-0.0857298	0.9543	-0.153994	0.793655
Q9Z2Z6	Mitochondrial carnitine/acylcarnitine carrier protein	Slc25a20	0	1	-0.882542	0.428607	0.61087	0.63562	-0.175862	0.931815	-0.469054	0.999218	-0.374881	0.981391	0.58587	0.506248	0.734382	0.392517
Q9Z329	Inositol 1,4,5-trisphosphate receptor type 2	Itpr2	0	1	0.12286	0.995342	-0.027639	0.985497	0.311901	0.900316	0.673528	0.999218	0.118512	0.999053	0.308875	0.933523	0.28407	0.82373
T1ECW4	RNA-binding protein with multiple-splicing	Rbpms	0	1	-1.09135	0.988801	NA	NA	-0.435349	0.927904	NA	NA	-1.1451	0.972625	0.674849	0.296924	0.131963	0.950448
Z4YKM2	CDGSH iron-sulfur domain-containing protein 3, mitochondrial	Cisd3	0	1	-0.333333	0.995342	-0.826561	0.715525	-0.490929	0.819997	0.0230353	0.999218	-0.632859	0.918737	-0.642565	0.722874	-0.469649	0.743798

## Sheet: X vs. MM_CD-BA
			MM_CD		MM_CD-BA		MM_HFD		MM_HFD-BA		E.L_CD		E.L_CD-BA		E.L_HFD		E.L_HFD-BA
UniProtKB ID	Description	Gene	Log2 (Fold change)	adj. p-value	Log2 (Fold change)	adj. p-value	Log2 (Fold change)	adj. p-value	Log2 (Fold change)	adj. p-value	Log2 (Fold change)	adj. p-value	Log2 (Fold change)	adj. p-value	Log2 (Fold change)	adj. p-value	Log2 (Fold change)	adj. p-value
A0A087WNV1	Arf-GAP domain and FG repeat-containing protein 1	Agfg1	0.743346	0.995342	0	1	0.64945	0.879603	1.17377	0.890309	1.55553	0.871536	0.805646	0.99982	0.505789	0.920062	1.9079	0.51217
A0A087WPW5	Kinectin	Ktn1	0.414016	0.995342	0	1	NA	NA	0.815057	0.913232	NA	NA	0.483647	0.99982	0.706216	0.74323	0.705293	0.838962
A0A087WQS2	Basic leucine zipper and W2 domain-containing protein 1	Bzw1	-1.11111	0.773482	0	1	-1.08939	0.472374	-1.14198	0.487742	-1.07024	0.778118	-0.997083	0.99982	-1.26	0.306607	-0.529736	0.792024
A0A087WR57	Death-associated protein 1	Dap	0.011216	0.995342	0	1	0.831463	0.879603	-0.354194	0.968814	0.393898	0.975975	-0.576105	0.99982	-1.1106	0.696609	-0.404549	0.942992
A0A087WRY3	Nuclear ubiquitous casein and cyclin-dependent kinase substrate 1	Nucks1	0.215971	0.995342	0	1	1.11222	0.690347	0.0744804	0.98036	0.124498	0.979095	0.323811	0.99982	0.00350068	0.998529	0.207122	0.963531
A0A087WS46	Eukaryotic translation elongation factor 1 beta 2	Eef1b2	0.341931	0.995342	0	1	-0.949702	0.666692	0.185239	0.972361	0.351065	0.969221	0.602148	0.99982	-0.181802	0.956881	-0.615348	0.82946
A0A087WS56	Fibronectin	Fn1	-0.217024	0.995342	0	1	0.232514	0.930488	0.643241	0.847212	-0.02269	0.993773	0.309827	0.99982	0.410225	0.782053	0.947566	0.45241
A0A0A0MQ68	Glutaryl-CoA dehydrogenase, mitochondrial	Gcdh	-0.462211	0.960343	0	1	-0.675269	0.290134	0.298741	0.902309	-0.384379	0.872115	-0.337368	0.99982	-0.586521	0.475199	-0.53006	0.550642
A0A0A0MQA5	Tubulin alpha chain (Fragment)	Tuba4a	-0.402961	0.995342	0	1	0.401869	0.83972	0.65406	0.817211	0.210485	0.972905	0.116849	0.99982	-0.22333	0.93443	0.387177	0.844978
A0A0A0MQC9	Protein LSM12 homolog	Lsm12	0.516337	0.988801	0	1	0.567586	0.672258	0.418903	0.900511	0.694501	0.905817	-0.258526	0.99982	0.494794	0.798483	0.498509	0.84176
A0A0A0MQF6	Glyceraldehyde-3-phosphate dehydrogenase	Gapdh	-0.272517	0.995342	0	1	-1.75401	0.0156429	-0.800435	0.580923	-0.330664	0.925229	0.59214	0.99982	-1.89852	0.0130101	-1.24077	0.0797659
A0A0A0MQM0	Eukaryotic translation initiation factor 5A (Fragment)	Eif5a	0.560987	0.995342	0	1	0.975081	0.672258	-0.414497	0.933953	1.05087	0.811409	0.146215	0.99982	0.131383	0.964811	0.00556782	0.999236
A0A0A6YVP0	Immunoglobulin heavy constant gamma 2B (Fragment)	Ighg2b	-0.33348	0.995342	0	1	0.769676	0.81745	1.18428	0.727043	-0.885713	0.884275	0.00808239	0.99982	1.6211	0.482553	1.00764	0.716174
A0A0A6YVS2	Calcium load-activated calcium channel (Fragment)	Tmco1	0.43805	0.960343	0	1	0.914564	0.32778	0.0270962	0.98036	0.289527	0.926534	-0.111797	0.99982	1.00585	0.176067	0.761328	0.370235
A0A0A6YW28	Ubiquitin carboxyl-terminal hydrolase	Usp4	-0.572438	0.995342	0	1	0.0334828	0.992997	0.498439	0.950915	0.157373	0.979095	-0.398718	0.99982	0.588068	0.874934	0.453803	0.935757
A0A0A6YW80	N-alpha-acetyltransferase 15, NatA auxiliary subunit	Naa15	-0.775948	0.960343	0	1	-1.2752	0.213284	-0.495271	0.861159	-0.705736	0.914806	-0.762001	0.99982	-0.769864	0.55509	0.0258431	0.997388
A0A0A6YWC8	Vimentin	Vim	NA	NA	0	1	NA	NA	NA	NA	NA	NA	-0.159795	0.99982	NA	NA	2.43932	0.518955
A0A0A6YWH7	Antithrombin-III (Fragment)	Serpinc1	0.973393	0.988801	0	1	1.46719	0.542617	1.32168	0.692881	0.977658	0.879855	0.621362	0.99982	0.589775	0.833171	0.685359	0.823788
A0A0A6YX50	Protoporphyrinogen oxidase (Fragment)	Ppox	-0.36708	0.995342	0	1	-0.801998	0.5427	-0.589242	0.729916	-0.678079	0.90088	-1.23525	0.99982	-0.860639	0.509373	0.0524906	0.994677
A0A0B4J1E2	SNW domain-containing protein 1	Snw1	NA	NA	0	1	NA	NA	-0.420391	0.844036	NA	NA	0.60729	0.99982	NA	NA	0.417474	0.877477
A0A0G2JEE6	HCLS1-associated protein X-1	Hax1	-0.0139053	0.995342	0	1	0.279319	0.964098	1.13004	0.847212	0.00690641	0.998603	0.203434	0.99982	0.821544	0.813997	0.497542	0.942992
A0A0J9YU79	Ketohexokinase	Khk	-0.949714	0.424985	0	1	-1.09016	0.268162	-0.152976	0.968814	-1.00889	0.560832	1.03503	0.99982	-1.92242	0.00719651	-1.01614	0.23761
A0A0J9YUB6	OCIA domain-containing protein 1 (Fragment)	Ociad1	0.480972	0.995342	0	1	0.519687	0.848263	0.0251085	0.984232	0.589363	0.925092	-0.431457	0.99982	-0.182029	0.937823	-0.0870653	0.991999
A0A0J9YUI8	Glucokinase regulatory protein	Gckr	-0.317568	0.995342	0	1	-0.336909	0.85484	0.481155	0.890309	-0.243521	0.969221	0.409605	0.99982	-0.94631	0.232449	-0.782611	0.418415
A0A0J9YUQ8	Actin-depolymerizing factor (Fragment)	Gsn	0.623982	0.977954	0	1	1.19743	0.21447	1.95483	0.0449724	1.28297	0.519009	-0.286028	0.99982	1.63577	0.071373	1.91994	0.0193908
A0A0M3HEQ0	Thioredoxin-disulfide reductase	Txnrd2	0.0165457	0.995342	0	1	0.744951	0.56102	-0.150982	0.960403	0.0529287	0.979095	-0.0152454	0.99982	0.185373	0.920062	0.530996	0.668412
A0A0N4SUV6	Selenocysteine-specific elongation factor	Eefsec	1.4345	0.946755	0	1	0.482573	0.927758	0.894411	0.890514	0.279778	0.979095	-0.476834	0.99982	0.319906	0.933537	0.801167	0.792024
A0A0N4SW28	Guanine nucleotide-binding protein subunit gamma	Gng12	-0.342344	0.995342	0	1	0.277091	0.94249	0.304369	0.950915	-0.477681	0.93104	-0.417832	0.99982	0.535948	0.73203	0.690986	0.764483
A0A0R3P9C8	NADH dehydrogenase [ubiquinone] 1 alpha subcomplex subunit 9, mitochondrial	Ndufa9	-0.444117	0.900881	0	1	-1.071	0.0534175	-1.19639	0.0486603	-0.857285	0.546148	-0.328105	0.99982	-1.33393	0.0226605	-1.32455	0.0210773
A0A0R4IZY2	Cytochrome P450 2D26	Cyp2d26	-0.293088	0.988801	0	1	0.0099432	0.994276	0.170954	0.950915	-0.520457	0.811409	0.169463	0.99982	-0.386042	0.591349	-0.068288	0.981393
A0A0R4J023	Methylglutaconyl-CoA hydratase, mitochondrial	Auh	-0.246179	0.995342	0	1	-0.918772	0.383571	-0.0716788	0.98036	-0.896068	0.770061	-0.20024	0.99982	-0.868152	0.502868	-0.206664	0.940502
A0A0R4J034	Pyridoxal-dependent decarboxylase domain-containing protein 1	Pdxdc1	-1.62479	0.587632	0	1	-1.94749	0.00551105	-0.399694	0.800347	-0.671937	0.773972	-0.487759	0.99982	-0.903804	0.265601	-0.558761	0.542967
A0A0R4J039	Histidine-rich glycoprotein	Hrg	0.69461	0.960343	0	1	2.24305	0.21447	3.50016	0.00958333	1.77736	0.760409	0.727909	0.99982	1.34624	0.554973	2.14579	0.223374
A0A0R4J050	N-acyl-L-amino-acid amidohydrolase	Acy1	NA	NA	0	1	NA	NA	NA	NA	NA	NA	0.111462	0.99982	NA	NA	-1.01226	0.762724
A0A0R4J069	Selenocysteine lyase	Scly	-0.261714	0.995342	0	1	-0.774916	0.400105	0.10466	0.968814	-0.227562	0.966807	0.0503785	0.99982	-0.830143	0.300812	-0.331855	0.769001
A0A0R4J078	UBX domain-containing protein 4	Ubxn4	-0.67827	0.988801	0	1	-0.00140068	0.999946	-0.443866	0.92852	-0.0785535	0.979527	-0.428981	0.99982	-0.0720956	0.986978	-0.444138	0.892541
A0A0R4J083	Long-chain specific acyl-CoA dehydrogenase, mitochondrial	Acadl	-0.477878	0.768418	0	1	0.666319	0.224582	-0.27951	0.844036	-0.659227	0.657772	-0.446352	0.99982	0.319615	0.795008	0.185893	0.911073
A0A0R4J092	Beta-mannosidase	Manba	-0.238768	0.995342	0	1	0.150877	0.958126	-1.3941	0.63085	-0.853064	0.925092	-1.0917	0.99982	0.910329	0.37773	0.509866	0.823788
A0A0R4J0B4	CMP-N-acetylneuraminic acid synthase	Cmas	0.855181	0.559385	0	1	1.38097	0.0576759	0.560356	0.729916	1.16527	0.519009	0.302461	0.99982	1.14933	0.0516724	0.971545	0.244994
A0A0R4J0B6	ATP-binding cassette sub-family G member 2	Abcg2	0.835316	0.988801	0	1	1.54401	0.385324	-0.0794173	0.98036	0.242515	0.975975	0.499096	0.99982	1.079	0.64422	1.43305	0.468643
A0A0R4J0D3	Dolichyl-diphosphooligosaccharide--protein glycotransferase	Stt3b	-0.0833607	0.995342	0	1	0.287539	0.878225	-0.0916639	0.972361	-0.468419	0.926534	0.0430115	0.99982	0.580353	0.678278	0.14974	0.942992
A0A0R4J0I1	Serine protease inhibitor A3K	Serpina3k	-2.11404	0.988801	0	1	-1.17005	0.879603	-0.93003	0.946195	-1.73413	0.926534	-1.76411	0.99982	-2.73497	0.497375	-3.57037	0.305329
A0A0R4J0I6	Acyl-CoA dehydrogenase family member 11	Acad11	1.07886	0.351418	0	1	2.00647	0.0289841	-0.56276	0.495467	0.992687	0.288934	-0.206305	0.99982	1.43695	0.0829894	0.690856	0.609466
A0A0R4J0I9	Prolow-density lipoprotein receptor-related protein 1	Lrp1	-0.830711	0.768418	0	1	-0.426133	0.723763	0.551318	0.832133	-0.437115	0.926283	-0.0846177	0.99982	-0.25609	0.883922	0.143533	0.942992
A0A0R4J0P1	Isobutyryl-CoA dehydrogenase, mitochondrial	Acad8	-0.17366	0.995342	0	1	-0.899345	0.21447	-0.218012	0.930178	-0.336149	0.910359	0.257455	0.99982	-0.905088	0.102244	-0.250826	0.844978
A0A0R4J0U5	ATP-binding cassette sub-family D member 2	Abcd2	1.40228	0.863516	0	1	3.62973	0.0326291	0.306799	0.960144	2.99703	0.288934	-0.0226767	0.99982	1.69693	0.519456	1.57865	0.439442
A0A0R4J0Z1	Protein disulfide-isomerase A4	Pdia4	-0.307052	0.995342	0	1	1.16924	0.0558819	0.323325	0.900511	0.533838	0.771768	0.228611	0.99982	1.12649	0.0269852	0.87391	0.343372
A0A0R4J107	Acyl-peptide hydrolase (Fragment)	Apeh	0.170874	0.995342	0	1	0.371626	0.592513	0.549644	0.599653	-0.179087	0.950925	0.600123	0.99982	-0.126571	0.883208	0.392196	0.600968
A0A0R4J135	Selenium-binding protein 2	Selenbp2	0.273661	0.995342	0	1	-1.01655	0.342484	2.11479	0.220392	1.02467	0.835398	0.39814	0.99982	1.73717	0.476875	1.76409	0.391262
A0A0R4J136	3-oxo-5-alpha-steroid 4-dehydrogenase	Srd5a1	-0.557406	0.960343	0	1	-3.60929	0.000203658	-1.35775	0.523877	-0.840008	0.778118	-0.0354633	0.99982	-2.75055	0.00250102	-1.6147	0.0921742
A0A0R4J138	Arylsulfatase B	Arsb	NA	NA	0	1	NA	NA	0.966094	0.862141	NA	NA	-1.73077	0.99982	NA	NA	0.010914	0.999236
A0A0R4J140	Clustered mitochondria protein homolog	Cluh	0.588175	0.584966	0	1	0.690067	0.329747	0.41002	0.615872	0.671915	0.519009	-0.0965244	0.99982	0.543465	0.271083	0.141163	0.882859
A0A0R4J1H2	Glycerate kinase	Glyctk	-0.505204	0.874225	0	1	-0.1721	0.923581	0.194467	0.943918	-0.352529	0.925092	-0.329014	0.99982	0.106406	0.923408	0.198464	0.844978
A0A0R4J1N9	Transcription factor A, mitochondrial	Tfam	0.600912	0.988801	0	1	0.269153	0.923801	0.541344	0.857752	0.492201	0.938967	0.837333	0.99982	-0.0757228	0.9803	0.309946	0.919025
A0A0R4J1R7	4a-hydroxytetrahydrobiopterin dehydratase	Pcbd2	0.694037	0.988801	0	1	NA	NA	1.39455	0.500787	NA	NA	1.18341	0.99982	0.356578	0.90749	0.116478	0.99191
A0A0R4J1Z3	Transmembrane protein 33	Tmem33	-0.18588	0.995342	0	1	1.16806	0.600237	1.34045	0.642805	0.187983	0.979095	0.760384	0.99982	0.950068	0.55509	1.06145	0.747983
A0A0R4J256	Proteasome subunit beta	Psmb9	-0.252661	0.995342	0	1	-1.8909	0.127566	-0.16996	0.960559	0.359286	0.969221	-0.125514	0.99982	-0.95709	0.586645	-0.631538	0.686679
A0A0U1RP13	CDP-diacylglycerol--inositol 3-phosphatidyltransferase	Cdipt	-0.696053	0.960343	0	1	0.117279	0.9744	-0.235668	0.950915	-0.716032	0.925092	-0.543699	0.99982	0.0419206	0.989795	0.407291	0.840374
A0A140LHA2	Mitotic checkpoint protein BUB3	Bub3	0.728015	0.988801	0	1	0.139872	0.957468	0.883068	0.67935	1.06421	0.678728	0.819517	0.99982	0.966304	0.459581	0.965339	0.491048
A0A140LIF0	5-demethoxyubiquinone hydroxylase, mitochondrial	Coq7	0.159694	0.995342	0	1	-0.27976	0.846353	0.324641	0.900511	-0.124831	0.979095	-0.412854	0.99982	0.481968	0.698532	0.161971	0.936573
A0A140LIT2	7-dehydrocholesterol reductase	Dhcr7	1.97057	0.0566944	0	1	0.550181	0.672258	-1.68413	0.0246791	1.89233	0.215058	0.159733	0.99982	0.188598	0.917158	-0.906459	0.491048
A0A140T8T4	60S ribosomal protein L9	Rpl9-ps6	0.203585	0.995342	0	1	-0.00506621	0.999779	0.217942	0.930178	0.255904	0.926534	-0.0575503	0.99982	0.438082	0.64422	0.103325	0.956588
A0A171EBL2	E3 ubiquitin-protein ligase RNF213	Rnf213	-0.875141	0.988801	0	1	-0.19326	0.957468	0.0240792	0.985466	-0.0678674	0.986123	0.059419	0.99982	-0.0732849	0.986978	1.33055	0.448238
A0A1B0GR78	Stromal interaction molecule 1	Stim1	-1.91497	0.465066	0	1	NA	NA	-0.617418	0.873103	NA	NA	-0.97643	0.99982	-1.03109	0.678278	0.0658902	0.997236
A0A1B0GS68	60S ribosomal protein L13a	Gm45713	0.0990311	0.995342	0	1	-0.611328	0.788034	0.276378	0.950915	0.488472	0.926534	-0.0798746	0.99982	0.198711	0.949734	0.601636	0.785819
A0A1B0GSG5	Ribonuclease inhibitor	Rnh1	0.283408	0.995342	0	1	0.325819	0.716721	0.734215	0.444812	0.259213	0.925092	0.57326	0.99982	0.301481	0.72177	0.523132	0.516459
A0A1B0GSU0	Aldehyde dehydrogenase family 16 member A1	Aldh16a1	-0.491561	0.995342	0	1	0.173397	0.94249	0.663577	0.801757	0.0694748	0.979095	-0.024396	0.99982	0.110686	0.964811	-0.119856	0.963531
A0A1B0GSX0	L-lactate dehydrogenase	Ldha	-1.14276	0.519395	0	1	-0.390362	0.775296	-0.177403	0.950915	-1.21169	0.519009	0.260445	0.99982	-1.17345	0.0950183	-0.394841	0.772998
A0A1C7CYV0	Plastin-3 (Fragment)	Pls3	-0.416405	0.988801	0	1	-0.268671	0.81568	0.142302	0.950915	-1.08074	0.426451	0.255826	0.99982	-0.672713	0.505551	0.216542	0.893629
A0A1L1SQ51	Talin-2	Tln2	-0.19015	0.995342	0	1	0.601016	0.748121	0.321822	0.943918	0.709707	0.879855	0.103669	0.99982	0.781381	0.548537	0.559012	0.792024
A0A1L1SQA8	40S ribosomal protein S25	Rps25	0.421934	0.995342	0	1	0.849104	0.447618	0.40576	0.900511	0.982176	0.72602	0.404597	0.99982	1.12769	0.21401	0.325158	0.836898
A0A1L1SSA8	Transmembrane protein 205 (Fragment)	Tmem205	0.439441	0.946755	0	1	1.45129	0.0583306	-0.160945	0.949925	0.622069	0.683703	0.107984	0.99982	1.14672	0.0794168	0.642989	0.45241
A0A1L1STE6	Isocitrate dehydrogenase [NAD] subunit, mitochondrial	Idh3a	-0.903467	0.428607	0	1	-1.63655	0.0098924	-1.18516	0.167924	-0.774872	0.606614	-0.828413	0.99982	-1.32822	0.0188624	-0.879842	0.483645
A0A1L1SUI3	Solute carrier family 37 (glucose-6-phosphate transporter), member 4	Slc37a4	-0.491284	0.988801	0	1	-0.990899	0.21447	-0.318459	0.921027	-0.00227296	0.998603	0.492723	0.99982	-1.09516	0.21401	-0.179996	0.936573
A0A1L1SV73	Ubiquitin carboxyl-terminal hydrolase 47	Usp47	-0.31509	0.995342	0	1	0.973524	0.743468	1.09576	0.729916	0.448869	0.962348	0.132205	0.99982	0.17946	0.961315	0.173788	0.982553
A0A1W2P7A1	40S ribosomal protein S12	Rps12	0.250409	0.995342	0	1	0.283586	0.939562	-0.274373	0.950915	0.508729	0.926534	0.59445	0.99982	0.227658	0.926704	0.0729657	0.994569
A0A286YDA2	Nucleolar and coiled-body phosphoprotein 1	Nolc1	0.480199	0.995342	0	1	0.505273	0.820279	-0.0915304	0.979024	1.02352	0.771768	-0.36051	0.99982	0.0438774	0.989795	0.0702349	0.994677
A0A286YDB7	Signal sequence receptor subunit alpha (Fragment)	Ssr1	-0.174414	0.995342	0	1	-0.252865	0.871461	-0.370062	0.9104	-0.227093	0.953485	0.28239	0.99982	-0.163082	0.93443	0.0919345	0.976955
A0A286YDU2	Ataxin-2 (Fragment)	Atxn2	0.127241	0.995342	0	1	0.820181	0.504629	0.435581	0.899653	0.48768	0.926534	0.188799	0.99982	0.852483	0.482431	0.443762	0.820962
A0A2I3BPG9	Ribosomal protein L36A, pseudogene 1	Rpl36a-ps1	0.777734	0.988801	0	1	0.332784	0.908797	0.571185	0.890309	0.684056	0.925092	0.0690181	0.99982	0.59595	0.73203	0.0909274	0.994677
A0A2I3BRL8	Predicted gene 7324	Gm7324	-0.500804	0.995342	0	1	0.609503	0.903917	0.150713	0.98036	-0.709844	0.955024	-0.636485	0.99982	-0.929942	0.779804	0.52724	0.935289
A0A2I3BS14	Carboxypeptidase Q (Fragment)	Cpq	0.195857	0.995342	0	1	-0.0675328	0.980157	-0.308972	0.949925	-0.300491	0.969221	-1.01301	0.99982	0.917089	0.552912	-0.12549	0.981393
A0A2R8W6G1	E3 ubiquitin-protein ligase RBX1	Rbx1	0.123752	0.995342	0	1	-0.0590328	0.98573	-0.691174	0.844036	0.584365	0.926534	-0.463673	0.99982	0.0898419	0.983125	-0.69899	0.772998
A0A2R8W6U6	Poly(rC)-binding protein 2 (Fragment)	Pcbp2	0.461883	0.988801	0	1	0.193094	0.939562	-0.882394	0.729916	-0.552117	0.925092	-0.298537	0.99982	-0.398395	0.782833	0.0576035	0.995013
A0A338P699	Kininogen 2 (Fragment)	Kng2	0.50666	0.995342	0	1	-0.318546	0.923801	0.326657	0.949925	1.12232	0.778118	-0.700212	0.99982	-0.215058	0.952655	-0.325657	0.936573
A0A338P786	Ubiquitin-conjugating enzyme E2 L3 (Fragment)	Ube2l3	-0.465656	0.995342	0	1	-0.47176	0.863357	-0.754592	0.844036	-0.109814	0.979095	-0.645597	0.99982	-0.453328	0.788388	-0.960242	0.632407
A0A3Q4EGL6	Sulfhydryl oxidase	Gfer	-0.0706561	0.995342	0	1	-0.556266	0.528489	-0.504739	0.729521	-0.327573	0.926534	-0.615698	0.99982	-0.39798	0.690449	-0.00065377	0.999236
A0A3Q4EI12	Ras-related protein Rab-18	Rab18	0.0625102	0.995342	0	1	0.170984	0.928435	0.187303	0.92852	-0.200829	0.966807	-0.0595547	0.99982	-0.193082	0.874934	0.175259	0.934064
A0A494B952	Isochorismatase domain-containing protein 1	Isoc1	0.189127	0.995342	0	1	0.800163	0.278881	0.309484	0.847212	0.47016	0.771768	0.205915	0.99982	0.705005	0.200387	0.481208	0.573474
A0A494BB95	Eukaryotic translation initiation factor 4C	Eif1a	0.611208	0.988801	0	1	-0.347176	0.831903	0.395294	0.921027	-0.438025	0.926534	-0.173772	0.99982	-0.0691968	0.970179	0.0939254	0.964741
A0A498WGD8	Thioredoxin-like protein 1	Txnl1	-0.0313973	0.995342	0	1	-0.237784	0.955616	-0.661519	0.926313	0.00167191	0.998603	-0.548344	0.99982	-1.3988	0.540137	-0.867897	0.81261
A0A498WGK2	Asparagine--tRNA ligase	Nars	-0.120381	0.995342	0	1	0.666106	0.564816	0.238217	0.949925	0.570887	0.845101	0.144437	0.99982	0.739869	0.440811	0.4339	0.823788
A0A5F8MPY3	Non-specific protein-tyrosine kinase	Ptk2	-0.110948	0.995342	0	1	NA	NA	-1.07063	0.861159	NA	NA	-0.427124	0.99982	-0.60618	0.854933	-0.212578	0.969851
A0A6I8MX07	Golgin subfamily A member 2	Golga2	NA	NA	0	1	NA	NA	-1.31441	0.659805	NA	NA	-0.917949	0.99982	NA	NA	-1.37879	0.711611
A0JNU3	60 kDa lysophospholipase	Aspg	0.663885	0.93511	0	1	-0.171334	0.91573	-0.522054	0.799496	0.724845	0.648539	-0.168515	0.99982	-1.13425	0.106775	-0.770405	0.556639
A1BN54	Alpha actinin 1a	Actn1	-0.113772	0.995342	0	1	-0.291719	0.955616	0.618026	0.921027	0.438175	0.969221	-0.0273779	0.99982	0.254099	0.964811	0.00859894	0.999236
A2A4N9	RNA helicase (Fragment)	Dhx8	-0.277658	0.995342	0	1	-1.5912	0.491464	-0.987128	0.847212	-0.201684	0.979095	-0.598505	0.99982	-1.16877	0.671134	-1.40485	0.592293
A2A513	Keratin, type I cytoskeletal 10	Krt10	NA	NA	0	1	NA	NA	NA	NA	NA	NA	-0.698509	0.99982	NA	NA	0.535405	0.942992
A2A841	Band 4.1	Epb41	0.217636	0.995342	0	1	-0.449497	0.946488	-0.581917	0.937266	0.779528	0.938379	0.0905143	0.99982	0.036582	0.993905	-0.221026	0.979538
A2A974	Cytochrome P450 4A12B	Cyp4a12b	0.429424	0.995342	0	1	-2.07562	0.0419687	-1.50148	0.256994	0.319888	0.944581	-0.238441	0.99982	-1.46711	0.347308	-1.27892	0.329709
A2A977	Cytochrome P450 4A10	Cyp4a10	1.52523	0.461598	0	1	3.13886	0.0200674	-0.723592	0.793124	1.28992	0.648539	-1.13463	0.99982	2.82693	0.00868984	0.493667	0.856659
A2A998	Complement component C8 alpha chain	C8a	-0.879524	0.988801	0	1	-1.30275	0.368855	1.02064	0.839048	0.204483	0.972905	-0.87452	0.99982	-0.579159	0.782053	0.591773	0.877477
A2ADH1	Dolichyl-diphosphooligosaccharide--protein glycosyltransferase subunit MAGT1	Magt1	-0.250863	0.995342	0	1	1.44852	0.472374	1.63237	0.601145	0.585025	0.938379	0.110103	0.99982	1.21791	0.505551	1.15468	0.74846
A2ADY9	Protein DDI1 homolog 2	Ddi2	-0.713285	0.946755	0	1	-0.977634	0.318181	0.0866374	0.976045	-0.286959	0.969221	-0.312418	0.99982	-0.727223	0.528041	-0.41396	0.823788
A2AEM2	Chloride channel CLIC-like protein 1	Clcc1	0.597176	0.960343	0	1	0.874239	0.516629	0.38913	0.921027	1.17235	0.683703	0.252188	0.99982	0.804634	0.505551	0.0726641	0.986766
A2AJL3	FGGY carbohydrate kinase domain-containing protein	Fggy	0.701864	0.717274	0	1	0.118189	0.94424	0.265872	0.921027	0.197512	0.950925	0.694887	0.99982	0.372295	0.787315	0.290519	0.780641
A2AKN8	Major urinary protein 5	Mup8	2.26828	0.587632	0	1	-0.449034	0.888215	2.26684	0.357897	2.37393	0.556089	1.67077	0.99982	1.55099	0.482553	0.657286	0.868298
A2AKQ0	UDP-glucuronic acid/UDP-N-acetylgalactosamine transporter	Slc35d1	0.00571428	0.995342	0	1	1.58647	0.124242	1.13164	0.585038	0.952181	0.707099	-0.46419	0.99982	0.922758	0.531647	1.71521	0.219253
A2AMS3	Galactose-1-phosphate uridylyltransferase	Galt	-0.0086101	0.995342	0	1	-1.96405	0.0462675	-1.15225	0.659805	-1.30353	0.770759	-0.512916	0.99982	-1.84522	0.123356	-0.740454	0.788099
A2AMW0	F-actin-capping protein subunit beta	Capzb	0.663974	0.960343	0	1	0.223091	0.871496	0.0214216	0.980489	0.744214	0.778118	0.801186	0.99982	0.27691	0.854933	0.649567	0.710695
A2AQN4	Propionate--CoA ligase	Acss2	1.52815	0.540398	0	1	-1.63033	0.248677	-2.59903	0.0226942	1.47813	0.546148	-0.229928	0.99982	-1.60726	0.263243	-2.54773	0.0210773
A2AS89	Agmatinase, mitochondrial	Agmat	-0.33186	0.995342	0	1	-0.0887284	0.975304	-0.0837804	0.98036	0.1899	0.975975	-0.3682	0.99982	-0.798762	0.616198	-0.868985	0.677601
A2ATU0	Probable 2-oxoglutarate dehydrogenase E1 component DHKTD1, mitochondrial	Dhtkd1	-0.0798282	0.995342	0	1	-1.30785	0.135409	-0.122457	0.960559	-0.248828	0.969221	-0.254438	0.99982	-1.11218	0.239436	-1.13406	0.144081
A2AVJ7	Ribosome-binding protein 1	Rrbp1	1.04754	0.988801	0	1	2.68028	0.155983	1.78323	0.659805	1.9405	0.778118	0.483284	0.99982	0.448835	0.91688	1.21572	0.718814
A2BE93	Protein SET (Fragment)	Set	-0.356296	0.995342	0	1	0.192949	0.953301	0.0150674	0.989222	0.0272697	0.994834	-0.44328	0.99982	0.0314185	0.993442	0.160391	0.975899
A2BFF8	Cytoplasmic dynein 1 intermediate chain 2	Dync1i2	1.6404	0.768418	0	1	1.24714	0.585893	0.791799	0.900511	1.35187	0.778118	1.8825	0.99982	1.66053	0.369956	1.6978	0.491048
A3KMP2	Tetratricopeptide repeat protein 38	Ttc38	-0.0632221	0.995342	0	1	-0.628613	0.702735	0.24628	0.946195	0.117133	0.979095	0.279366	0.99982	-0.718082	0.531647	-0.179868	0.936573
A6ZI44	Fructose-bisphosphate aldolase	Aldoa	-0.23896	0.995342	0	1	0.217783	0.889555	-0.821566	0.311369	0.357501	0.926534	-0.526532	0.99982	0.00779074	0.995759	0.282174	0.925832
A8DUK4	Beta-globin	Hbb-bs	-2.08414	0.511415	0	1	-2.29013	0.130681	-0.902712	0.885961	-2.53144	0.457746	-2.16745	0.99982	-2.02269	0.101207	-2.87607	0.084813
A8Y5N4	17-beta-hydroxysteroid dehydrogenase 13	Hsd17b13	-0.394646	0.995342	0	1	0.236046	0.937588	0.501482	0.921027	-0.0900911	0.979095	0.14314	0.99982	0.0026773	0.998529	0.104615	0.986766
B0V2N5	Annexin (Fragment)	Anxa2	0.978159	0.891003	0	1	1.14383	0.44719	0.870186	0.651466	0.421619	0.926534	0.012944	0.99982	1.10945	0.480191	0.803324	0.729665
B1AQL0	Kynurenine formamidase (Fragment)	Afmid	0.847321	0.988801	0	1	NA	NA	-0.309184	0.950915	NA	NA	0.460177	0.99982	0.896131	0.690449	-0.672447	0.69066
B1AU25	Apoptosis-inducing factor 1, mitochondrial	Aifm1	-0.45886	0.765975	0	1	-0.731953	0.0902639	-0.107426	0.956198	-0.642542	0.556089	-0.381292	0.99982	-0.371044	0.505551	-0.383665	0.524766
B1AUN2	Eukaryotic translation initiation factor 2B, subunit 3	Eif2b3	-0.439512	0.995342	0	1	-0.34973	0.887972	0.901162	0.631423	0.792738	0.925092	-0.818457	0.99982	-0.109613	0.970179	0.443021	0.82946
B1AV77	Aldehyde dehydrogenase	Aldh3a2	1.2248	0.379074	0	1	2.92859	0.00017571	0.588488	0.695194	0.727771	0.812756	-0.175817	0.99982	2.3761	0.00250102	1.17921	0.262864
B1AZ15	Cordon-bleu protein-like 1	Cobll1	-0.145336	0.995342	0	1	-0.0486449	0.987125	-0.360478	0.950915	-1.0298	0.864079	-0.10868	0.99982	-0.445688	0.885175	0.0106771	0.999236
B1B0C7	Basement membrane-specific heparan sulfate proteoglycan core protein	Hspg2	0.0130057	0.995342	0	1	-0.0385449	0.98573	-0.652449	0.659805	0.143513	0.970072	-0.100427	0.99982	0.388134	0.787443	-0.118056	0.963531
B2RT14	UDP-glucuronosyltransferase	Ugt1a5	1.28131	0.768418	0	1	-1.16095	0.662649	-2.68855	0.0643929	1.07761	0.811409	-0.366078	0.99982	-1.77646	0.399917	-3.12303	0.007447
B2RX12	ATP-binding cassette sub-family C member 3	Abcc3	1.55637	0.842322	0	1	1.77134	0.418368	0.539698	0.930178	1.34897	0.800012	-0.0459519	0.99982	1.92032	0.321335	0.814423	0.823788
B2RY56	RNA-binding protein 25	Rbm25	-0.468558	0.995342	0	1	-0.171734	0.955865	0.283654	0.950915	-0.0469121	0.992231	0.235298	0.99982	-0.266511	0.93443	0.255331	0.942992
B7FAV1	Filamin, alpha (Fragment)	Flna	0.442945	0.995342	0	1	-0.17704	0.958126	0.464834	0.92852	0.236325	0.972905	-0.346197	0.99982	1.19576	0.47953	1.28146	0.511905
B8JK33	Heterogeneous nuclear ribonucleoprotein M	Hnrnpm	0.298467	0.995342	0	1	1.10587	0.432612	1.7761	0.256994	1.66924	0.519009	0.569005	0.99982	1.14825	0.468512	0.856904	0.72337
C5NSA7	Tryptophan 2,3-dioxygenase	Tdo2	1.28501	0.773482	0	1	1.7959	0.178848	0.678677	0.847212	1.00369	0.780357	-0.0138222	0.99982	1.21494	0.453366	0.077878	0.995013
D3YUM1	NADH dehydrogenase [ubiquinone] flavoprotein 1, mitochondrial	Ndufv1	-0.153252	0.995342	0	1	-0.740337	0.536278	-0.844739	0.5722	-0.919292	0.772364	0.410944	0.99982	-1.13604	0.357941	-1.30929	0.157535
D3YUW7	Cingulin	Cgn	0.043073	0.995342	0	1	0.723457	0.771067	0.507235	0.92852	-0.194664	0.979095	1.07215	0.99982	1.05494	0.520589	1.25542	0.545094
D3YVP5	Glutathione transferase	Gstm7	0.0234715	0.995342	0	1	-1.45279	0.184391	-1.45699	0.204069	-0.619556	0.925092	0.325902	0.99982	-1.59698	0.126601	-1.25144	0.343372
D3YWF6	Ubiquitinyl hydrolase 1	Otub1	-0.0553469	0.995342	0	1	-0.641911	0.586619	-0.0512873	0.98036	-0.44861	0.926534	-0.853151	0.99982	-0.530203	0.73203	-0.532345	0.648257
D3YWT0	Signal peptidase complex catalytic subunit SEC11	Sec11a	-0.658984	0.891003	0	1	-1.02901	0.138209	-0.175176	0.950915	-0.702438	0.771768	-0.204016	0.99982	-0.477181	0.64422	-0.113024	0.964196
D3YWY6	Mitochondrial pyruvate carrier	Mpc1	-0.71379	0.988801	0	1	0.228556	0.895242	-0.125895	0.972361	-1.8355	0.338678	-0.691302	0.99982	-0.39917	0.696169	-0.202721	0.942992
D3YYS6	Monoglyceride lipase	Mgll	0.43259	0.988801	0	1	1.84034	0.0580142	-0.064884	0.979702	0.962536	0.778118	0.116855	0.99982	1.08162	0.357941	0.523773	0.775123
D3YZZ6	Eukaryotic translation initiation factor 2A (Fragment)	Eif2a	0.245309	0.995342	0	1	0.249982	0.946503	0.584514	0.847212	0.628779	0.925092	0.27309	0.99982	-1.06417	0.505551	-0.694327	0.729665
D3Z041	Long-chain-fatty-acid--CoA ligase 1	Acsl1	1.01615	0.514293	0	1	2.44084	0.000985285	0.410938	0.832133	1.15202	0.461969	-0.172235	0.99982	2.4468	0.00066584	1.0348	0.234117
D3Z136	Elongation of very long chain fatty acids protein (Fragment)	Elovl5	2.06547	0.360689	0	1	0.0622294	0.982895	-2.26405	0.0637801	1.48736	0.584555	1.15895	0.99982	-0.783659	0.729844	-1.16195	0.668827
D3Z1G7	Corrinoid adenosyltransferase	Mmab	2.05984	0.591463	0	1	1.47269	0.36803	-0.675323	0.897234	1.43395	0.771768	0.88445	0.99982	1.0495	0.586645	-0.687778	0.823788
D3Z1J5	Palladin (Fragment)	Palld	-0.481924	0.995342	0	1	NA	NA	-0.714899	0.780782	NA	NA	-0.194169	0.99982	-0.201006	0.949734	-0.37286	0.882594
D3Z1Y1	RING-type E3 ubiquitin transferase	Syvn1	-0.556527	0.995342	0	1	-0.734348	0.845775	-0.585317	0.931393	0.446208	0.970072	-0.523379	0.99982	0.235908	0.952655	0.383891	0.936573
D3Z253	Aspartate dehydrogenase domain-containing protein (Fragment)	Aspdh	0.151894	0.995342	0	1	0.533117	0.368855	0.616559	0.444812	0.0181528	0.992762	0.27199	0.99982	-0.0765551	0.954244	0.0468509	0.992919
D3Z2H4	FAS-associated factor 2 (Fragment)	Faf2	-0.677136	0.960343	0	1	-0.0722818	0.9744	-0.979062	0.696009	-0.218582	0.979095	-0.54586	0.99982	0.108203	0.96121	-0.336939	0.939241
D3Z2H9	Tropomyosin 3, related sequence 7	Tpm3-rs7	0.91688	0.960343	0	1	0.257179	0.946674	0.737122	0.886326	-0.271325	0.972905	0.234988	0.99982	0.391025	0.874934	0.760026	0.718814
D3Z3S1	Prolactin regulatory element-binding protein	Preb	-0.590107	0.988801	0	1	-0.140715	0.956073	0.234494	0.950915	-0.548737	0.93104	0.217923	0.99982	0.309704	0.798826	0.535731	0.764483
D3Z456	39S ribosomal protein L3, mitochondrial	Mrpl3	-0.535157	0.995342	0	1	NA	NA	0.162951	0.972361	NA	NA	0.347855	0.99982	-0.726924	0.797264	-0.733212	0.803469
D3Z5K6	Mitochondrial import inner membrane translocase subunit TIM14	Dnajc19	0.593178	0.995342	0	1	NA	NA	0.419533	0.943918	NA	NA	0.104604	0.99982	0.103827	0.972644	0.762733	0.687606
D3Z670	Complex I-B9	Ndufa3	-0.526287	0.988801	0	1	-1.70889	0.0507423	-1.33427	0.369106	-1.09348	0.652657	-0.00918067	0.99982	-2.01042	0.0368851	-2.18807	0.0146083
D3Z6Z0	Sorting nexin-3	Snx3	0.322694	0.995342	0	1	0.188543	0.955865	0.456251	0.921027	0.469886	0.948213	0.259362	0.99982	0.400502	0.874934	0.834812	0.707904
D3Z7M9	Acidic leucine-rich nuclear phosphoprotein 32 family member A	Anp32a	0.36722	0.995342	0	1	0.565822	0.747946	0.65066	0.840852	0.493441	0.925092	0.728037	0.99982	1.12364	0.274798	0.817985	0.613788
E0CYT5	Cullin-2 (Fragment)	Cul2	-0.716047	0.988801	0	1	-0.365818	0.928435	-0.309153	0.950915	1.0843	0.761171	0.0696968	0.99982	-0.601028	0.746792	0.237095	0.964196
E0CZE8	Bax inhibitor 1 (Fragment)	Tmbim6	NA	NA	0	1	NA	NA	0.88821	0.924018	NA	NA	-0.216576	0.99982	NA	NA	0.830466	0.823788
E9PUD2	Dynamin-1-like protein	Dnm1l	0.527594	0.988801	0	1	0.315162	0.845775	0.266199	0.943918	0.461853	0.926534	-0.0733861	0.99982	0.313576	0.86038	0.270027	0.860729
E9PUK6	Serine/arginine repetitive matrix protein 1	Srrm1	-0.336556	0.995342	0	1	0.739817	0.682553	0.558212	0.890309	0.418642	0.938379	0.74149	0.99982	0.750907	0.624493	0.735024	0.719328
E9PV24	Fibrinogen alpha chain	Fga	-1.55292	0.685729	0	1	-1.70755	0.278881	-0.61825	0.900511	-1.27639	0.778118	-1.25044	0.99982	-1.88726	0.183544	-1.5671	0.412718
E9PV38	Carboxylic ester hydrolase	Ces2g	-0.494169	0.995342	0	1	0.915972	0.600237	1.32379	0.330665	-0.175554	0.976904	0.113471	0.99982	0.616701	0.698532	1.01413	0.516459
E9PV44	ATP synthase F1 subunit epsilon	Atpif1	0.715256	0.995342	0	1	1.14772	0.735829	-0.872791	0.920577	0.762417	0.935061	1.18385	0.99982	0.709657	0.858821	-0.0787645	0.997388
E9PVA5	Solute carrier family 22, member 30	Slc22a30	-0.16542	0.995342	0	1	-0.475004	0.758961	-0.171896	0.968814	-0.397525	0.938379	-0.281323	0.99982	0.761056	0.526985	0.615255	0.748622
E9PVA8	eIF-2-alpha kinase activator GCN1	Gcn1	-0.67036	0.988801	0	1	-0.265912	0.943438	0.452583	0.921027	0.560492	0.926534	-0.216585	0.99982	0.0412305	0.992614	0.481579	0.877477
E9PVP0	START domain-containing protein 10	Stard10	0.0607613	0.995342	0	1	0.0280779	0.98573	0.0597889	0.979398	-0.352857	0.926534	0.14401	0.99982	0.0306441	0.989795	-0.0129401	0.999236
E9PW43	Predicted pseudogene 10320	Gm10320	-0.310531	0.995342	0	1	-0.487789	0.771067	0.126823	0.972361	-0.176489	0.970072	-0.231293	0.99982	0.176926	0.937823	0.521398	0.792024
E9PXC0	Signal recognition particle 54 kDa protein	Srp54c	-0.123491	0.995342	0	1	0.17468	0.928435	0.0191602	0.981122	0.586633	0.811409	0.321659	0.99982	0.125727	0.949734	0.11544	0.963531
E9PXG1	Transporter	Slc6a12	NA	NA	0	1	NA	NA	0.982733	0.914435	NA	NA	-0.590059	0.99982	NA	NA	0.579603	0.929274
E9PXX7	Thioredoxin domain-containing protein 5	Txndc5	-0.281427	0.995342	0	1	-0.0417066	0.979948	0.136792	0.968814	-0.0938424	0.979095	0.462766	0.99982	0.3011	0.86038	0.266157	0.878158
E9PY39	Predicted gene 20431	Gm20431	0.223059	0.995342	0	1	-0.118452	0.955865	0.366014	0.899653	0.0375405	0.99033	0.675928	0.99982	-0.640905	0.556129	-0.15765	0.963531
E9PYD5	Transcription elongation factor A protein 1	Tcea1	0.929762	0.988801	0	1	1.43234	0.59851	1.12473	0.882307	1.60269	0.792001	0.458834	0.99982	0.979741	0.70526	0.371583	0.936573
E9PYH2	Cytosolic acyl coenzyme A thioester hydrolase	Acot7	-0.00670016	0.995342	0	1	-0.537433	0.817587	-0.211518	0.960559	-0.498982	0.926534	-0.627804	0.99982	-0.124042	0.967033	-0.301295	0.942992
E9PZF0	Nucleoside diphosphate kinase	Gm20390	-0.179105	0.995342	0	1	0.00839024	0.998178	-0.0990602	0.972361	-0.150899	0.970072	0.436947	0.99982	-0.430177	0.605339	-0.362671	0.764483
E9Q0P8	Serine/threonine-protein kinase A-Raf	Araf	0.0550541	0.995342	0	1	-1.44294	0.218472	-1.23654	0.614482	-0.274533	0.975975	-0.808287	0.99982	-0.794783	0.696169	-1.46675	0.439442
E9Q175	Unconventional myosin-6	Myo6	-0.241387	0.995342	0	1	-0.0976626	0.974362	-0.484123	0.920851	-0.152728	0.979095	0.333755	0.99982	0.13817	0.966519	-0.0970332	0.992919
E9Q197	Glyoxalase domain-containing protein 4	Glod4	-0.612752	0.878609	0	1	-0.199235	0.926498	-0.217866	0.950915	-0.285405	0.93104	0.15803	0.99982	-0.0545389	0.973958	0.0325959	0.997388
E9Q1G8	Septin	Septin7	0.331597	0.995342	0	1	0.0433691	0.97939	0.171935	0.950915	0.253293	0.966807	0.140904	0.99982	0.347995	0.788388	0.582009	0.716033
E9Q1S3	Protein transport protein SEC23	Sec23a	0.0791796	0.995342	0	1	-0.628563	0.315612	0.457989	0.685922	0.0916991	0.979095	0.183874	0.99982	-0.170118	0.86038	0.552656	0.343372
E9Q1Y3	Apolipoprotein B-100 (Fragment)	Apob	0.218915	0.995342	0	1	0.434624	0.76508	0.366626	0.897234	0.0695832	0.979095	0.141949	0.99982	-0.082333	0.954244	0.131936	0.953141
E9Q3M3	Dynactin subunit 1	Dctn1	-0.190237	0.995342	0	1	-1.01123	0.432556	-0.117229	0.972361	-0.427655	0.926534	-0.670151	0.99982	-0.333444	0.83836	-0.537206	0.79477
E9Q3V2	UDP-N-acetylglucosamine transporter (Fragment)	Slc35a3	-0.404548	0.994595	0	1	0.042876	0.979948	0.84524	0.435575	-1.01194	0.639024	-0.0373284	0.99982	0.406736	0.700994	1.19098	0.134876
E9Q3W4	Plectin	Plec	-0.656775	0.995342	0	1	-0.935257	0.680474	0.128962	0.979702	-0.0311073	0.992762	-0.570145	0.99982	-1.06573	0.434256	0.411116	0.917547
E9Q447	Spectrin alpha chain, non-erythrocytic 1	Sptan1	0.692749	0.960343	0	1	0.435778	0.799288	0.702374	0.655781	1.13183	0.70734	0.0402538	0.99982	0.77706	0.447242	0.0270267	0.997752
E9Q4K7	Kinesin family member 13B	Kif13b	-0.569885	0.988801	0	1	-0.155435	0.955616	0.016826	0.985466	0.142285	0.976904	-0.165265	0.99982	-0.527671	0.690449	-0.0888383	0.986595
E9Q4Z2	Acetyl-CoA carboxylase 2	Acacb	1.11024	0.842322	0	1	-1.39863	0.469514	-2.39665	0.107403	0.768743	0.879855	-0.143991	0.99982	-2.19426	0.173079	-2.55822	0.0331626
E9Q5K4	Cytochrome P450 2C44	Cyp2c23	-0.726171	0.988801	0	1	-0.50687	0.799288	0.0338554	0.98036	-0.26608	0.966807	-0.654624	0.99982	-0.735289	0.575152	-0.280104	0.921227
E9Q5L2	Inter alpha-trypsin inhibitor, heavy chain 4	Itih4	-2.09736	0.844446	0	1	NA	NA	-2.04793	0.588014	NA	NA	-2.63434	0.99982	-3.41017	0.0477145	-1.15013	0.657972
E9Q5L3	Short/branched chain-specific acyl-CoA dehydrogenase, mitochondrial	Acadsb	-0.91736	0.765975	0	1	-1.62272	0.0580142	-0.220124	0.946195	-0.888193	0.770759	-0.0471618	0.99982	-1.4317	0.0672089	-0.620071	0.677601
E9Q715	Putative RNA-binding protein Luc7-like 2	Luc7l2	-0.220767	0.995342	0	1	-0.937544	0.420771	0.224741	0.943918	0.299015	0.938379	0.533416	0.99982	-0.65104	0.673908	0.752061	0.483645
E9Q7G0	Nuclear mitotic apparatus protein 1	Numa1	-0.233463	0.995342	0	1	0.00137174	0.999946	0.187205	0.950915	0.0142773	0.998603	0.188519	0.99982	0.341958	0.839709	0.556551	0.705617
E9Q7G1	Transmembrane p24-trafficking protein 7	Tmed7	0.113612	0.995342	0	1	-0.118681	0.921515	0.264401	0.873325	-0.456107	0.860198	-0.0811045	0.99982	0.615018	0.225466	0.786447	0.343038
E9Q852	Afadin	Afdn	-0.848902	0.927595	0	1	-0.782164	0.67163	0.18065	0.968814	-0.990856	0.772364	-0.507328	0.99982	-0.611789	0.706447	-0.189596	0.955758
E9Q906	Catenin delta-1	Ctnnd1	-0.146402	0.995342	0	1	-0.791514	0.346746	-0.152864	0.971543	0.142741	0.975975	-0.0948969	0.99982	0.152741	0.937823	0.492958	0.780641
E9Q9E1	Eukaryotic translation initiation factor 4 gamma 1	Eif4g1	-0.0278432	0.995342	0	1	0.0952913	0.955302	0.424939	0.745255	0.0780488	0.979095	-0.223375	0.99982	0.154152	0.851424	0.492937	0.43613
E9QAT4	Protein transport protein Sec16A	Sec16a	0.226064	0.995342	0	1	0.498171	0.939562	0.266966	0.972361	1.02047	0.926534	-0.109212	0.99982	-0.292038	0.950153	0.551098	0.917547
E9QB02	Methionine--tRNA ligase, cytoplasmic	Mars1	-0.117424	0.995342	0	1	-0.58954	0.691103	-0.0133049	0.987393	0.115319	0.979095	-0.341903	0.99982	-0.577728	0.67535	-0.30228	0.863192
E9QJT5	Acylphosphatase	Acyp1	NA	NA	0	1	NA	NA	NA	NA	NA	NA	1.31651	0.99982	NA	NA	0.985603	0.756901
E9QKK8	Phospholipid-transporting ATPase	Atp11c	0.135263	0.995342	0	1	0.58304	0.456194	0.699405	0.369106	-0.188028	0.969221	0.43129	0.99982	1.14165	0.124255	1.08914	0.0951899
E9QKR0	Guanine nucleotide-binding protein G(I)/G(S)/G(T) subunit beta-2	Gnb2	-0.737732	0.559385	0	1	-0.0277887	0.98573	-0.192393	0.943918	-0.0691223	0.979095	-0.748983	0.99982	-0.00751315	0.995802	-0.0212128	0.997388
E9QMK9	D-glutamate cyclase, mitochondrial	Dglucy	-0.794723	0.839183	0	1	-0.967364	0.393992	-0.294019	0.933953	0.162684	0.9719	-1.02929	0.99982	-0.555054	0.628925	-0.323436	0.823788
E9QN99	Protein ABHD14B	Abhd14b	1.05181	0.765975	0	1	-0.202771	0.946503	0.252586	0.950915	0.102531	0.979095	1.27	0.99982	-0.74905	0.554973	-0.394687	0.868899
E9QNL5	Sulfotransferase	Sult1a1	-0.231465	0.995342	0	1	-1.99323	0.0852436	-1.02004	0.651466	-0.534434	0.935061	0.0160632	0.99982	-2.92695	0.00719651	-2.48703	0.0247639
E9QNN1	DEAH box protein 9	Dhx9	-0.975305	0.428607	0	1	0.576935	0.611761	0.833678	0.361994	-0.419053	0.915528	-0.590731	0.99982	0.876517	0.480191	0.567495	0.775123
F6QA74	DNA-(apurinic or apyrimidinic site) endonuclease (Fragment)	Apex1	0.351266	0.988801	0	1	0.0449875	0.975304	-0.10054	0.968814	1.02658	0.288934	-0.171257	0.99982	0.699432	0.232303	0.249881	0.823788
F6SPK0	Ubiquitin-conjugating enzyme E2 J1 (Fragment)	Ube2j1	-1.57064	0.960343	0	1	-2.06267	0.149082	-1.75163	0.498979	-1.37001	0.709841	-0.605478	0.99982	-2.03013	0.455625	-2.3725	0.212122
F6SQH7	Polymerase delta-interacting protein 2 (Fragment)	Poldip2	-0.561656	0.960343	0	1	0.0671444	0.9744	-0.0430658	0.98036	-0.202428	0.966807	-0.621869	0.99982	-0.367668	0.70397	0.0755165	0.983415
F6T4M4	Serine/arginine repetitive matrix protein 1 (Fragment)	Srrm1	-0.563524	0.995342	0	1	-0.279072	0.958126	-0.334643	0.972316	0.015319	0.998603	-0.414309	0.99982	-0.569182	0.883208	-0.0353143	0.999236
F6V6T4	Transmembrane emp24 domain-containing protein 2 (Fragment)	Tmed2	-0.233425	0.995342	0	1	0.0652469	0.9744	0.147409	0.970097	0.156065	0.972905	0.345181	0.99982	0.599501	0.598513	0.823368	0.51731
F6W2Q5	Epidermal growth factor receptor substrate 15	Eps15	-0.283726	0.995342	0	1	-0.490344	0.818643	-0.130566	0.976045	-0.533283	0.926534	0.0116792	0.99982	-0.662288	0.690449	0.228447	0.942992
F6WHQ7	Glutathione S-transferase Mu 1 (Fragment)	Gstm1	-0.254173	0.995342	0	1	0.38431	0.957468	0.807009	0.946195	-0.497487	0.970072	-0.390428	0.99982	-0.421426	0.949863	-0.0617725	0.999236
F7BJK1	Protocadherin 1 (Fragment)	Pcdh1	-0.625587	0.988801	0	1	NA	NA	0.536887	0.921027	NA	NA	-0.357995	0.99982	1.14288	0.349043	1.03164	0.614503
F8VPM7	ELKS/Rab6-interacting/CAST family member 1	Erc1	-0.859829	0.995342	0	1	-0.451804	0.937006	-0.381664	0.960403	0.539249	0.970072	-1.09117	0.99982	-1.09077	0.779804	-0.152302	0.99637
F8VPN4	4-alpha-glucanotransferase	Agl	-0.758845	0.758403	0	1	-0.713382	0.366132	-0.883669	0.349826	-0.903644	0.556637	0.381773	0.99982	-1.38297	0.0290067	-1.44468	0.0255884
F8VQC1	Signal recognition particle subunit SRP72	Srp72	0.648095	0.988801	0	1	0.451658	0.823641	0.266734	0.950915	1.40529	0.556089	0.456323	0.99982	0.105494	0.966124	0.166058	0.963531
F8WHP8	ATP synthase membrane subunit f	Atp5j2	-0.390002	0.781313	0	1	-0.996382	0.0320099	-0.43737	0.761781	-0.302787	0.926534	0.0405395	0.99982	-0.75585	0.183544	-0.384595	0.692557
F8WHT5	Protein Mpv17	Mpv17	-1.0409	0.957585	0	1	-1.48113	0.217946	-1.19999	0.393635	-0.802991	0.829897	-0.594319	0.99982	-1.43088	0.15063	-1.00571	0.491048
F8WIV2	Serine (or cysteine) peptidase inhibitor, clade B, member 6a	Serpinb6a	1.00698	0.988801	0	1	0.576806	0.837362	0.407399	0.950915	0.250785	0.979095	0.618953	0.99982	1.57515	0.357941	0.939654	0.772998
F8WJ64	Acyl carrier protein (Fragment)	Ndufab1	-0.445271	0.995342	0	1	-2.18009	0.136276	-0.580522	0.950915	-1.47604	0.835398	0.0289087	0.99982	-1.48414	0.576827	-1.93031	0.265022
F8WJG3	Transformer-2 protein homolog beta	Tra2b	0.316215	0.995342	0	1	NA	NA	0.344702	0.950915	NA	NA	-0.334724	0.99982	0.994854	0.62019	1.32769	0.491048
G3UWR2	GRB10-interacting GYF protein 2	Gigyf2	0.714824	0.995342	0	1	0.210041	0.961862	0.28389	0.960559	0.481233	0.969221	-0.0474217	0.99982	0.332318	0.923408	0.868852	0.74846
G3UX26	Outer mitochondrial membrane protein porin 2	Vdac2	-0.332841	0.995342	0	1	-0.677955	0.646735	-0.799149	0.65943	-0.875325	0.648539	0.143038	0.99982	-1.07788	0.191582	-1.13105	0.233061
G3UXA6	Polypyrimidine tract-binding protein 3	Ptbp3	0.146872	0.995342	0	1	-0.664359	0.515275	-0.324972	0.897682	-0.0359037	0.99033	-0.159469	0.99982	0.128139	0.949863	-0.250739	0.878158
G3UXL2	Ribose-phosphate diphosphokinase	Prps1l3	-0.329292	0.988801	0	1	-0.348849	0.600796	-0.0463547	0.979298	-0.221711	0.926534	0.310255	0.99982	-0.464858	0.486208	-0.156883	0.899309
G3UXY7	Alpha-amylase 1 (Fragment)	Amy1	0.394974	0.995342	0	1	-0.334859	0.953301	-0.0568332	0.981122	-0.379608	0.975975	0.672145	0.99982	0.00094737	0.99969	0.196655	0.983415
G3UYV7	40S ribosomal protein S28 (Fragment)	Rps28	0.583191	0.995342	0	1	0.715796	0.758961	0.15978	0.972361	0.900133	0.864079	0.12545	0.99982	0.384391	0.86038	-0.20491	0.956514
G3UZ26	Serine hydroxymethyltransferase (Fragment)	Shmt1	0.52792	0.798298	0	1	-0.328378	0.677151	0.188287	0.943918	0.149991	0.970072	0.505203	0.99982	-0.309739	0.690449	-0.552035	0.43613
G3UZI2	Heterogeneous nuclear ribonucleoprotein Q	Syncrip	0.48864	0.988801	0	1	0.464227	0.799288	0.789081	0.643308	0.559902	0.925092	0.483204	0.99982	0.583487	0.672313	0.691368	0.710565
G3X8P9	Aldehyde oxidase 1	Aox1	0.166003	0.995342	0	1	2.04599	0.103162	0.275739	0.950915	-0.792205	0.864079	-0.380776	0.99982	1.2975	0.360764	0.830647	0.719328
G3X8Q5	Ceruloplasmin	Cp	-0.565673	0.957585	0	1	0.113432	0.955616	0.273672	0.921027	-0.738223	0.639024	-0.867295	0.99982	-0.165941	0.923408	-0.199394	0.926633
G3X8T3	Carboxypeptidase	Ctsa	-0.14318	0.995342	0	1	0.813319	0.243016	0.0993002	0.970097	0.509754	0.925092	-0.389315	0.99982	1.18675	0.183515	0.634052	0.625924
G3X8X1	Tetratricopeptide repeat protein 39C	Ttc39c	0.320935	0.988801	0	1	-0.846824	0.213075	0.0988303	0.968814	0.298723	0.926534	0.749949	0.99982	-0.309145	0.846486	0.00607996	0.999236
G3X925	Pyruvate kinase	Pklr	-1.12124	0.768418	0	1	-2.24497	0.0569637	-0.857292	0.78399	-1.51447	0.606614	1.25762	0.99982	-3.28015	0.00141109	-2.31587	0.0193908
G3X972	Sec24-related gene family, member C (S. cerevisiae)	Sec24c	-0.183113	0.995342	0	1	0.515013	0.758961	-0.172451	0.951163	0.521465	0.891337	-0.678848	0.99982	0.959651	0.347308	0.312767	0.877477
G3X982	Aldehyde oxidase 3	Aox3	-0.596043	0.988801	0	1	1.16335	0.501809	2.58166	0.0154919	-0.348129	0.945972	0.280179	0.99982	1.23967	0.536625	2.17099	0.0275087
G3X9T7	Galectin-9	Lgals9	0.0602079	0.995342	0	1	-0.330134	0.747946	-0.695824	0.564829	-0.411469	0.925092	-0.250569	0.99982	-0.180047	0.91688	-0.645337	0.516459
G3X9U9	Mitochondrial fission 1 protein	Fis1	-0.635254	0.995342	0	1	-0.0155963	0.999779	0.398742	0.946195	0.683726	0.93742	-0.233607	0.99982	0.456348	0.885175	0.00703708	0.999236
G5E850	Cytochrome b5	Cyb5a	0.0647507	0.995342	0	1	0.984752	0.433643	-0.122155	0.972361	-1.00046	0.778118	-0.0978029	0.99982	-0.057192	0.987516	0.0633421	0.99637
G5E866	Splicing factor 3B subunit 1	Sf3b1	0.617413	0.995342	0	1	0.0946393	0.974923	-0.197169	0.972361	-0.55265	0.938967	-0.577639	0.99982	0.315516	0.923408	0.323754	0.940435
G5E8G0	Heterogeneous nuclear ribonucleoprotein D0	Hnrnpd	0.0523535	0.995342	0	1	0.897272	0.754579	0.60826	0.924018	0.0041313	0.998603	0.616511	0.99982	1.06538	0.590362	1.12916	0.679619
G5E8M7	Glutathione transferase	Gstm6	0.689831	0.960343	0	1	-0.809058	0.51046	-1.77733	0.0836213	-0.321775	0.948281	-0.212484	0.99982	-1.53591	0.268122	-1.95819	0.106615
G5E8R3	Pyruvate carboxylase	Pcx	-0.756351	0.428607	0	1	-0.350518	0.656596	0.0818737	0.960559	-0.74283	0.527605	-0.193649	0.99982	-0.792008	0.126998	-0.446892	0.552203
H3BJE0	Progranulin (Fragment)	Grn	-0.341721	0.995342	0	1	0.163332	0.957468	-0.0345704	0.98036	-0.391388	0.966807	-0.335872	0.99982	-0.161475	0.959126	-0.967599	0.468643
H3BKL6	Melanoma inhibitory activity protein 2	Mia2	0.844229	0.960343	0	1	1.49863	0.334204	-0.230787	0.950915	0.515982	0.926534	0.510519	0.99982	1.0657	0.459581	0.47831	0.792024
H3BL34	Carboxylic ester hydrolase	Ces1e	0.648	0.960343	0	1	1.38384	0.150628	-0.390219	0.902309	0.132385	0.979095	0.436882	0.99982	0.418936	0.792478	-0.0888815	0.994569
H7BX01	Dynamin-like 120 kDa protein, form S1	Opa1	-0.330954	0.988801	0	1	-0.00184252	0.999946	0.138706	0.924864	-0.638553	0.657772	-0.429314	0.99982	0.0559484	0.95968	0.246952	0.792024
H7BX64	Sarcolemmal membrane-associated protein	Slmap	0.137607	0.995342	0	1	0.250798	0.958126	-0.634164	0.940675	0.464989	0.972905	0.120902	0.99982	-0.23295	0.964811	-0.386698	0.942992
H7BX88	Carnitine O-acetyltransferase	Crat	1.8302	0.325502	0	1	2.5803	0.00860721	-0.332671	0.92852	1.11465	0.72943	0.390757	0.99982	1.13909	0.497375	0.650511	0.756901
H7BX95	Serine/arginine-rich splicing factor 1	Srsf1	-0.245818	0.995342	0	1	0.686587	0.788034	0.272663	0.951924	0.344347	0.969221	-0.467704	0.99982	0.751658	0.678278	0.802947	0.716736
I7HLV2	60S ribosomal protein L10 (Fragment)	Rpl10	0.33417	0.995342	0	1	0.188396	0.946503	0.6778	0.651466	0.611526	0.879855	0.230693	0.99982	0.681277	0.607141	1.21339	0.361546
J3QMG3	Voltage-dependent anion-selective channel protein 3	Vdac3	-1.41376	0.38748	0	1	-1.67501	0.0569637	-1.22779	0.204069	-1.64048	0.288934	-0.65041	0.99982	-1.61429	0.121935	-1.62353	0.158662
J3QNY6	Bile salt export pump	Abcb11	-0.299626	0.995342	0	1	-0.52489	0.620981	0.397104	0.897234	-0.288171	0.92895	0.438863	0.99982	-0.23964	0.873348	0.792415	0.533908
J3QP56	Acyl-protein thioesterase 1	Lypla1	0.681187	0.966983	0	1	-0.475521	0.585893	0.117907	0.968814	0.201397	0.948213	0.0389174	0.99982	-0.449501	0.505551	-0.156499	0.935289
J3QPW1	Phosphatidylinositol transfer protein alpha isoform	Pitpna	-1.23	0.572884	0	1	-0.0537198	0.97939	-0.500486	0.844036	-0.205123	0.970072	-0.81493	0.99982	-0.703691	0.584991	-1.01965	0.267874
K3W4Q8	Basigin	Bsg	0.717757	0.880618	0	1	1.67331	0.0637643	0.377461	0.921027	0.313986	0.944581	0.531688	0.99982	0.855154	0.545284	0.440483	0.772998
K4DI63	Protein CREG1	Creg1	0.987402	0.773482	0	1	2.17772	0.118011	-0.250163	0.950915	0.199506	0.972439	-0.862465	0.99982	2.96132	0.00066584	0.648141	0.764483
K7N6C2	Cytochrome P450, family 2, subfamily c, polypeptide 68	Cyp2c68	-1.4533	0.540833	0	1	-0.36524	0.823077	-0.717566	0.742657	-1.17886	0.552122	-1.39141	0.99982	-0.843768	0.3917	-1.46165	0.233284
K9J7B2	UDP-glucuronosyltransferase	Ugt1a6b	0.516698	0.773482	0	1	1.96392	0.000141283	0.85605	0.220392	0.479678	0.652657	-0.00796132	0.99982	1.36429	0.00232744	1.14186	0.0331626
O08529	Calpain-2 catalytic subunit	Capn2	-0.734535	0.995342	0	1	-0.979209	0.612556	0.169045	0.972361	0.508107	0.970072	-1.51177	0.99982	-0.849977	0.73203	-0.607101	0.823788
O08547	Vesicle-trafficking protein SEC22b	Sec22b	0.335143	0.995342	0	1	0.16387	0.955865	0.0453296	0.98036	-0.0975744	0.979095	0.474206	0.99982	-0.680547	0.536498	-0.312561	0.882594
O08553	Dihydropyrimidinase-related protein 2	Dpysl2	0.325018	0.988801	0	1	0.719445	0.456194	0.668293	0.6771	-0.0770575	0.979095	0.37656	0.99982	1.19288	0.166227	0.856999	0.491048
O08583	THO complex subunit 4	Alyref	-0.170415	0.995342	0	1	0.102373	0.975304	0.234539	0.972316	-0.213357	0.979095	-0.0983725	0.99982	-0.708741	0.746792	0.129815	0.99191
O08600	Endonuclease G, mitochondrial	Endog	-0.485583	0.995342	0	1	-2.52469	0.0326863	-1.66384	0.495467	-0.0834342	0.979095	-0.827649	0.99982	-2.018	0.0472097	-1.57863	0.249754
O08601	Microsomal triglyceride transfer protein large subunit	Mttp	0.0390179	0.995342	0	1	0.297718	0.689973	-0.79043	0.0154919	0.391147	0.737161	-0.0138186	0.99982	0.161492	0.885483	-0.318023	0.452383
O08663	Methionine aminopeptidase 2	Metap2	0.0536012	0.995342	0	1	0.417715	0.681906	-0.0243393	0.98036	-0.310439	0.926534	0.000773246	0.99982	0.562068	0.459581	0.53998	0.57951
O08677	Kininogen-1	Kng1	-0.280127	0.988801	0	1	-0.692827	0.251594	0.241968	0.921027	-0.303476	0.926534	-0.619401	0.99982	-1.11794	0.166227	-0.857926	0.599998
O08749	Dihydrolipoyl dehydrogenase, mitochondrial	Dld	-0.202467	0.995342	0	1	-0.605941	0.395953	-0.249151	0.902309	-0.693589	0.564406	0.10258	0.99982	-0.633259	0.263243	-0.271358	0.810464
O08795	Glucosidase 2 subunit beta	Prkcsh	-0.204995	0.995342	0	1	-0.310332	0.755902	-0.0325014	0.98036	-0.170135	0.970072	0.0468423	0.99982	-0.311688	0.710128	0.302707	0.823788
O08807	Peroxiredoxin-4	Prdx4	-0.414119	0.995342	0	1	0.218723	0.904684	0.154449	0.950915	-0.249186	0.926534	-0.315943	0.99982	-0.154993	0.91688	-0.0926481	0.963531
O08914	Fatty-acid amide hydrolase 1	Faah	-0.147459	0.995342	0	1	0.385107	0.600237	-0.155191	0.946546	0.266431	0.926534	0.493132	0.99982	0.272681	0.700994	0.390994	0.592293
O08966	Solute carrier family 22 member 1	Slc22a1	-0.284084	0.995342	0	1	2.22655	0.26845	0.78013	0.900511	0.326991	0.970072	-0.425464	0.99982	1.47353	0.448536	1.72895	0.412718
O09061	Proteasome subunit beta type-1	Psmb1	1.03477	0.765975	0	1	0.129086	0.955865	0.222281	0.949925	0.747368	0.811409	0.373708	0.99982	0.348932	0.737169	-0.311016	0.879838
O09111	NADH dehydrogenase [ubiquinone] 1 beta subcomplex subunit 11, mitochondrial	Ndufb11	0.816918	0.995342	0	1	0.780103	0.799288	0.242334	0.970097	0.213224	0.979095	1.20742	0.99982	0.70131	0.814931	0.105903	0.997236
O09131	Glutathione S-transferase omega-1	Gsto1	-0.244938	0.988801	0	1	1.08478	0.0625833	-0.0806254	0.966578	0.0885804	0.972905	-0.228904	0.99982	0.485066	0.534193	0.170892	0.863091
O09158	Cytochrome P450 3A25	Cyp3a25	-1.6309	0.873378	0	1	-0.108786	0.974362	-0.16807	0.972361	-1.27082	0.871536	-0.353723	0.99982	-0.340539	0.920062	-1.35917	0.592293
O09159	Lysosomal alpha-mannosidase	Man2b1	0.255353	0.995342	0	1	0.371825	0.911724	0.116102	0.976045	-0.278299	0.970072	-0.669263	0.99982	0.824292	0.650855	-0.072816	0.994677
O09172	Glutamate--cysteine ligase regulatory subunit	Gclm	-0.124954	0.995342	0	1	2.21194	0.000245432	1.39112	0.00964006	0.174601	0.938379	0.272261	0.99982	1.38775	0.0207159	1.43265	0.0255884
O09173	Homogentisate 1,2-dioxygenase	Hgd	0.23954	0.994595	0	1	-1.39007	0.0149248	-0.963197	0.112349	0.111652	0.970072	0.371871	0.99982	-1.47236	0.00929474	-1.37326	0.00603968
O09174	Alpha-methylacyl-CoA racemase	Amacr	-0.278187	0.995342	0	1	0.0814211	0.974362	0.111414	0.972361	-0.115676	0.979095	-0.0204614	0.99982	0.433877	0.788388	0.762473	0.534009
O35114	Lysosome membrane protein 2	Scarb2	0.0436129	0.995342	0	1	0.635987	0.658359	0.959152	0.507011	-0.181225	0.975975	-0.553604	0.99982	1.4109	0.111429	1.78717	0.0835468
O35129	Prohibitin-2	Phb2	-0.251494	0.995342	0	1	-0.123192	0.90829	-0.419199	0.862784	-0.961256	0.519009	-0.21974	0.99982	-0.247784	0.829072	-0.361948	0.764483
O35226	26S proteasome non-ATPase regulatory subunit 4	Psmd4	-0.358515	0.995342	0	1	-0.19254	0.955865	-0.598959	0.890309	-0.111867	0.979095	-0.765476	0.99982	-0.518459	0.800764	-0.488175	0.823788
O35326	Serine/arginine-rich splicing factor 5	Srsf5	-0.0990221	0.995342	0	1	-0.419822	0.799288	-0.401918	0.921027	0.333492	0.955024	-0.797928	0.99982	0.031882	0.993442	0.00460195	0.999236
O35350	Calpain-1 catalytic subunit	Capn1	-0.103013	0.995342	0	1	NA	NA	0.739651	0.890309	NA	NA	-0.282542	0.99982	0.21491	0.949734	0.557175	0.812425
O35386	Phytanoyl-CoA dioxygenase, peroxisomal	Phyh	2.21972	0.0661394	0	1	1.73121	0.0620804	0.598809	0.732266	1.5231	0.399784	0.2791	0.99982	1.75638	0.0628388	0.81785	0.609466
O35423	Serine--pyruvate aminotransferase, mitochondrial	Agxt	0.00832659	0.995342	0	1	-1.90749	0.00343021	-0.98873	0.164534	0.274001	0.879855	-0.0618664	0.99982	-1.98131	0.00995432	-1.19768	0.0486661
O35459	Delta(3,5)-Delta(2,4)-dienoyl-CoA isomerase, mitochondrial	Ech1	0.210661	0.995342	0	1	1.48628	0.0264661	-0.713889	0.606391	0.135792	0.970072	-0.543664	0.99982	0.668055	0.502798	-0.318553	0.792024
O35488	Very long-chain acyl-CoA synthetase	Slc27a2	0.418362	0.988801	0	1	1.93888	0.00137171	0.570295	0.659805	0.91936	0.338678	-0.124304	0.99982	2.03711	0.000217817	1.28398	0.0173648
O35490	Betaine--homocysteine S-methyltransferase 1	Bhmt	2.37348	0.152414	0	1	0.724725	0.818643	0.907991	0.78399	2.06883	0.288934	0.935384	0.99982	0.154705	0.964811	-0.473202	0.823788
O35593	26S proteasome non-ATPase regulatory subunit 14	Psmd14	-0.0176851	0.995342	0	1	-0.112503	0.957682	-1.145	0.252043	-0.076791	0.979095	-0.211514	0.99982	-0.604656	0.5638	-0.115109	0.974248
O35685	Nuclear migration protein nudC	Nudc	-0.599692	0.995342	0	1	-0.49042	0.879603	-1.57199	0.482593	-1.07112	0.833044	-0.695944	0.99982	-0.462029	0.864362	-0.451193	0.904773
O35728	Cytochrome P450 4A14	Cyp4a14	1.22085	0.325502	0	1	4.4183	0.000187459	-0.145321	0.968814	1.05314	0.580479	-0.553471	0.99982	3.70217	0.000638556	1.42516	0.484092
O35857	Mitochondrial import inner membrane translocase subunit TIM44	Timm44	-0.0390063	0.995342	0	1	0.255121	0.879502	0.187164	0.950915	0.284429	0.926534	0.0573938	0.99982	0.493769	0.586645	-0.0933959	0.961961
O35900	U6 snRNA-associated Sm-like protein LSm2	Lsm2	1.17968	0.924458	0	1	0.847534	0.67163	0.491467	0.921027	0.302174	0.970072	0.41173	0.99982	0.17931	0.953271	0.973371	0.499498
O35945	Aldehyde dehydrogenase, cytosolic 1	Aldh1a7	1.26334	0.197607	0	1	0.880104	0.213284	-0.613588	0.625801	1.13403	0.288934	-0.321377	0.99982	-0.0115266	0.993905	-1.12234	0.11671
O35969	Guanidinoacetate N-methyltransferase	Gamt	0.136161	0.995342	0	1	-0.643112	0.620981	0.102557	0.972361	0.0635473	0.979095	0.085074	0.99982	-0.388669	0.72491	-0.553235	0.718814
O54734	Dolichyl-diphosphooligosaccharide--protein glycosyltransferase 48 kDa subunit	Ddost	-0.229971	0.995342	0	1	-0.697735	0.564816	-0.0286798	0.980489	-0.628047	0.910359	0.13944	0.99982	0.0852069	0.970179	0.202683	0.942992
O54749	Cytochrome P450 2J5	Cyp2j5	0.371255	0.988801	0	1	0.558495	0.561252	1.11748	0.127657	0.113603	0.966807	0.291268	0.99982	-0.106229	0.920062	0.493573	0.439442
O55013	Trafficking protein particle complex subunit 3	Trappc3	1.02411	0.924458	0	1	NA	NA	0.302309	0.963095	NA	NA	0.374508	0.99982	0.188649	0.952655	0.914587	0.422511
O55022	Membrane-associated progesterone receptor component 1	Pgrmc1	-0.611345	0.988801	0	1	0.950188	0.447618	-0.210639	0.968814	-0.195393	0.972905	-0.019062	0.99982	0.680117	0.69582	-0.557612	0.796898
O55029	Coatomer subunit beta'	Copb2	-0.273382	0.960343	0	1	-0.414096	0.38333	-0.0538603	0.972361	-0.368548	0.879855	-0.0490615	0.99982	-0.545571	0.271083	-0.217135	0.823788
O55060	Thiopurine S-methyltransferase	Tpmt	0.201694	0.995342	0	1	-0.188207	0.922611	0.315159	0.921027	-0.0337516	0.981171	0.46624	0.99982	-0.465355	0.550682	-0.131714	0.936573
O55125	Protein NipSnap homolog 1	Nipsnap1	-1.02169	0.428607	0	1	-0.981653	0.166155	-0.395032	0.721623	-1.17914	0.433277	0.333207	0.99982	-1.50866	0.0167175	-0.814858	0.21252
O55135	Eukaryotic translation initiation factor 6	Eif6	0.461177	0.995342	0	1	-0.102129	0.974362	0.494953	0.900511	0.816722	0.925092	0.444324	0.99982	0.342423	0.878462	-0.134975	0.964741
O55137	Acyl-coenzyme A thioesterase 1	Acot1	1.10378	0.428607	0	1	3.24885	0.00178937	-0.101133	0.972316	0.479189	0.864079	-0.681648	0.99982	1.91306	0.200387	1.14884	0.42317
O55142	60S ribosomal protein L35a	Rpl35a	0.313458	0.995342	0	1	0.0795742	0.9744	0.639625	0.817211	0.47726	0.926534	0.321256	0.99982	0.44324	0.782053	0.45701	0.823788
O55143	Sarcoplasmic/endoplasmic reticulum calcium ATPase 2	Atp2a2	-0.428957	0.988801	0	1	-0.100126	0.957682	-0.308506	0.921742	0.0705236	0.979095	-0.541958	0.99982	0.315069	0.789789	0.664224	0.516459
O55222	Integrin-linked protein kinase	Ilk	0.783628	0.960343	0	1	1.06508	0.511479	0.416136	0.921027	0.861321	0.814975	0.148078	0.99982	0.605683	0.719931	0.427491	0.844276
O55234	Proteasome subunit beta type-5	Psmb5	0.805864	0.650594	0	1	1.12693	0.0462163	-0.126419	0.949925	0.667057	0.778118	0.205752	0.99982	0.79899	0.207473	0.310356	0.856659
O55242	Sigma non-opioid intracellular receptor 1	Sigmar1	0.47762	0.988801	0	1	-1.46758	0.0622346	-1.78882	0.0756762	0.0499472	0.979095	-0.644653	0.99982	-1.18074	0.236271	-1.21287	0.219253
O70194	Eukaryotic translation initiation factor 3 subunit D	Eif3d	-0.0505303	0.995342	0	1	-0.127447	0.955616	0.41946	0.844036	0.473139	0.876657	-0.341273	0.99982	0.386345	0.731744	0.286821	0.844978
O70310	Glycylpeptide N-tetradecanoyltransferase 1	Nmt1	0.515604	0.988801	0	1	0.631758	0.567192	0.478473	0.844036	1.11926	0.519009	0.326499	0.99982	0.682156	0.550153	0.0528362	0.995229
O70325	Phospholipid hydroperoxide glutathione peroxidase	Gpx4	0.964034	0.428607	0	1	0.957223	0.306051	-0.197021	0.943918	0.174616	0.969221	-0.0558504	0.99982	0.71907	0.505551	0.173482	0.935289
O70435	Proteasome subunit alpha type-3	Psma3	-0.0146556	0.995342	0	1	0.184167	0.755902	-0.334107	0.599653	-0.20207	0.93104	-0.125421	0.99982	-0.205592	0.708242	-0.472112	0.219253
O70475	UDP-glucose 6-dehydrogenase	Ugdh	1.27574	0.325502	0	1	3.24531	0.000213307	0.148261	0.950915	0.844425	0.495463	-0.650306	0.99982	2.79854	0.00066584	1.1014	0.280694
O70503	Very-long-chain 3-oxoacyl-CoA reductase	Hsd17b12	1.01469	0.464543	0	1	1.2432	0.0888415	-0.121728	0.970097	0.733517	0.770759	-0.0730398	0.99982	0.550598	0.677937	-0.183356	0.935757
O70570	Polymeric immunoglobulin receptor	Pigr	-0.348086	0.995342	0	1	-0.683794	0.822657	2.39247	0.183311	-0.317235	0.973698	0.185638	0.99982	-0.171302	0.968057	1.51677	0.511905
O88342	WD repeat-containing protein 1	Wdr1	-0.172968	0.995342	0	1	-0.202914	0.943438	0.419289	0.900511	0.228441	0.970072	-0.0786139	0.99982	0.328894	0.853812	0.344203	0.893567
O88428	Bifunctional 3'-phosphoadenosine 5'-phosphosulfate synthase 2	Papss2	0.600638	0.737598	0	1	-0.577574	0.405677	-0.547477	0.696009	0.542969	0.864079	-0.113115	0.99982	-0.406356	0.6671	-0.53438	0.551089
O88441	Metaxin-2	Mtx2	0.107257	0.995342	0	1	0.626016	0.600237	0.205575	0.949925	0.818149	0.844085	0.188292	0.99982	0.629233	0.770976	-0.345129	0.844978
O88451	Retinol dehydrogenase 7	Rdh7	-0.32958	0.960343	0	1	0.511955	0.38598	-0.327906	0.832133	0.0319411	0.981171	0.218709	0.99982	0.209888	0.782053	0.211114	0.844276
O88531	Palmitoyl-protein thioesterase 1	Ppt1	1.01824	0.839183	0	1	2.04661	0.0560627	2.23096	0.0236447	1.14074	0.770759	-0.0911568	0.99982	3.16252	0.00167542	2.82471	0.0125987
O88533	Aromatic-L-amino-acid decarboxylase	Ddc	1.03113	0.874471	0	1	0.337972	0.893077	0.898922	0.642805	0.190045	0.979095	-0.233903	0.99982	0.934024	0.569019	0.358835	0.882859
O88543	COP9 signalosome complex subunit 3	Cops3	0.0344148	0.995342	0	1	-0.464303	0.875562	-0.324562	0.950915	-0.0449103	0.99033	-0.185668	0.99982	0.351332	0.891917	0.126355	0.974835
O88544	COP9 signalosome complex subunit 4	Cops4	-0.503064	0.988801	0	1	-1.07857	0.26845	-0.00377168	0.99525	-0.112167	0.979095	-0.893388	0.99982	-0.591668	0.710128	-0.239598	0.942992
O88545	COP9 signalosome complex subunit 6	Cops6	-0.40741	0.995342	0	1	1.70234	0.0553407	0.376841	0.950915	1.01993	0.780357	0.238315	0.99982	0.78363	0.759932	0.896135	0.650929
O88569	Heterogeneous nuclear ribonucleoproteins A2/B1	Hnrnpa2b1	0.399891	0.995342	0	1	1.37035	0.207901	1.76644	0.117813	1.12741	0.74608	0.573985	0.99982	1.29057	0.225466	1.16565	0.276796
O88587	Catechol O-methyltransferase	Comt	-0.600639	0.765975	0	1	-1.67096	0.00132549	-0.815873	0.202226	-0.342613	0.879855	0.501519	0.99982	-1.42924	0.00120212	-0.792526	0.229999
O88685	26S proteasome regulatory subunit 6A	Psmc3	0.178255	0.995342	0	1	0.391513	0.714174	-0.380983	0.729521	0.212702	0.926534	-0.263202	0.99982	0.384799	0.527149	-0.171807	0.877477
O88696	ATP-dependent Clp protease proteolytic subunit, mitochondrial	Clpp	-0.581983	0.960343	0	1	-0.945955	0.278881	-0.405392	0.880693	-0.274139	0.945972	-0.57814	0.99982	-0.427698	0.677937	-0.299425	0.823788
O88738	Baculoviral IAP repeat-containing protein 6	Birc6	NA	NA	0	1	NA	NA	-0.56468	0.921027	NA	NA	-2.5503	0.99982	NA	NA	-0.500694	0.930863
O88844	Isocitrate dehydrogenase [NADP] cytoplasmic	Idh1	0.795978	0.428607	0	1	1.09047	0.0268139	-0.401527	0.642805	0.583452	0.546148	0.282007	0.99982	0.674897	0.247769	0.0190901	0.997388
O88851	Putative hydrolase RBBP9	Rbbp9	0.645538	0.966983	0	1	0.620992	0.67163	0.955718	0.642805	0.0515292	0.982799	1.10313	0.99982	-0.0378937	0.989795	0.715443	0.637958
O88962	7-alpha-hydroxycholest-4-en-3-one 12-alpha-hydroxylase	Cyp8b1	3.27	0.572884	0	1	2.5061	0.300878	2.3632	0.581201	3.70258	0.338678	0.803032	0.99982	2.80689	0.3917	0.463361	0.942992
O88986	2-amino-3-ketobutyrate coenzyme A ligase, mitochondrial	Gcat	-0.314386	0.995342	0	1	-1.12839	0.210603	-1.03196	0.507011	-0.306683	0.948213	0.070941	0.99982	-1.04751	0.351647	-1.67302	0.045752
O89017	Legumain	Lgmn	0.0335364	0.995342	0	1	0.826784	0.470253	1.26871	0.283475	0.864502	0.811409	-0.12142	0.99982	1.66735	0.0200444	1.17364	0.110481
O89020	Afamin	Afm	-0.0569114	0.995342	0	1	0.21541	0.895666	0.442296	0.900511	-0.49889	0.879855	-0.7295	0.99982	0.0298032	0.989919	0.499697	0.792024
O89023	Tripeptidyl-peptidase 1	Tpp1	0.81899	0.960343	0	1	1.26917	0.323034	0.394109	0.921027	0.0233918	0.997373	-0.119121	0.99982	1.65122	0.163465	0.610437	0.803115
O89079	Coatomer subunit epsilon	Cope	0.460752	0.995342	0	1	0.114717	0.96989	-0.289056	0.960559	-0.0731997	0.979197	-0.344566	0.99982	-0.363606	0.917297	-0.701764	0.826967
O89110	Caspase-8	Casp8	-0.00415317	0.996298	0	1	-0.298131	0.930488	0.415867	0.924018	0.246503	0.970072	-0.126237	0.99982	0.723507	0.634845	0.468173	0.823788
P00186	Cytochrome P450 1A2	Cyp1a2	0.570213	0.988801	0	1	0.234327	0.943438	0.805003	0.703456	0.831393	0.815869	-0.663223	0.99982	1.30616	0.173349	1.08636	0.356901
P00329	Alcohol dehydrogenase 1	Adh1	-0.353773	0.960343	0	1	0.118765	0.946503	-0.602917	0.416086	-0.451839	0.835398	0.112982	0.99982	-0.450538	0.64422	-0.331064	0.764483
P00375	Dihydrofolate reductase	Dhfr	0.257014	0.995342	0	1	-0.345047	0.727606	0.0487628	0.98036	0.0177759	0.992505	0.434519	0.99982	-0.49085	0.614216	-0.386344	0.859952
P00405	Cytochrome c oxidase subunit 2	Mtco2	-0.662428	0.960343	0	1	-1.39286	0.0295655	-1.48006	0.0486603	-1.28797	0.556089	-0.756935	0.99982	-1.83514	0.00719651	-2.03052	0.00351736
P00416	Cytochrome c oxidase subunit 3	mt-Co3	0.206171	0.995342	0	1	0.567279	0.870507	0.229306	0.968814	-0.372632	0.970072	-0.379253	0.99982	-0.866716	0.634845	-0.990367	0.641672
P00493	Hypoxanthine-guanine phosphoribosyltransferase	Hprt1	1.48672	0.325502	0	1	2.04444	0.0151083	0.0456317	0.98036	1.42587	0.342464	0.463994	0.99982	1.76641	0.0130101	0.430627	0.705617
P00920	Carbonic anhydrase 2	Ca2	0.183931	0.995342	0	1	0.195926	0.94249	0.666424	0.761781	-0.00742463	0.998603	-0.839909	0.99982	0.198803	0.885175	0.282808	0.880174
P01027	Complement C3	C3	-1.96156	0.38748	0	1	-0.343417	0.903917	-0.0362092	0.98036	-1.68751	0.527605	-1.03197	0.99982	-1.13908	0.468172	-0.433563	0.864372
P01029	Complement C4-B	C4b	-0.333731	0.995342	0	1	-1.34198	0.21447	0.408418	0.902309	0.300119	0.957533	0.0700431	0.99982	-0.833303	0.392226	-0.0830621	0.992064
P01837	Immunoglobulin kappa constant	Igkc	1.40323	0.880618	0	1	1.53899	0.395475	1.98956	0.369106	0.0413494	0.992762	2.20463	0.99982	1.92837	0.276609	0.821835	0.709719
P01872	Immunoglobulin heavy constant mu	Ighm	0.221055	0.995342	0	1	1.97915	0.150628	2.06276	0.0716864	-0.2405	0.950925	0.997117	0.99982	2.17849	0.0642129	1.14082	0.576561
P01887	Beta-2-microglobulin	B2m	0.0880275	0.995342	0	1	1.16414	0.593317	0.884372	0.847212	0.199752	0.979095	0.0847738	0.99982	0.895772	0.700994	0.245878	0.946908
P01898	H-2 class I histocompatibility antigen, Q10 alpha chain	H2-Q10	0.670625	0.988801	0	1	0.196674	0.955865	0.471502	0.930178	0.409428	0.94786	-0.694405	0.99982	0.984094	0.50738	0.551969	0.842345
P01899	H-2 class I histocompatibility antigen, D-B alpha chain	H2-D1	0.246164	0.995342	0	1	0.0182004	0.993152	0.0423111	0.98036	-0.585312	0.925092	0.583175	0.99982	0.37294	0.776866	-0.0236709	0.999236
P01901	H-2 class I histocompatibility antigen, K-B alpha chain	H2-K1	-1.25996	0.960343	0	1	-0.634947	0.823077	-0.986533	0.800314	-0.228772	0.97779	-0.206006	0.99982	0.00589061	0.998414	-0.391443	0.923707
P02798	Metallothionein-2	Mt2	-3.59876	0.891003	0	1	-4.95426	0.271031	-4.02718	0.5722	-4.80631	0.606614	-2.17432	0.99982	-4.98505	0.212448	-2.76777	0.678291
P03893	NADH-ubiquinone oxidoreductase chain 2	Mtnd2	-0.532612	0.988801	0	1	-0.978718	0.383571	-0.930834	0.580923	-0.390311	0.926534	-0.24732	0.99982	-1.87867	0.0172408	-1.07474	0.438856
P04117	Fatty acid-binding protein, adipocyte	Fabp4	-0.178291	0.995342	0	1	0.120393	0.964444	-0.534991	0.899653	0.341987	0.947497	0.0569975	0.99982	-0.196292	0.920062	0.581271	0.786299
P04186	Complement factor B	Cfb	-0.78053	0.988801	0	1	-0.670037	0.767551	0.484771	0.921027	-1.23276	0.778118	-0.588799	0.99982	-0.632327	0.729119	0.077441	0.995723
P04919	Band 3 anion transport protein	Slc4a1	0.129148	0.995342	0	1	0.195399	0.955865	0.0390625	0.981122	0.0989499	0.979095	-0.996248	0.99982	-0.38521	0.784121	-0.71104	0.709719
P04939	Major urinary protein 3	Mup3	0.0295243	0.995342	0	1	-0.262006	0.931243	0.988484	0.745255	-0.250794	0.972905	1.43189	0.99982	-0.396544	0.83998	0.702754	0.772998
P05063	Fructose-bisphosphate aldolase C	Aldoc	0.0731293	0.995342	0	1	0.00315413	0.999946	-0.795047	0.933953	1.06057	0.926534	1.26215	0.99982	-0.443518	0.912123	-1.52465	0.678291
P05132	cAMP-dependent protein kinase catalytic subunit alpha	Prkaca	0.522019	0.995342	0	1	-0.449626	0.837806	0.102075	0.979298	-0.325811	0.953485	0.0603389	0.99982	0.00509559	0.998243	0.21131	0.952109
P05201	Aspartate aminotransferase, cytoplasmic	Got1	0.544206	0.960343	0	1	-3.38066	2.58112e-05	-2.99238	0.00144175	0.0767434	0.979095	-0.251634	0.99982	-3.5954	6.87317e-06	-3.37142	3.00028e-05
P05202	Aspartate aminotransferase, mitochondrial	Got2	-0.678199	0.966983	0	1	-0.299561	0.879603	-0.220696	0.950915	-0.697752	0.811409	0.284133	0.99982	-0.696669	0.505551	-0.189367	0.929274
P05784	Keratin, type I cytoskeletal 18	Krt18	0.133239	0.995342	0	1	1.32721	0.393992	2.15663	0.206076	1.0422	0.811409	0.120378	0.99982	1.94228	0.045161	2.17061	0.0723812
P06745	Glucose-6-phosphate isomerase	Gpi	-0.606322	0.38748	0	1	-0.769188	0.102813	-0.943128	0.148743	-0.542484	0.655108	0.353304	0.99982	-0.942286	0.00519456	-0.71251	0.267874
P06801	NADP-dependent malic enzyme	Me1	1.41785	0.436489	0	1	-0.630565	0.799288	-2.96678	0.00375433	1.06351	0.657772	-0.0199392	0.99982	-1.30402	0.520589	-3.12436	0.00157523
P06909	Complement factor H	Cfh	-1.6426	0.960343	0	1	-0.934532	0.713766	-2.09739	0.183311	-1.47369	0.835398	-1.48476	0.99982	-2.51218	0.0681656	-1.4648	0.229999
P07724	Albumin	Alb	-0.0282725	0.995342	0	1	1.10082	0.257115	1.08251	0.358634	-0.361747	0.926534	-0.35204	0.99982	0.723738	0.505551	0.195809	0.942992
P07758	Alpha-1-antitrypsin 1-1	Serpina1a	-0.769204	0.949434	0	1	0.175221	0.955865	1.43041	0.293935	-0.122506	0.979095	-0.388042	0.99982	0.189865	0.93095	0.45736	0.826967
P07759	Serine protease inhibitor A3K	Serpina3k	0.640228	0.995342	0	1	-0.0897892	0.97939	1.63621	0.560743	0.942133	0.917291	0.549388	0.99982	1.71783	0.385791	0.697999	0.796898
P07901	Heat shock protein HSP 90-alpha	Hsp90aa1	-0.395313	0.995342	0	1	-0.0685105	0.9744	-0.543088	0.659805	-0.0762559	0.979095	-0.376427	0.99982	0.39419	0.728862	0.237161	0.898942
P08030	Adenine phosphoribosyltransferase	Aprt	0.291267	0.995342	0	1	-1.3271	0.636518	-0.74701	0.902309	0.516827	0.947497	-0.403445	0.99982	-0.647579	0.814931	-0.694119	0.823788
P08113	Endoplasmin	Hsp90b1	-0.402356	0.988801	0	1	-0.161571	0.888604	0.271988	0.897234	0.296412	0.926534	0.142314	0.99982	0.199909	0.885483	0.415802	0.764483
P08226	Apolipoprotein E	Apoe	0.342427	0.960343	0	1	1.10737	0.0211431	0.322652	0.844036	0.182803	0.943029	0.00571929	0.99982	-0.0504176	0.970179	-0.0828507	0.965706
P08228	Superoxide dismutase [Cu-Zn]	Sod1	1.57027	0.988801	0	1	-0.53891	0.946503	-0.237417	0.98036	0.636324	0.970072	1.15883	0.99982	-0.233726	0.97125	-0.599819	0.942992
P08249	Malate dehydrogenase, mitochondrial	Mdh2	-0.42171	0.920191	0	1	-0.332384	0.646735	-0.358013	0.840852	-0.210839	0.926534	-0.147805	0.99982	-0.288354	0.552912	-0.0679638	0.942992
P08607	C4b-binding protein	C4bpa	-0.196673	0.995342	0	1	1.66841	0.096611	1.98862	0.0449724	0.243074	0.970072	1.02189	0.99982	0.958334	0.552912	2.1925	0.188862
P08752	Guanine nucleotide-binding protein G(i) subunit alpha-2	Gnai2	0.503386	0.988801	0	1	0.227366	0.888459	0.442839	0.900511	0.537257	0.811409	0.406628	0.99982	0.63946	0.349043	0.42614	0.713604
P09055	Integrin beta-1	Itgb1	-0.050126	0.995342	0	1	0.0570423	0.97939	0.0444642	0.98036	-0.134602	0.979095	-0.0890593	0.99982	0.896405	0.505551	0.735937	0.666575
P09103	Protein disulfide-isomerase	P4hb	-0.387354	0.995342	0	1	-0.0962005	0.968711	-0.313482	0.921027	-0.415719	0.926534	0.175791	0.99982	-0.499121	0.73203	-0.00757988	0.999236
P09405	Nucleolin	Ncl	0.427314	0.988801	0	1	0.880605	0.318953	0.384683	0.891575	1.00564	0.546148	0.363471	0.99982	1.33966	0.0555253	0.42361	0.791569
P09411	Phosphoglycerate kinase 1	Pgk1	0.209552	0.988801	0	1	-0.706442	0.0919984	-0.528265	0.398475	-0.156594	0.93104	0.199794	0.99982	-0.872896	0.0991064	-0.805999	0.153304
P09528	Ferritin heavy chain	Fth1	0.611452	0.988801	0	1	-0.161524	0.955616	-1.25131	0.651466	-0.990299	0.871536	-0.262373	0.99982	-0.358236	0.792478	-0.876377	0.657972
P09671	Superoxide dismutase [Mn], mitochondrial	Sod2	-0.325231	0.985627	0	1	0.0916932	0.955865	0.256746	0.943918	-0.795378	0.519009	-0.0791202	0.99982	-0.0625797	0.961315	0.235536	0.839416
P10126	Elongation factor 1-alpha 1	Eef1a1	-0.0132469	0.995342	0	1	-0.330943	0.34708	0.0661408	0.968814	0.151482	0.93104	0.213067	0.99982	-0.111054	0.913161	-0.00608986	0.999236
P10518	Delta-aminolevulinic acid dehydratase	Alad	0.105907	0.995342	0	1	1.40407	0.235862	0.369923	0.942739	-0.0306672	0.99033	0.10998	0.99982	0.36965	0.782053	-0.147286	0.956588
P10605	Cathepsin B	Ctsb	-0.232811	0.995342	0	1	0.303526	0.831903	-0.448034	0.844036	-0.598592	0.780357	-0.241696	0.99982	0.442718	0.631788	0.101552	0.956079
P10630	Eukaryotic initiation factor 4A-II	Eif4a2	-0.0389976	0.995342	0	1	-0.393134	0.257115	0.196384	0.893072	0.0572294	0.979095	-0.0478264	0.99982	0.169223	0.731744	-0.267583	0.764483
P10648	Glutathione S-transferase A2	Gsta2	-0.163979	0.995342	0	1	2.16659	0.00644283	-0.184687	0.949925	-0.736649	0.72602	-0.352003	0.99982	1.36035	0.173349	0.305749	0.904773
P10649	Glutathione S-transferase Mu 1	Gstm1	-0.723975	0.960343	0	1	0.776413	0.779744	-1.09906	0.592216	-1.55205	0.288934	-0.554845	0.99982	0.0918384	0.986978	0.690913	0.823788
P10833	Ras-related protein R-Ras	Rras	-0.304742	0.995342	0	1	-0.316576	0.855887	-0.524554	0.851586	-0.531468	0.914813	-0.536988	0.99982	-0.44742	0.708242	-0.0189618	0.997774
P10922	Histone H1.0	H1-0	0.25557	0.995342	0	1	1.72606	0.541673	1.18338	0.844036	0.856018	0.941032	-0.383269	0.99982	0.222779	0.964811	0.80262	0.844978
P11031	Activated RNA polymerase II transcriptional coactivator p15	Sub1	-0.0778969	0.995342	0	1	0.763641	0.301031	-0.29475	0.900511	0.58578	0.771768	0.807136	0.99982	0.586616	0.477074	0.0513789	0.990883
P11352	Glutathione peroxidase 1	Gpx1	0.0732238	0.995342	0	1	-0.248248	0.923581	0.0403931	0.98036	0.397624	0.926534	-0.345854	0.99982	-0.0879436	0.969386	-0.582827	0.704082
P11499	Heat shock protein HSP 90-beta	Hsp90ab1	0.426374	0.988801	0	1	0.347065	0.793037	0.246051	0.926313	0.173218	0.969221	0.182292	0.99982	0.533092	0.595065	0.45432	0.747983
P11609	Antigen-presenting glycoprotein CD1d1	Cd1d1	1.0129	0.960343	0	1	NA	NA	0.564947	0.900511	NA	NA	0.851126	0.99982	0.151458	0.969386	0.930521	0.769001
P11679	Keratin, type II cytoskeletal 8	Krt8	0.416835	0.995342	0	1	2.2332	0.0318643	2.66397	0.0175334	1.4816	0.652657	0.657905	0.99982	2.21315	0.0172408	2.76887	0.00324817
P11714	Cytochrome P450 2D9	Cyp2d9	0.0942444	0.995342	0	1	0.667226	0.433643	-0.447733	0.793124	0.053835	0.979095	0.219102	0.99982	-0.374757	0.744997	-0.339102	0.844978
P11725	Ornithine transcarbamylase, mitochondrial	Otc	-1.12313	0.0776334	0	1	-1.64637	0.00122308	0.144352	0.950915	-1.20895	0.148359	-0.0220009	0.99982	-1.29069	0.0167175	-0.193185	0.823788
P11881	Inositol 1,4,5-trisphosphate receptor type 1	Itpr1	0.29304	0.995342	0	1	NA	NA	-0.531236	0.946215	NA	NA	0.862487	0.99982	-0.289406	0.951506	0.542621	0.870108
P11930	Nucleoside diphosphate-linked moiety X motif 19	Nudt19	0.361567	0.988801	0	1	0.576045	0.614717	-0.32735	0.902309	0.0763345	0.979095	-0.411604	0.99982	0.276099	0.854933	-0.110336	0.963531
P11983	T-complex protein 1 subunit alpha	Tcp1	0.0712835	0.995342	0	1	-0.548867	0.600237	-0.463428	0.793124	-0.214104	0.969221	-0.0119673	0.99982	-0.271327	0.84324	-0.365339	0.792024
P12265	Beta-glucuronidase	Gusb	0.0503097	0.995342	0	1	0.894814	0.611761	0.576885	0.910926	0.948095	0.811409	0.709346	0.99982	1.00342	0.505551	1.11584	0.590839
P12382	ATP-dependent 6-phosphofructokinase, liver type	Pfkl	0.190801	0.995342	0	1	1.10172	0.391689	0.735493	0.775817	0.352874	0.966807	-0.270122	0.99982	-0.428363	0.860437	0.292848	0.942992
P12710	Fatty acid-binding protein, liver	Fabp1	0.488672	0.988801	0	1	0.802827	0.433053	-0.972177	0.379644	-0.360946	0.926534	0.367688	0.99982	-0.0545817	0.986978	-0.974375	0.276201
P12790	Cytochrome P450 2B9	Cyp2b9	-0.662043	0.995342	0	1	3.23491	0.0902639	3.01523	0.444812	-0.736664	0.926534	-0.570804	0.99982	1.66153	0.392226	2.58015	0.483645
P12815	Programmed cell death protein 6	Pdcd6	-0.6065	0.960343	0	1	-1.08064	0.38598	-0.265636	0.921027	-0.27262	0.961049	0.150909	0.99982	-0.872262	0.536498	-1.08711	0.390006
P12970	60S ribosomal protein L7a	Rpl7a	0.232047	0.995342	0	1	-0.384632	0.799288	0.180401	0.955636	0.219994	0.969221	0.0166211	0.99982	0.194109	0.920062	0.413234	0.773611
P13516	Acyl-CoA desaturase 1	Scd1	0.572322	0.995342	0	1	-3.23986	0.0682017	-4.15073	0.0154919	0.482623	0.966807	-0.300225	0.99982	-2.61631	0.310036	-3.15479	0.144081
P13634	Carbonic anhydrase 1	Ca1	0.675703	0.988801	0	1	0.976946	0.662937	0.706298	0.862408	1.42048	0.737161	-0.128298	0.99982	0.841018	0.690449	0.780947	0.775123
P13707	Glycerol-3-phosphate dehydrogenase [NAD(+)], cytoplasmic	Gpd1	0.577412	0.773482	0	1	2.15862	0.000344939	0.661268	0.495564	0.657078	0.669389	0.695071	0.99982	1.26975	0.0110236	0.295021	0.748622
P14094	Sodium/potassium-transporting ATPase subunit beta-1	Atp1b1	-0.774943	0.826141	0	1	-0.716729	0.49854	-0.287861	0.921027	-0.86019	0.737161	0.278612	0.99982	-0.394501	0.690449	-0.0824677	0.98632
P14115	60S ribosomal protein L27a	Rpl27a	0.107572	0.995342	0	1	0.040132	0.97939	0.468123	0.775425	0.369404	0.926534	0.265706	0.99982	0.314104	0.787527	0.340886	0.823788
P14131	40S ribosomal protein S16	Rps16	0.144563	0.995342	0	1	-0.197471	0.938451	0.244454	0.946195	0.640532	0.835398	0.278185	0.99982	0.596205	0.629297	0.355666	0.844276
P14148	60S ribosomal protein L7	Rpl7	0.143184	0.995342	0	1	-0.367772	0.832995	0.123067	0.972265	0.374559	0.93104	0.133667	0.99982	0.191312	0.923408	0.205142	0.936573
P14152	Malate dehydrogenase, cytoplasmic	Mdh1	0.541105	0.587632	0	1	-0.500768	0.451789	-0.232467	0.899653	-0.0679526	0.979095	0.753094	0.99982	-0.931451	0.0702008	-0.872923	0.093424
P14206	40S ribosomal protein SA	Rpsa	0.293766	0.995342	0	1	-0.359333	0.758961	0.496259	0.819686	0.101313	0.976904	-0.20743	0.99982	0.149171	0.910953	-0.220791	0.899309
P14211	Calreticulin	Calr	-0.530932	0.988801	0	1	0.0530677	0.974923	0.677004	0.612027	-0.209564	0.966807	0.509549	0.99982	0.379388	0.787315	0.525711	0.726846
P14246	Solute carrier family 2, facilitated glucose transporter member 2	Slc2a2	-0.162103	0.995342	0	1	-0.529678	0.818643	0.567131	0.882402	-0.456228	0.938379	0.90074	0.99982	-0.280995	0.911771	0.114096	0.975349
P14685	26S proteasome non-ATPase regulatory subunit 3	Psmd3	0.292281	0.995342	0	1	-0.347632	0.771067	-0.257419	0.921027	-0.136797	0.962191	-0.173489	0.99982	-0.300348	0.636879	-0.206479	0.85002
P14733	Lamin-B1	Lmnb1	1.16524	0.995342	0	1	NA	NA	0.971128	0.944401	NA	NA	-0.940179	0.99982	0.0854776	0.993442	0.186249	0.995013
P14824	Annexin A6	Anxa6	-0.141738	0.995342	0	1	-0.362665	0.710507	-0.350258	0.890309	0.0239672	0.99033	0.594543	0.99982	-0.89202	0.131849	-0.386564	0.775123
P14869	60S acidic ribosomal protein P0	Rplp0	0.246427	0.995342	0	1	-0.373578	0.8543	0.400595	0.902309	0.160585	0.976904	0.296126	0.99982	0.221795	0.920062	0.356639	0.859952
P15105	Glutamine synthetase	Glul	0.406059	0.988801	0	1	-0.239203	0.866213	0.0958667	0.972361	0.38484	0.870093	0.0693863	0.99982	0.0718283	0.961315	-0.14985	0.942992
P15532	Nucleoside diphosphate kinase A	Nme1	1.75309	0.428607	0	1	0.430939	0.91573	0.465652	0.924864	1.13858	0.778118	0.324596	0.99982	-0.0709764	0.987442	-0.953236	0.499498
P15626	Glutathione S-transferase Mu 2	Gstm2	0.070604	0.995342	0	1	-0.856336	0.302798	-1.90279	0.00964006	-1.01297	0.461969	-0.544857	0.99982	-1.94325	0.0368851	-2.14464	0.00322842
P15864	Histone H1.2	H1-2	0.878785	0.957585	0	1	1.30131	0.306051	1.30995	0.330665	1.77735	0.339634	0.334219	0.99982	1.76864	0.144369	1.42913	0.372325
P16015	Carbonic anhydrase 3	Ca3	0.855646	0.988801	0	1	2.2441	0.329747	2.64105	0.198787	-0.0574276	0.979715	0.904605	0.99982	1.88186	0.313901	1.41636	0.237051
P16254	Signal recognition particle 14 kDa protein	Srp14	-0.284173	0.995342	0	1	-0.476597	0.758961	-0.135013	0.972361	0.266158	0.969221	-0.384067	0.99982	0.475461	0.696169	-0.317333	0.877477
P16331	Phenylalanine-4-hydroxylase	Pah	0.27974	0.988801	0	1	-1.56566	0.0103638	-0.462525	0.643308	-0.233098	0.93104	-0.0199565	0.99982	-1.30146	0.034199	-0.945313	0.11014
P16332	Methylmalonyl-CoA mutase, mitochondrial	Mmut	0.127626	0.995342	0	1	-0.168161	0.831903	-0.365163	0.498979	0.398643	0.838222	-0.212899	0.99982	-0.509532	0.102244	-0.479458	0.498272
P16460	Argininosuccinate synthase	Ass1	-0.0359786	0.995342	0	1	-3.80228	9.30492e-09	-2.00617	0.0110419	-0.199477	0.926534	-0.0371031	0.99982	-3.84299	2.32287e-07	-3.18518	3.00028e-05
P17047	Lysosome-associated membrane glycoprotein 2	Lamp2	0.476571	0.988801	0	1	1.2809	0.0453896	0.737548	0.5722	0.507489	0.844085	-0.00932175	0.99982	1.46905	0.0175136	0.93239	0.20218
P17182	Alpha-enolase	Eno1	-0.0477029	0.995342	0	1	-0.433665	0.633727	-0.633602	0.659805	-0.153337	0.970072	0.560872	0.99982	-1.15477	0.0388155	-1.2138	0.0610013
P17427	AP-2 complex subunit alpha-2	Ap2a2	0.159426	0.995342	0	1	0.105952	0.94424	-0.0603129	0.975058	0.0017086	0.998603	-0.111756	0.99982	0.180536	0.86038	0.481139	0.146384
P17563	Methanethiol oxidase	Selenbp1	0.799736	0.844446	0	1	-0.160988	0.933795	0.949503	0.5722	1.09497	0.628204	0.199032	0.99982	1.27536	0.310036	0.682593	0.748622
P17665	Cytochrome c oxidase subunit 7C, mitochondrial	Cox7c	-0.114766	0.995342	0	1	-1.08893	0.409677	-1.13656	0.555961	-0.85042	0.879855	-0.280698	0.99982	-1.63275	0.126601	-1.89934	0.159376
P17742	Peptidyl-prolyl cis-trans isomerase A	Ppia	0.65363	0.960343	0	1	1.41486	0.123069	0.0585874	0.98036	0.755592	0.771768	0.823612	0.99982	0.590952	0.604925	-0.0257544	0.997388
P17751	Triosephosphate isomerase	Tpi1	0.469147	0.823019	0	1	0.0226208	0.975304	-0.737876	0.220392	0.393256	0.780357	0.653831	0.99982	-0.645083	0.127144	-0.364387	0.709375
P18242	Cathepsin D	Ctsd	1.40612	0.325502	0	1	1.85275	0.0869654	0.933883	0.560743	0.900432	0.465196	-0.104809	0.99982	3.16354	0.000122988	1.31279	0.0744362
P18760	Cofilin-1	Cfl1	-0.12066	0.995342	0	1	0.267054	0.908797	-0.0930761	0.976045	0.0569118	0.979527	0.480033	0.99982	0.0585975	0.983341	0.179957	0.945892
P19096	Fatty acid synthase	Fasn	0.742082	0.960343	0	1	-2.80256	0.0120467	-3.28053	0.004379	0.172908	0.979095	0.618473	0.99982	-2.90872	0.0307531	-3.10408	0.012562
P19157	Glutathione S-transferase P 1	Gstp1	-0.841463	0.960343	0	1	-0.341794	0.888459	0.831873	0.752115	-1.04602	0.771768	0.287348	0.99982	0.696264	0.690449	1.46701	0.372452
P19221	Prothrombin	F2	-0.596984	0.988801	0	1	-1.01447	0.469695	0.57116	0.729916	0.169153	0.975975	-0.6587	0.99982	-0.0874608	0.973958	-0.677108	0.718814
P19536	Cytochrome c oxidase subunit 5B, mitochondrial	Cox5b	-1.06425	0.650594	0	1	-1.43505	0.0560627	-1.73731	0.113407	-1.34949	0.288934	-0.0504232	0.99982	-1.44315	0.117881	-1.83956	0.0186721
P19639	Glutathione S-transferase Mu 3	Gstm3	-0.262689	0.995342	0	1	-0.193568	0.958126	-1.79211	0.123303	-0.457868	0.926534	-0.832316	0.99982	-0.978917	0.64422	-0.654097	0.775123
P19783	Cytochrome c oxidase subunit 4 isoform 1, mitochondrial	Cox4i1	0.468119	0.995342	0	1	-0.203168	0.957468	-0.731497	0.847212	-0.0403067	0.992953	0.304844	0.99982	-1.4011	0.270321	-1.57213	0.225989
P20029	Endoplasmic reticulum chaperone BiP	Hspa5	-0.48054	0.988801	0	1	0.263607	0.888459	0.457613	0.844036	0.192767	0.969221	0.552797	0.99982	0.424298	0.726991	0.678309	0.671876
P20108	Thioredoxin-dependent peroxide reductase, mitochondrial	Prdx3	0.00271975	0.995342	0	1	-0.779856	0.21447	-0.520676	0.659805	-0.173033	0.969221	-0.200171	0.99982	-0.843482	0.183544	-0.929213	0.11014
P20918	Plasminogen	Plg	0.741764	0.946755	0	1	-0.000736908	0.999946	0.808774	0.560743	0.645972	0.872115	-0.0121544	0.99982	0.153705	0.93443	0.696062	0.531236
P21440	Phosphatidylcholine translocator ABCB4	Abcb4	0.662692	0.960343	0	1	1.2108	0.239685	1.15451	0.444812	1.37628	0.580691	-0.090538	0.99982	1.24991	0.263243	1.28063	0.234117
P21614	Vitamin D-binding protein	Gc	-0.829954	0.839183	0	1	0.835063	0.44719	0.520853	0.800668	-0.557076	0.885643	-0.0744899	0.99982	0.513507	0.690449	0.375716	0.823788
P21981	Protein-glutamine gamma-glutamyltransferase 2	Tgm2	-0.347867	0.988801	0	1	0.878978	0.0689366	-0.241428	0.842668	0.059318	0.979095	-0.244363	0.99982	0.36736	0.562367	0.428015	0.579908
P22315	Ferrochelatase, mitochondrial	Fech	-0.512935	0.808322	0	1	-1.17423	0.0643182	-0.17568	0.933953	-0.750485	0.519009	-0.37834	0.99982	-0.938537	0.112599	-0.03862	0.994677
P22599	Alpha-1-antitrypsin 1-2	Serpina1b	-0.33162	0.995342	0	1	0.695404	0.771067	1.27032	0.498979	-0.439827	0.938379	-0.490529	0.99982	0.682228	0.690449	-0.3003	0.935757
P23116	Eukaryotic translation initiation factor 3 subunit A	Eif3a	-0.237916	0.995342	0	1	-0.651393	0.311675	-0.0947027	0.968747	0.0193659	0.992762	-0.717175	0.99982	-0.315104	0.719931	-0.121151	0.926633
P23589	Carbonic anhydrase 5A, mitochondrial	Ca5a	0.0087813	0.995342	0	1	-0.970025	0.0117428	0.324416	0.862784	0.381927	0.910359	-0.311735	0.99982	-1.14498	0.106659	-0.512345	0.534009
P23591	GDP-L-fucose synthase	Gfus	-0.48272	0.988801	0	1	-0.40209	0.799288	-0.0834669	0.98036	-0.238523	0.969221	-0.364544	0.99982	-0.106178	0.964811	0.346843	0.823788
P23953	Carboxylesterase 1C	Ces1c	-0.760666	0.863516	0	1	1.45972	0.096611	1.29312	0.301788	-0.828065	0.64585	-0.507965	0.99982	0.95347	0.308975	0.299585	0.872299
P24270	Catalase	Cat	1.53515	0.0859678	0	1	2.03193	0.0151083	-0.528189	0.642805	1.54093	0.242465	-0.346668	0.99982	1.84708	0.0148185	0.652894	0.677601
P24369	Peptidyl-prolyl cis-trans isomerase B	Ppib	-0.605495	0.842322	0	1	-0.323113	0.762198	0.462554	0.688899	0.0704858	0.979095	0.305693	0.99982	0.323345	0.718255	0.77148	0.45241
P24456	Cytochrome P450 2D10	Cyp2d10	-0.278232	0.988801	0	1	0.26882	0.77177	-0.0269514	0.98036	-0.122463	0.970072	-0.0072859	0.99982	0.0554528	0.964811	-0.0474831	0.99191
P24472	Glutathione S-transferase A4	Gsta4	-0.739281	0.842322	0	1	1.26547	0.223014	-0.0338259	0.98036	-0.90066	0.72602	-0.101631	0.99982	1.01266	0.225466	0.770021	0.668895
P24527	Leukotriene A-4 hydrolase	Lta4h	0.0876584	0.995342	0	1	-0.0925158	0.955616	0.106642	0.972361	-0.160381	0.969221	0.351192	0.99982	0.0735742	0.952655	-0.152801	0.942992
P24547	Inosine-5'-monophosphate dehydrogenase 2	Impdh2	0.285722	0.995342	0	1	0.206131	0.958126	0.157377	0.972361	0.119478	0.979095	0.721908	0.99982	0.813824	0.70397	0.362454	0.942992
P24549	Retinal dehydrogenase 1	Aldh1a1	1.37259	0.0134388	0	1	3.5504	7.17723e-08	1.50364	0.0118297	0.944047	0.278376	-0.0939795	0.99982	2.81135	7.01424e-06	1.51208	0.012562
P25444	40S ribosomal protein S2	Rps2	-0.0482878	0.995342	0	1	-0.495865	0.747946	0.114926	0.972361	0.405668	0.926534	0.0818374	0.99982	0.198917	0.920062	0.314224	0.873615
P25688	Uricase	Uox	0.655477	0.988801	0	1	0.616072	0.762198	-0.195501	0.972316	0.281715	0.972905	0.0448937	0.99982	-0.211923	0.942629	-0.0986169	0.99191
P26039	Talin-1	Tln1	-0.24776	0.995342	0	1	-0.0204711	0.987125	0.158297	0.950915	0.0614247	0.979095	-0.217728	0.99982	0.0904994	0.954244	0.268496	0.823788
P26041	Moesin	Msn	-0.206438	0.988801	0	1	0.65267	0.309908	0.517933	0.472263	0.317044	0.835398	0.305347	0.99982	1.00886	0.0311266	1.00041	0.0215841
P26043	Radixin	Rdx	0.0440854	0.995342	0	1	1.10557	0.329747	0.5783	0.842668	0.511197	0.835398	0.215249	0.99982	0.714771	0.300812	0.401627	0.792024
P26150	3 beta-hydroxysteroid dehydrogenase/Delta 5-->4-isomerase type 3	Hsd3b3	0.17255	0.995342	0	1	-0.474773	0.758961	1.18048	0.309485	0.248066	0.966807	0.740675	0.99982	0.203928	0.923408	0.785198	0.511905
P26231	Catenin alpha-1	Ctnna1	-0.280146	0.995342	0	1	-0.0298977	0.987125	-0.178587	0.968814	0.210084	0.970072	0.757038	0.99982	1.01045	0.449824	0.680756	0.775123
P26262	Plasma kallikrein	Klkb1	0.79995	0.988801	0	1	1.18841	0.65796	1.16313	0.729916	0.974875	0.879855	0.769252	0.99982	1.65738	0.301995	1.18018	0.525471
P26443	Glutamate dehydrogenase 1, mitochondrial	Glud1	-0.326506	0.995342	0	1	0.236252	0.898163	1.38413	0.122617	-0.874802	0.704033	0.172766	0.99982	-0.141548	0.923408	0.810351	0.3571
P26516	26S proteasome non-ATPase regulatory subunit 7	Psmd7	0.0992591	0.995342	0	1	0.0376747	0.987125	-0.355447	0.933953	0.482282	0.938379	-0.163672	0.99982	-0.0209356	0.995759	-0.141426	0.963531
P27046	Alpha-mannosidase 2	Man2a1	-0.00069206	0.999605	0	1	-0.977491	0.632881	0.682556	0.933953	0.138475	0.979095	1.30027	0.99982	-0.304006	0.920062	0.219781	0.964741
P27546	Microtubule-associated protein 4	Map4	0.20722	0.995342	0	1	1.00974	0.615944	0.145806	0.98036	0.061174	0.986123	-0.0708208	0.99982	-0.0479716	0.993038	0.190871	0.963531
P27612	Phospholipase A-2-activating protein	Plaa	0.839139	0.960343	0	1	0.469485	0.672258	0.839	0.555961	1.25892	0.399784	0.529249	0.99982	1.18518	0.111429	0.878535	0.464037
P27659	60S ribosomal protein L3	Rpl3	0.395592	0.995342	0	1	-0.0816527	0.974362	0.0885691	0.976045	0.462943	0.925092	0.291868	0.99982	0.444847	0.746792	0.355358	0.84176
P27773	Protein disulfide-isomerase A3	Pdia3	-0.58861	0.89006	0	1	0.421335	0.646735	0.3495	0.894224	0.165626	0.970072	0.295716	0.99982	0.649902	0.321752	0.416408	0.775123
P28271	Cytoplasmic aconitate hydratase	Aco1	0.0325207	0.995342	0	1	0.0497844	0.957682	0.142383	0.949925	-0.306768	0.795945	0.0396422	0.99982	-0.290011	0.70397	-0.260005	0.775123
P28474	Alcohol dehydrogenase class-3	Adh5	-0.0708012	0.995342	0	1	-0.214458	0.829848	-0.498704	0.482593	-0.244525	0.93104	0.652958	0.99982	-0.598458	0.271083	-0.339411	0.748622
P28659	CUGBP Elav-like family member 1	Celf1	0.522467	0.765975	0	1	0.831586	0.226772	0.794366	0.413198	1.05572	0.461969	0.727323	0.99982	0.527133	0.632071	0.914864	0.128213
P28665	Murinoglobulin-1	Mug1	-0.154869	0.995342	0	1	0.762569	0.398404	2.2046	0.00345497	-0.267297	0.938379	-0.15528	0.99982	1.12414	0.228878	1.03074	0.117156
P28843	Dipeptidyl peptidase 4	Dpp4	0.826153	0.717274	0	1	0.948692	0.263842	0.671648	0.651466	0.293816	0.938379	0.658265	0.99982	0.939629	0.236271	1.03713	0.331162
P29341	Polyadenylate-binding protein 1	Pabpc1	-0.24136	0.995342	0	1	-0.499967	0.44719	-0.0837586	0.972361	-0.113322	0.970072	0.0332047	0.99982	0.113691	0.923408	-0.0474258	0.989081
P29391	Ferritin light chain 1	Ftl1	1.10194	0.988801	0	1	0.30096	0.946674	-0.232699	0.974317	0.130199	0.979095	0.484558	0.99982	1.04265	0.525577	-0.511118	0.877477
P29758	Ornithine aminotransferase, mitochondrial	Oat	1.33077	0.325502	0	1	-2.61163	0.00129015	-2.01849	0.0349108	0.918025	0.668149	-1.00605	0.99982	-2.92655	0.000327329	-3.10385	0.000816055
P30115	Glutathione S-transferase A3	Gsta3	-0.523836	0.988801	0	1	0.0373692	0.98573	-0.356634	0.924018	-0.916674	0.669389	-0.24593	0.99982	-0.352954	0.792478	-0.669824	0.718814
P30416	Peptidyl-prolyl cis-trans isomerase FKBP4	Fkbp4	0.546421	0.988801	0	1	1.21463	0.179197	0.992012	0.614482	0.991164	0.709841	0.474852	0.99982	0.670562	0.540137	0.839702	0.491048
P31532	Serum amyloid A-4 protein	Saa4	-0.833926	0.988801	0	1	-0.0652457	0.98573	3.82534	0.0175334	-0.763047	0.925092	-0.0747202	0.99982	1.32902	0.476875	1.27143	0.678291
P31649	Sodium- and chloride-dependent GABA transporter 2	Slc6a13	-0.172809	0.995342	0	1	0.919222	0.755902	1.14953	0.819686	1.30531	0.874835	0.214333	0.99982	1.40458	0.55509	1.8854	0.45241
P31725	Protein S100-A9	S100a9	-0.675947	0.995342	0	1	-1.03483	0.804811	-0.666297	0.943918	-1.52692	0.864079	0.173837	0.99982	-0.807977	0.843186	-0.434092	0.942992
P31786	Acyl-CoA-binding protein	Dbi	0.363979	0.995342	0	1	0.255072	0.955865	-1.82451	0.560743	0.605584	0.947497	0.185525	0.99982	-1.19975	0.611563	-2.16016	0.212591
P31938	Dual specificity mitogen-activated protein kinase kinase 1	Map2k1	-0.64171	0.988801	0	1	-0.581517	0.740504	0.137389	0.972316	-0.723017	0.879855	-0.16422	0.99982	-0.514164	0.795008	0.365586	0.904773
P32020	Sterol carrier protein 2	Scp2	0.589464	0.960343	0	1	-0.0694869	0.9744	-0.584766	0.844036	0.990237	0.546148	0.635041	0.99982	-0.460665	0.690449	-0.628491	0.564136
P32067	Lupus La protein homolog	Ssb	-0.0571165	0.995342	0	1	0.398868	0.863357	0.312965	0.943114	-0.205225	0.972439	0.866825	0.99982	0.307525	0.874934	0.275394	0.921227
P32233	Developmentally-regulated GTP-binding protein 1	Drg1	0.382612	0.995342	0	1	0.537744	0.771067	0.602811	0.890309	0.349989	0.969221	0.359241	0.99982	1.03982	0.447242	0.802403	0.609466
P32883	GTPase KRas	Kras	0.0603926	0.995342	0	1	0.173602	0.955865	0.285287	0.947109	0.622213	0.925092	-0.22771	0.99982	0.348411	0.890579	0.867577	0.533908
P32921	Tryptophan--tRNA ligase, cytoplasmic	Wars1	-0.302709	0.995342	0	1	-0.621816	0.715652	-0.118103	0.976045	-0.139874	0.979095	-0.392351	0.99982	-0.254696	0.920062	0.898031	0.603336
P33267	Cytochrome P450 2F2	Cyp2f2	-1.43194	0.287436	0	1	-1.27514	0.0436936	0.14504	0.954115	-0.193654	0.970072	-0.224328	0.99982	-1.13821	0.0903742	-0.334555	0.846839
P34022	Ran-specific GTPase-activating protein	Ranbp1	1.42196	0.765975	0	1	1.13112	0.318953	0.0868738	0.98036	0.638604	0.93104	-0.372699	0.99982	0.292093	0.915186	0.827331	0.709375
P34914	Bifunctional epoxide hydrolase 2	Ephx2	0.374672	0.946755	0	1	1.20527	0.00859303	0.437917	0.560743	0.0518857	0.979095	-0.0770312	0.99982	0.904388	0.0477145	0.377804	0.718814
P34927	Asialoglycoprotein receptor 1	Asgr1	-0.717743	0.842322	0	1	0.625817	0.594827	1.40623	0.122617	-0.168466	0.970072	-0.0713967	0.99982	0.768671	0.482431	0.483893	0.803115
P35235	Tyrosine-protein phosphatase non-receptor type 11	Ptpn11	-0.143003	0.995342	0	1	-0.157775	0.955865	-0.112082	0.976757	-0.407036	0.938379	-0.682024	0.99982	-0.475026	0.778213	0.59442	0.747983
P35278	Ras-related protein Rab-5C	Rab5c	-0.269974	0.988801	0	1	0.209588	0.882125	0.543842	0.538947	0.0973405	0.979095	-0.500906	0.99982	0.0541014	0.973958	0.424714	0.739693
P35441	Thrombospondin-1	Thbs1	-0.572978	0.995342	0	1	NA	NA	0.897501	0.848989	NA	NA	-0.648776	0.99982	1.27821	0.488104	1.07073	0.737229
P35486	Pyruvate dehydrogenase E1 component subunit alpha, somatic form, mitochondrial	Pdha1	-0.0533242	0.995342	0	1	0.375808	0.845775	0.479455	0.890309	-0.925719	0.550237	0.0518697	0.99982	-1.2214	0.0948287	-0.998757	0.212813
P35492	Histidine ammonia-lyase	Hal	-0.856019	0.957585	0	1	-1.57081	0.234134	-0.373545	0.931393	-1.1605	0.655108	0.19609	0.99982	-2.05837	0.0316897	-1.05846	0.516691
P35505	Fumarylacetoacetase	Fah	-0.227598	0.995342	0	1	-0.750224	0.217946	-0.0428308	0.98036	-0.457685	0.778118	-0.126255	0.99982	-0.660286	0.395054	-0.327878	0.761185
P35564	Calnexin	Canx	0.041887	0.995342	0	1	0.501907	0.67163	0.382801	0.899653	0.332914	0.93104	0.363098	0.99982	0.82506	0.310574	0.287743	0.89687
P35576	Glucose-6-phosphatase catalytic subunit 1	G6pc1	-0.316686	0.995342	0	1	-0.121867	0.955865	-0.0824998	0.976045	0.411435	0.926534	0.739352	0.99982	-0.176889	0.923408	-0.102875	0.981393
P35585	AP-1 complex subunit mu-1	Ap1m1	0.808926	0.960343	0	1	0.239741	0.931243	0.442982	0.921027	-0.17664	0.979095	-0.198583	0.99982	0.145348	0.95738	0.0426205	0.997236
P35700	Peroxiredoxin-1	Prdx1	0.750707	0.737598	0	1	1.32374	0.0248092	-0.0597581	0.976045	0.687197	0.72371	0.35933	0.99982	0.719945	0.486208	0.264602	0.823788
P35979	60S ribosomal protein L12	Rpl12	0.743439	0.963413	0	1	-0.317596	0.872452	0.322895	0.946195	-0.0891874	0.979095	0.469141	0.99982	0.181832	0.935907	0.0701449	0.993501
P35980	60S ribosomal protein L18	Rpl18	0.31581	0.995342	0	1	0.118811	0.958126	0.783782	0.716519	0.757627	0.815869	0.115716	0.99982	0.600549	0.6671	0.598333	0.716033
P36552	Oxygen-dependent coproporphyrinogen-III oxidase, mitochondrial	Cpox	0.40832	0.880618	0	1	0.867596	0.135156	0.116136	0.950915	0.413288	0.811409	-0.63322	0.99982	1.22186	0.00719651	0.567182	0.439442
P37040	NADPH--cytochrome P450 reductase	Por	-0.252955	0.995342	0	1	0.949042	0.323034	-0.279629	0.940675	0.0165723	0.993773	-0.718616	0.99982	0.353044	0.766213	0.240138	0.895818
P38060	Hydroxymethylglutaryl-CoA lyase, mitochondrial	Hmgcl	0.169063	0.995342	0	1	1.40789	0.00783037	0.317872	0.837498	-0.103156	0.970072	-0.345529	0.99982	1.03818	0.0818594	0.710269	0.448897
P38647	Stress-70 protein, mitochondrial	Hspa9	0.134137	0.995342	0	1	-0.0919297	0.946488	-0.359033	0.727043	-0.111705	0.970072	0.160093	0.99982	-0.145989	0.873348	-0.445071	0.45241
P39039	Mannose-binding protein A	Mbl1	-0.416196	0.988801	0	1	0.823469	0.339625	1.71925	0.330665	0.407174	0.926534	0.319208	0.99982	1.27862	0.271771	1.41344	0.331702
P40124	Adenylyl cyclase-associated protein 1	Cap1	0.0690787	0.995342	0	1	0.138613	0.855887	0.0348854	0.98036	-0.624421	0.657257	0.246342	0.99982	0.411626	0.505551	0.0774478	0.969589
P40142	Transketolase	Tkt	0.0855367	0.995342	0	1	1.20736	0.0404438	-0.386619	0.729916	-0.367991	0.925092	0.524542	0.99982	0.347094	0.775281	-0.585703	0.422511
P40237	CD82 antigen	Cd82	1.25952	0.882806	0	1	1.2068	0.42729	0.80785	0.844036	0.619417	0.93104	0.891361	0.99982	1.75718	0.200387	0.778957	0.792024
P40936	Indolethylamine N-methyltransferase	Inmt	-0.919021	0.836256	0	1	-1.78286	0.0211431	-1.05963	0.506506	-1.05428	0.72943	0.276197	0.99982	-2.04108	0.0175136	-1.2206	0.372229
P41105	60S ribosomal protein L28	Rpl28	0.143184	0.995342	0	1	-0.294627	0.887972	0.126716	0.972316	0.637064	0.835398	0.283935	0.99982	0.348882	0.8449	0.283493	0.877477
P42125	Enoyl-CoA delta isomerase 1, mitochondrial	Eci1	0.409494	0.988801	0	1	1.60155	0.0113389	0.341242	0.849587	0.496271	0.811409	-0.420169	0.99982	1.22881	0.0862711	0.550485	0.542967
P42669	Transcriptional activator protein Pur-alpha	Pura	-0.0837173	0.995342	0	1	0.429158	0.799288	0.791177	0.580923	0.0184621	0.995232	0.196456	0.99982	0.197262	0.920062	0.355268	0.872299
P42932	T-complex protein 1 subunit theta	Cct8	0.0646964	0.995342	0	1	-0.0022614	0.999779	-0.192155	0.886326	0.125963	0.926534	0.0110079	0.99982	-0.0211123	0.986903	0.00740575	0.997774
[truncated: 1,159 more rows]

## Sheet: X vs. MM_HFD
			MM_CD		MM_CD-BA		MM_HFD		MM_HFD-BA		E.L_CD		E.L_CD-BA		E.L_HFD		E.L_HFD-BA
[truncated: 1,630 more rows]

## Sheet: X vs. MM_HFD-BA
			MM_CD		MM_CD-BA		MM_HFD		MM_HFD-BA		E.L_CD		E.L_CD-BA		E.L_HFD		E.L_HFD-BA
[truncated: 1,697 more rows]

## Sheet: X vs. E.L_CD
			MM_CD		MM_CD-BA		MM_HFD		MM_HFD-BA		E.L_CD		E.L_CD-BA		E.L_HFD		E.L_HFD-BA
[truncated: 1,630 more rows]

[truncated: 3 more sheets: X vs. E.L_CD-BA, X vs. E.L._HFD, X vs. E.L._HFD-BA]
