# Supplementary material for: The human intestinal bacterium Eggerthella lenta influences gut metabolomes in gnotobiotic mice
Source: Microbiome Res Rep. 2024 Jan 18;3(2):14. doi: 10.20517/mrr.2023.65 (PMC11149096; doi:10.20517/mrr.2023.65)
Supplement: Supplementary file 1 [file mrr-3-2-14-SupplementaryMaterials.zip › mrr-3-2-14-SupplementaryMaterials/Supplementary Table 2.xlsx]

## Sheet: annotated peaks_pos. ionsation
Sample	Colonisation	Diet	putrescine	L-(+)-Lysine	L-(+)-Arginine	L-Homoserine|L-(-)-Threonine|L-Allothreonine	D-(-)-Glutamic acid|L-(+)-Glutamic acid	DL-Citrulline	(-)-L-Carnitine	DL-Proline	Creatine	D-Alanyl-D-alanine	2-Aminoheptanoic acid	N,N-dimethylarginine	N-Acetylglutamine	MFCD10024834	asn-leu	ser-val	Nicotinamide	gamma-Glu-Glu	5-AVA	spermidine	1-Methylimidazoleacetic acid	RH0365500	Ser-Leu	Uracil	3-Methylglutaconic acid	Niacin	H-GLU-VAL-OH|L-gamma-Glutamyl-L-valine	DL-Methionine	Acetylcarnitine	Urocanic acid	Acetylcadaverine	L-(+)-norleucine	Hypoxanthin	L-Pyroglutamic acid	glu-leu	Xanthine	L-5-hydroxy-Tryptophan	L-(-)-Tyrosine|YP2285000	dopamine	MW5143500	Ne-Acetyllysine	Aminocaproic acid	Piperidine	hexanoylcarnitine	(3E)-3-Octen-2-one	TO0110000	Azelaic acid
Sample_021	E.L	CD-BA	772078	253693	1.73545e+06	1.78174e+06	1.62174e+07	1.83651e+06	4.43862e+06	6.29086e+07	3.5416e+06	857473	537467	151632	1.47347e+06	1.02324e+06	0	589075	0	0	1.85652e+07	6.37264e+06	1.73854e+06	4.17293e+06	1.26758e+06	626112	105079	3.8167e+06	1.60983e+06	6.54202e+06	1.49852e+06	758783	586444	515642	3.07903e+06	1.20205e+06	1.37141e+06	732119	260075	8.06564e+06	860177	1.23521e+06	992871	5.09281e+07	1.6664e+07	972938	259543	8.3073e+06	78414.9
Sample_022	E.L	CD-BA	610394	191592	1.95527e+06	1.48171e+06	1.55171e+07	1.48605e+06	3.23455e+06	4.44211e+07	8.07791e+06	1.41402e+06	0	347007	2.49203e+06	775999	838172	583106	187593	0	1.34778e+07	7.13546e+06	925949	3.06874e+06	1.1791e+06	633387	210400	4.15544e+06	2.31445e+06	5.97846e+06	3.90801e+06	1.20726e+06	159281	577284	5.27734e+06	1.10608e+06	1.47794e+06	799546	313701	5.71897e+06	729463	902902	1.12463e+06	4.34041e+07	1.48934e+07	1.11536e+06	249847	7.61451e+06	0
Sample_023	E.L	CD-BA	722595	551432	2.46728e+06	3.71065e+06	2.35165e+07	3.22351e+06	3.15784e+06	7.90578e+07	4.8236e+06	1.49521e+06	0	0	721789	1.50142e+06	740311	2.36406e+06	0	0	2.65959e+07	0	2.20836e+06	2.65747e+06	1.99302e+06	263973	0	4.30787e+06	1.59517e+06	9.3498e+06	3.08963e+06	776330	643138	603060	4.47254e+06	1.07876e+06	1.28554e+06	1.15688e+06	75665.1	1.14742e+07	1.11911e+06	1.94351e+06	1.11616e+06	6.79111e+07	2.26151e+07	763880	0	9.26311e+06	0
Sample_024	E.L	CD-BA	417607	489641	2.31559e+06	1.40596e+06	1.50151e+07	2.18943e+06	2.46092e+06	5.53456e+07	1.46824e+07	983059	6.11726e+06	0	1.20673e+06	523472	959887	881084	198553	0	1.7385e+07	8.13315e+06	1.18667e+06	4.00966e+06	1.50361e+06	858299	227809	5.48268e+06	1.83353e+06	7.45988e+06	7.34582e+06	1.27097e+06	348904	538403	8.41469e+06	902112	1.37202e+06	1.83525e+06	415113	7.73452e+06	855605	1.05353e+06	1.62496e+06	6.24658e+07	2.10874e+07	151399	234334	7.5458e+06	0
Sample_043	E.L	CD-BA	653492	114946	1.31167e+06	2.2603e+06	2.02961e+07	720737	2.96611e+06	6.18195e+07	5.17246e+06	944833	296127	353898	1.50587e+06	1.16828e+06	623879	113308	3.84457e+06	0	2.25534e+07	1.46077e+07	1.97838e+06	4.06982e+06	482890	295276	352906	2.65047e+06	1.72575e+06	7.89942e+06	2.9101e+06	640525	844886	515185	4.88631e+06	1.876e+06	1.25252e+06	306306	113697	1.04079e+07	1.28879e+06	1.65806e+06	547713	5.03858e+07	1.76493e+07	632631	343670	7.91978e+06	260306
Sample_044	E.L	CD-BA	571276	132109	1.15086e+06	1.48511e+06	1.89788e+07	952804	2.92712e+06	5.96415e+07	3.37775e+06	903863	431677	271141	1.33093e+06	537231	1.16218e+06	25590	2.75929e+06	0	1.17328e+07	6.06957e+06	1.74205e+06	3.14257e+06	460553	264620	354570	2.7289e+06	1.86571e+06	5.70181e+06	1.64364e+06	779484	456158	573334	4.15283e+06	1.83611e+06	1.53029e+06	264926	254820	4.84541e+06	444441	702222	531797	3.00686e+07	9.97799e+06	491057	262423	8.86924e+06	85351.7
Sample_045	E.L	CD-BA	919471	202929	2.80455e+06	2.99457e+06	1.95987e+07	927593	3.1113e+06	5.09775e+07	7.10412e+06	1.14512e+06	107446	156385	756723	1.15946e+06	1.00889e+06	363968	3.1788e+06	0	3.06575e+07	6.3652e+06	1.63671e+06	2.86059e+06	1.23852e+06	425039	238335	2.22165e+06	1.64086e+06	1.31702e+07	3.7288e+06	555200	708714	603639	5.58621e+06	2.30028e+06	1.3765e+06	397867	418000	1.67466e+07	2.10998e+06	2.68673e+06	825176	6.5307e+07	2.27843e+07	659869	372171	8.82219e+06	204537
Sample_422	E.L	CD-BA	970906	182238	2.10723e+06	2.85233e+06	2.26668e+07	1.31213e+06	4.25246e+06	5.95838e+07	5.2833e+06	1.44598e+06	553104	164423	950312	1.54321e+06	837350	378705	2.45122e+06	0	2.50358e+07	6.77974e+06	1.54573e+06	4.15477e+06	806214	301634	137007	3.09587e+06	1.62321e+06	9.09974e+06	3.03196e+06	773440	1.34554e+06	701430	4.90259e+06	1.68888e+06	1.23874e+06	562858	103558	1.24278e+07	1.4036e+06	2.04063e+06	645015	4.53431e+07	1.54705e+07	682204	316405	9.12362e+06	96708.3
Sample_017	E.L	CD	559845	44446.6	1.56693e+06	1.68746e+06	1.28581e+07	804356	2.41964e+06	4.56223e+07	9.23289e+06	388300	83902.6	821228	996658	613076	908092	719823	70215.8	0	1.75748e+07	5.8151e+06	1.88785e+06	2.25167e+06	1.28872e+06	457563	183790	3.22986e+06	1.97225e+06	7.74056e+06	2.2676e+06	744933	325661	538726	3.50004e+06	2.30716e+06	1.49656e+06	533479	367532	8.23726e+06	1.02499e+06	1.35377e+06	911511	4.71421e+07	1.63638e+07	505429	427829	4.71088e+06	367699
Sample_019	E.L	CD	344500	173222	2.00242e+06	1.68156e+06	1.66182e+07	907971	2.19752e+06	6.00535e+07	9.35359e+06	131940	0	107053	930356	618534	935799	385711	822170	0	1.81205e+07	861911	1.95902e+06	2.30273e+06	836308	589688	125688	3.90597e+06	1.512e+06	8.18751e+06	4.06919e+06	632473	487133	688862	7.41718e+06	2.252e+06	1.26241e+06	889532	200440	6.20351e+06	740138	948786	951284	4.51252e+07	1.52142e+07	345147	539557	7.63131e+06	567523
Sample_020	E.L	CD	292261	231286	2.97465e+06	2.12956e+06	1.53895e+07	1.38779e+06	2.50653e+06	5.89953e+07	5.02016e+06	482220	0	210766	997605	212332	495946	721300	0	0	2.44118e+07	216017	1.84645e+06	1.84045e+06	1.26667e+06	545159	221788	3.10869e+06	1.4336e+06	1.06364e+07	1.48369e+06	773059	101814	683792	4.29989e+06	2.41151e+06	1.36989e+06	690813	193801	1.06334e+07	1.15556e+06	1.68127e+06	1.13611e+06	5.82301e+07	1.99955e+07	470333	395312	6.51288e+06	606889
Sample_033	E.L	CD	348308	722138	4.56957e+06	2.09447e+06	1.6856e+07	1.94979e+06	2.37477e+06	5.93202e+07	9.20934e+06	789486	0	0	1.06126e+06	121213	1.14551e+06	1.12598e+06	709080	0	2.4872e+07	459943	2.24218e+06	1.8933e+06	1.14242e+06	890918	125767	4.00815e+06	1.79434e+06	1.15709e+07	3.15342e+06	1.26112e+06	128985	621169	8.14465e+06	2.98116e+06	1.50163e+06	1.46906e+06	61735.3	1.13023e+07	1.29552e+06	1.66535e+06	1.50641e+06	6.83347e+07	2.35383e+07	113700	389403	6.94175e+06	427976
Sample_034	E.L	CD	293681	173031	2.71357e+06	1.6393e+06	1.71256e+07	743560	3.86011e+06	6.7595e+07	4.57819e+06	779027	134919	0	1.46182e+06	441126	574430	413508	455941	0	1.25852e+07	876461	2.44921e+06	2.65343e+06	755669	462990	246747	3.71107e+06	2.30372e+06	6.96295e+06	1.24027e+06	716709	173948	734681	4.42957e+06	3.51629e+06	1.75986e+06	553414	0	4.37624e+06	312962	521520	912100	3.77026e+07	1.30426e+07	336136	559096	8.70055e+06	311508
Sample_035	E.L	CD	505197	157353	2.15214e+06	2.03667e+06	1.71615e+07	1.74696e+06	4.31349e+06	5.79042e+07	4.46877e+06	555894	96002.9	0	1.28921e+06	494843	535149	741950	0	0	1.87179e+07	87115.8	2.07604e+06	2.3682e+06	1.05988e+06	433232	225945	3.77927e+06	1.84828e+06	8.75273e+06	1.25688e+06	746263	387555	684955	2.70437e+06	2.90244e+06	1.34404e+06	793981	0	7.85962e+06	847772	1.2964e+06	944679	5.19714e+07	1.73756e+07	358452	489807	7.30856e+06	613279
Sample_025	E.L	HFD	553842	518025	3.25078e+06	1.85333e+06	1.9445e+07	1.96347e+06	2.20787e+06	4.27934e+07	1.40737e+07	1.37111e+06	0	0	176509	1.00212e+06	666483	555847	706984	643031	2.73734e+07	477876	831128	2.39512e+06	792173	875731	0	4.24135e+06	1.0609e+06	1.01789e+07	2.31722e+06	996381	478280	467112	1.01628e+07	1.09787e+06	831594	1.27736e+06	160823	1.01496e+07	1.21725e+06	1.49679e+06	1.28055e+06	7.0882e+07	2.45177e+07	0	474640	8.39401e+06	0
Sample_027	E.L	HFD	570142	115624	1.82767e+06	2.80409e+06	1.73277e+07	532239	2.88079e+06	6.43777e+07	2.06597e+06	514645	0	146708	367005	1.05993e+06	875934	259429	0	596276	3.08485e+07	804125	1.16253e+06	2.15168e+06	722592	507944	260760	2.67007e+06	1.00249e+06	1.16037e+07	520152	587572	416749	541029	2.8865e+06	1.95001e+06	992183	385101	711683	1.62204e+07	1.85115e+06	2.40987e+06	633778	7.01548e+07	2.41023e+07	106321	523888	6.97375e+06	0
Sample_028	E.L	HFD	396009	447024	3.97089e+06	2.63925e+06	2.19995e+07	1.15537e+06	2.11692e+06	5.89672e+07	9.15508e+06	737008	0	0	339053	825180	607443	727731	1.26583e+06	1.31854e+06	2.93501e+07	2.89826e+06	1.30332e+06	2.19317e+06	668120	695918	144954	3.22699e+06	1.05203e+06	1.1321e+07	1.88882e+06	819482	190105	431855	8.25927e+06	1.54626e+06	687967	1.4155e+06	118300	12290560	1.56203e+06	2.20583e+06	1.49393e+06	7.06456e+07	2.49766e+07	0	649726	7.90409e+06	0
Sample_050	E.L	HFD	605469	116777	1.64742e+06	2.13914e+06	1.9242e+07	640019	0	6.83639e+07	2.51941e+06	962539	1.21499e+07	0	987098	881623	518500	166061	1.2205e+06	362463	2.42085e+07	0	2.02039e+06	3.20425e+06	366600	313139	627617	3.27996e+06	1.01468e+06	6.87311e+06	352630	358474	655700	568708	3.61727e+06	1.77965e+06	1.31189e+06	267144	1.65962e+06	1.11116e+07	1.18734e+06	1.57661e+06	620084	5.44259e+07	1.77545e+07	0	87980.8	9.33741e+06	0
Sample_051	E.L	HFD	521389	112528	1.31047e+06	1.82417e+06	1.94781e+07	771457	574333	6.23317e+07	5.51284e+06	1.27083e+06	1.5432e+07	0	1.28369e+06	580553	177062	223814	1.53509e+06	0	1.63171e+07	0	2.00576e+06	4.32705e+06	190954	486911	314954	4.09301e+06	1.07353e+06	5.13716e+06	1.26269e+06	596844	471237	555271	5.72568e+06	1.33812e+06	1.33789e+06	487396	1.44982e+06	7.74988e+06	726861	1.08009e+06	740783	4.09029e+07	1.37555e+07	0	231860	8.77261e+06	0
Sample_052	E.L	HFD	299054	0	3.77872e+06	2.32917e+06	2.49496e+07	763946	126259	7.11617e+07	5.38954e+06	992363	1.21281e+07	0	1.16539e+06	0	963821	445573	2.03773e+06	2.22205e+06	2.12408e+07	7.11535e+06	1.98452e+06	2.92097e+06	461759	789162	713859	3.58747e+06	1.36476e+06	7.81763e+06	966419	555243	0	648031	5.31455e+06	2.3536e+06	1.24832e+06	369845	1.2592e+06	9.08887e+06	1.25511e+06	1.48455e+06	1.08537e+06	4.45894e+07	1.53172e+07	0	106442	8.82584e+06	0
Sample_053	E.L	HFD	253082	120539	842854	1.81311e+06	2.36837e+07	463332	773391	7.0338e+07	6.34538e+06	1.33801e+06	1.5509e+07	0	983180	0	410324	213262	2.7921e+06	2.91245e+06	1.89135e+07	0	1.91383e+06	3.25147e+06	0	320088	572472	3.73762e+06	1.33724e+06	6.89978e+06	1.42001e+06	356861	159286	548919	6.66642e+06	1.80042e+06	1.22805e+06	345142	1.6686e+06	8.24401e+06	958190	1.16601e+06	389396	4.0999e+07	1.41708e+07	0	239388	1.05903e+07	0
Sample_029	E.L	HFD-BA	800447	229080	756057	2.64627e+06	2.05767e+07	1.96695e+06	3.93325e+06	6.17968e+07	4.02774e+06	1.73641e+06	445942	179140	1.822e+06	777255	0	569181	0	0	2.5094e+07	1.43797e+07	806647	4.76625e+06	582863	515207	687303	3.71874e+06	1.30327e+06	6.52151e+06	1.14996e+06	928204	561450	523020	4.04776e+06	818994	1.11979e+06	756669	2.40945e+06	1.30059e+07	1.52424e+06	2.01295e+06	979681	6.02427e+07	2.06681e+07	981368	0	8.25801e+06	0
Sample_030	E.L	HFD-BA	529972	629860	1.39849e+06	1.85888e+06	1.81269e+07	3.1423e+06	1.82949e+06	4.74304e+07	7.60098e+06	1.3106e+06	135431	137292	1.45993e+06	1.088e+06	850508	871198	0	0	1.81763e+07	5.81776e+06	781658	3.1832e+06	932627	546982	816097	4.6591e+06	1.07498e+06	6.05199e+06	2.61977e+06	1.23582e+06	827621	649143	5.80683e+06	831448	1.34731e+06	1.2427e+06	1.58537e+06	8.69599e+06	985002	1.24623e+06	1.30777e+06	5.35773e+07	1.75473e+07	456989	0	6.62971e+06	0
Sample_031	E.L	HFD-BA	680161	302472	1.91233e+06	1.86061e+06	1.45726e+07	2.27155e+06	2.41231e+06	5.01962e+07	5.58697e+06	1.48141e+06	261579	566255	1.02787e+06	1.16908e+06	869318	868870	0	0	1.50791e+07	6.20542e+06	686098	3.23422e+06	1.59546e+06	236734	661059	3.44011e+06	1.31353e+06	5.90651e+06	2.4671e+06	886462	678651	505855	4.36174e+06	772710	1.28779e+06	882324	2.20142e+06	8.71053e+06	1.07247e+06	1.30572e+06	1.72907e+06	4.76038e+07	1.61947e+07	785603	0	6.29748e+06	0
Sample_032	E.L	HFD-BA	778032	1.21599e+06	3.85947e+06	1.72358e+06	1.83092e+07	3.15936e+06	3.12781e+06	5.67089e+07	1.11538e+07	2.55815e+06	1.33811e+06	766607	1.49415e+06	1.57913e+06	0	1.21122e+06	230970	0	1.9008e+07	2.04246e+07	767993	7.17865e+06	1.80396e+06	1.78705e+06	483617	5.67184e+06	993459	7.00393e+06	3.6167e+06	1.71712e+06	1.6346e+06	552806	1.02897e+07	485824	879683	2.11354e+06	1.88085e+06	1.12996e+07	1.26443e+06	1.81746e+06	2.11287e+06	63820454	2.20363e+07	1.2743e+06	0	6.81719e+06	0
Sample_047	E.L	HFD-BA	962653	331348	3.57046e+06	3.33153e+06	2.50201e+07	554542	692415	1.62262e+07	7.45423e+06	2.43746e+06	1.56204e+07	0	590852	1.34826e+06	1.0099e+06	412748	3.99658e+06	306586	2.92352e+07	7.78996e+06	0	3.15088e+06	1.31086e+06	398495	691328	1.62101e+06	1.64678e+06	8.8516e+06	1.54382e+06	573330	952363	727902	6.17844e+06	1.03521e+06	1.29886e+06	333349	1.82573e+06	1.9183e+07	2.30463e+06	3.00558e+06	858984	5.33425e+07	1.839e+07	0	86645.2	6.82974e+06	0
Sample_048	E.L	HFD-BA	919151	188055	2.82677e+06	3.22579e+06	2.16737e+07	267913	0	7.23033e+07	3.51549e+06	890955	1.19035e+07	0	455488	1.19111e+06	922441	162200	2.17347e+06	0	3.72172e+07	2.6011e+06	1.20325e+06	2.63326e+06	834006	284777	494720	1.66921e+06	1.26625e+06	9.59849e+06	1.04278e+06	308042	875405	729587	4.31384e+06	1.72758e+06	1.14744e+06	153069	1.48284e+06	2.27994e+07	2.55304e+06	3.50852e+06	652687	7.26128e+07	2.48748e+07	0	86787.2	9.20912e+06	0
Sample_049	E.L	HFD-BA	943868	505850	4.74914e+06	2.81112e+06	2.26053e+07	709786	946051	5.88188e+07	7.50474e+06	1.26765e+06	1.54232e+07	0	296635	1.05892e+06	983611	751470	2.74374e+06	0	3.18499e+07	5.957e+06	871765	3.29404e+06	1.53952e+06	524635	665532	2.67173e+06	1.40503e+06	9.05871e+06	2.03456e+06	677809	631133	674780	8.03285e+06	2.1272e+06	1.23288e+06	803185	1.91795e+06	1.69824e+07	1.92803e+06	2.50872e+06	1.16786e+06	6.39116e+07	2.20307e+07	0	110301	9.20503e+06	0
Sample_462	E.L	HFD-BA	872613	158732	1.87638e+06	3.19849e+06	2.63299e+07	183664	438551	7.22679e+07	1.80324e+06	619125	1.21704e+07	0	140643	1.32864e+06	897425	539994	1.94056e+06	0	3.22048e+07	864599	1.19475e+06	2.22656e+06	401713	111127	661334	2.00355e+06	1.02569e+06	7.92407e+06	350115	348068	907613	650347	2.87759e+06	2.2033e+06	1.10322e+06	0	2.07176e+06	1.77069e+07	2.162e+06	2.68683e+06	339632	6.16682e+07	2.0527e+07	0	101748	1.04806e+07	0
Sample_008	MM	CD-BA	439379	441175	2.68856e+06	1.62485e+06	1.69576e+07	2.62687e+06	3.09801e+06	5.52229e+07	2.85514e+07	776706	0	1.4528e+06	898342	526550	0	683287	0	0	1.53455e+07	0	1.52387e+06	4.27737e+06	916913	399692	0	4.47243e+06	1.68749e+06	7.4484e+06	2.71838e+06	1.26789e+06	426659	603529	4.8731e+06	1.55226e+06	1.29907e+06	1.14849e+06	96365.9	6.56279e+06	812274	953275	1.11299e+06	5.52421e+07	1.87766e+07	1.24245e+06	352829	1.00422e+07	0
Sample_011	MM	CD-BA	473584	210917	2.16718e+06	1.77581e+06	1.72936e+07	2.46361e+06	2.99343e+06	5.94155e+07	1.88409e+07	825549	236076	1.57056e+06	693283	1.28178e+06	532287	384832	0	0	1.59431e+07	1.62486e+06	1.52169e+06	3.64559e+06	1.14383e+06	562373	138978	3.86169e+06	1.64339e+06	7.66739e+06	1.85914e+06	750444	914024	536613	3.64474e+06	1.35162e+06	1.46334e+06	921106	277908	7.731e+06	831854	1.19524e+06	1.05911e+06	4.78135e+07	1.62821e+07	918313	228364	8.40729e+06	0
Sample_11_6	MM	CD-BA	588553	420266	3.83971e+06	2.18296e+06	2.44971e+07	2.21798e+06	4.09533e+06	7.22366e+07	3.25511e+07	906914	134800	1.52514e+06	998055	668080	0	705971	907549	0	1.56125e+07	1.91523e+06	2.12368e+06	4.44503e+06	802341	717174	178405	5.14333e+06	1.91091e+06	7.26796e+06	4.07533e+06	929423	501689	677274	8.6779e+06	1.22866e+06	1.39482e+06	1.05123e+06	0	5.46812e+06	380691	507506	1.4165e+06	4.83851e+07	1.63606e+07	1.12605e+06	154001	1.19505e+07	0
Sample_042	MM	CD-BA	477311	157415	1.26108e+06	1.16082e+06	1.91238e+07	2.922e+06	3.03392e+06	4.49061e+07	2.32414e+07	1.31417e+06	166190	1.63965e+06	1.04374e+06	502363	201321	85854	2.68594e+06	0	1.11244e+07	5.91626e+06	1.26691e+06	4.48978e+06	376862	421146	294256	3.31453e+06	1.73286e+06	4.46483e+06	2.36372e+06	916778	384360	589294	4.97062e+06	1.19299e+06	1.39881e+06	427647	206624	4.72869e+06	332317	571855	623352	3.23679e+07	1.08728e+07	863802	261413	9.84963e+06	0
Sample_054	MM	CD-BA	523652	123369	1.26062e+06	2.52046e+06	2.0878e+07	1.04321e+06	2.66651e+06	6.17828e+07	1.69997e+07	870112	0	1.35265e+06	1.03819e+06	1.59298e+06	843874	268001	2.32132e+06	0	2.56527e+07	1.7959e+07	2.01544e+06	1.86551e+06	497486	857389	0	2.29279e+06	2.33315e+06	9.99871e+06	2.2211e+06	644625	692224	479199	5.54958e+06	2.55184e+06	1.74329e+06	318872	396495	1.29989e+07	1.34472e+06	1.93631e+06	734103	6.15638e+07	2.05571e+07	1.03159e+06	348266	8.95029e+06	0
Sample_055	MM	CD-BA	1.01532e+06	121515	1.08003e+06	1.45648e+06	1.7978e+07	796504	2.76587e+06	5.29152e+07	1.93675e+07	1.3594e+06	0	1.26338e+06	929652	1.29597e+06	388711	173125	2.33009e+06	0	1.22038e+07	910599	1.6599e+06	2.92045e+06	567186	404232	0	2.58539e+06	1.86013e+06	4.33878e+06	2.79764e+06	730274	680774	517254	4.93033e+06	1.05639e+06	1.60556e+06	298150	191968	4.96985e+06	478075	584259	142493	3.23226e+07	1.09359e+07	1.08159e+06	417270	9.66082e+06	0
Sample_056	MM	CD-BA	544860	156644	1.44377e+06	1.46727e+06	1.7977e+07	1.0346e+06	2.68077e+06	5.19946e+07	2.46835e+07	1.40948e+06	0	1.08736e+06	1.34532e+06	1.02509e+06	882975	337152	2.80855e+06	0	1.39015e+07	7.53301e+06	1.80339e+06	2.58381e+06	262455	327399	0	2.73575e+06	2.30897e+06	5.61814e+06	2.35659e+06	912598	234650	565951	4.66771e+06	1.75132e+06	1.55998e+06	216885	4.93734	5.32112e+06	409376	677678	210550	3.32513e+07	1.14636e+07	687401	364956	1.11901e+07	0
Sample_057	MM	CD-BA	652527	292042	2.22984e+06	2.45253e+06	2.24201e+07	554251	2.81909e+06	8.06619e+07	2.24846e+07	1.13216e+06	0	1.2264e+06	1.24434e+06	1.82196e+06	552822	348825	2.83522e+06	0	1.39059e+07	1.65294e+06	2.16086e+06	1.90943e+06	0	178998	0	1.52343e+06	2.39678e+06	7.75533e+06	2.47661e+06	266288	902171	682740	5.29458e+06	2.24613e+06	1.60728e+06	180050	0	5.09071e+06	206822	461863	436843	3.03756e+07	1.04285e+07	603613	390524	1.17309e+07	0
Sample_013	MM	CD	467421	115852	2.89924e+06	2.35419e+06	2.20113e+07	927163	2.79508e+06	6.94742e+07	1.76449e+07	189087	0	1.20037e+06	943982	441808	1.01933e+06	370935	165102	0	1.69297e+07	0	2.4491e+06	2.31043e+06	624362	378206	0	3.70598e+06	2.4033e+06	9.18021e+06	1.62006e+06	863752	216852	701058	2.92675e+06	3.12889e+06	1.5205e+06	505062	219641	6.33912e+06	811456	1.0282e+06	773198	4.77495e+07	1.62279e+07	406751	338737	8.81985e+06	206079
Sample_014	MM	CD	444004	185840	2.32625e+06	1.33137e+06	1.63323e+07	1.28766e+06	2.94557e+06	5.2813e+07	1.75385e+07	1.16383e+06	153229	1.17062e+06	1.25562e+06	787874	902186	725302	0	0	1.15123e+07	107707	1.74219e+06	2.87204e+06	1.3634e+06	582158	0	3.98839e+06	2.5335e+06	5.42435e+06	2.09172e+06	882319	474733	832577	4.56601e+06	1.61501e+06	1.70472e+06	730224	114472	4.07588e+06	468337	525072	1.08003e+06	3.72605e+07	1.22016e+07	785707	483503	8.69971e+06	100330
Sample_036	MM	CD	864013	95353.1	1.16648e+06	2.25074e+06	1.55151e+07	595420	2.33868e+06	5.90413e+07	1.35145e+07	660579	0	1.44133e+06	964947	1.32602e+06	909403	273221	118950	0	1.47215e+07	1.23295e+06	1.69559e+06	1.95542e+06	592387	206337	211897	2.83713e+06	2.42947e+06	7.84428e+06	1.07295e+06	582795	554985	786572	2.14812e+06	2.89401e+06	1.84119e+06	315624	179461	5.74023e+06	569759	994784	535578	3.49821e+07	1.21141e+07	758226	590485	7.35027e+06	190683
Sample_037	MM	CD	985166	110009	2.67331e+06	1.35876e+06	1.38497e+07	708226	2.57115e+06	4.47822e+07	2.29719e+07	1.06288e+06	71311.7	1.08748e+06	660441	1.53808e+06	891416	586646	3.60483e+06	0	9.28213e+06	1.21477e+06	1.13764e+06	2.44867e+06	930417	482901	100663	2.06206e+06	2.42524e+06	5.21148e+06	2.97928e+06	569658	844415	724812	4.25548e+06	1.16424e+06	1.70576e+06	138656	313829	4.15568e+06	402348	601198	600524	2.73905e+07	9.19303e+06	610904	548059	7.18121e+06	186658
Sample_038	MM	CD	826826	129551	823785	2.11203e+06	1.82762e+07	291237	3.33835e+06	3.61859e+07	1.59426e+07	1.47284e+06	156277	1.53733e+06	899476	1.2719e+06	714189	190829	2.97586e+06	0	1.10784e+07	2.2315e+06	984691	2.67779e+06	493875	82121.8	116576	1.04529e+06	2.6261e+06	6.24415e+06	1.1945e+06	156477	635704	811385	2.3431e+06	1.94977e+06	1.68551e+06	0	161383	4.74406e+06	476926	771453	0	2.81137e+07	9.77247e+06	772633	634068	8.4664e+06	91335.7
Sample_046	MM	CD	484554	88281.7	1.9638e+06	1.79929e+06	1.89852e+07	798061	2.92019e+06	7.13698e+07	1.61125e+07	612571	229239	1.41224e+06	1.2637e+06	601933	703562	323307	2.46079e+06	0	1.36159e+07	0	2.40411e+06	2.53467e+06	471169	333971	0	2.94131e+06	2.25654e+06	6.31592e+06	1.86418e+06	356586	540079	827180	4.02669e+06	2.211e+06	1.74961e+06	137688	227367	4.5975e+06	325233	721216	382995	3.18285e+07	1.05532e+07	432913	448939	9.24122e+06	171659
Sample_002	MM	HFD	351341	826356	3.19442e+06	1.63719e+06	2.00593e+07	3.07882e+06	1.94539e+06	4.15363e+07	3.76456e+07	1.09941e+06	0	969854	771618	1.27752e+06	346426	1.57516e+06	869753	1.86561e+06	2.39808e+07	0	1.26638e+06	3.11023e+06	1.04454e+06	825145	301837	5.76572e+06	850625	8.42214e+06	3.77583e+06	1.07309e+06	834579	404276	1.19618e+07	855952	893007	2.34455e+06	1.07081e+06	1.05261e+07	1.17301e+06	1.56264e+06	1.95058e+06	7.65512e+07	2.55265e+07	742434	226725	8.34615e+06	0
Sample_003	MM	HFD	593176	101642	2.02346e+06	2.54618e+06	2.29478e+07	2.12076e+06	3.68917e+06	5.6089e+07	3.93926e+07	176968	0	1.35844e+06	820136	882627	0	341302	423016	5.20634e+06	2.02275e+07	232773	1.88246e+06	3.0525e+06	682068	214735	625111	3.20878e+06	1.11741e+06	6.74219e+06	1.5846e+06	777932	415942	400935	4.29964e+06	1.29374e+06	1.04787e+06	762820	1.19021e+06	9.36341e+06	969404	1.47254e+06	1.03656e+06	5.48127e+07	1.79274e+07	964451	375847	7.73369e+06	0
Sample_039	MM	HFD	749119	176354	1.94824e+06	2.02911e+06	1.89223e+07	1.11494e+06	1.53204e+06	4.19129e+07	3.8603e+07	325311	0	1.42136e+06	0	1.2241e+06	986047	157400	3.3414e+06	4.01321e+06	1.72394e+07	1.237e+06	1.21682e+06	2.11961e+06	748651	281993	523187	2.16742e+06	1.08835e+06	5.75892e+06	1.06866e+06	371212	422788	439724	6.88435e+06	1.29042e+06	936321	386050	480336	8.36448e+06	1.04983e+06	1.32087e+06	699028	4.22485e+07	1.37396e+07	0	543704	7.77874e+06	0
Sample_040	MM	HFD	584958	189067	1.37797e+06	2.73086e+06	2.23118e+07	858269	1.89787e+06	4.66998e+07	4.20167e+07	184247	0	1.21071e+06	0	1.34138e+06	822077	0	2.99745e+06	4.04154e+06	2.8068e+07	598123	1.11149e+06	1.25413e+06	142413	245440	351898	1.74653e+06	1.19629e+06	8.49682e+06	860809	254159	361975	372226	5.13029e+06	1.44368e+06	823226	137387	664729	1.48348e+07	1.69575e+06	2.38258e+06	380765	6.04452e+07	2.11089e+07	142794	851868	7.3867e+06	0
Sample_041	MM	HFD	587712	192576	1.72752e+06	2.34024e+06	2.25762e+07	805002	2.22619e+06	5.72212e+07	3.95118e+07	180688	0	1.48857e+06	0	1.27065e+06	638536	144147	3.64968e+06	2.4928e+06	1.536e+07	134665	1.39402e+06	2.11986e+06	333344	284049	452123	2.37377e+06	1.11304e+06	5.96699e+06	839894	149979	441399	471159	5.3348e+06	1.4416e+06	933900	174435	446963	7.74141e+06	919491	1.26721e+06	571275	3.33207e+07	1.12248e+07	0	688072	8.36396e+06	0
Sample_005	MM	HFD-BA	164102	1.00664e+06	4.90881e+06	2.04058e+06	1.92242e+07	2.02024e+06	2.73089e+06	6.42961e+07	2.84618e+07	1.0326e+06	360117	2.19301e+06	1.67104e+06	1.08803e+06	373830	1.63003e+06	1.34311e+06	0	2.35287e+07	2.14593e+07	1.10502e+06	4.75459e+06	1.10917e+06	1.29913e+06	592709	4.56319e+06	1.00051e+06	8.19701e+06	6.09888e+06	1.51982e+06	957782	538546	1.20273e+07	723967	921298	1.87985e+06	1.14534e+06	1.16598e+07	1.44018e+06	1.8786e+06	1.94116e+06	7.58529e+07	2.63933e+07	848449	0	8.24868e+06	0
Sample_006	MM	HFD-BA	741146	709301	2.23994e+06	1.79205e+06	1.88449e+07	3.4313e+06	2.8606e+06	3.46034e+07	2.01313e+07	1.14164e+06	0	1.60574e+06	1.82837e+06	1.43341e+06	246896	1.42085e+06	596345	0	2.00368e+07	8.11629e+06	685410	3.55807e+06	1.36863e+06	927968	709013	4.40678e+06	1.13312e+06	7.49116e+06	3.29555e+06	1.67081e+06	934852	566361	8.25109e+06	653817	1.05682e+06	1.89928e+06	1.61954e+06	1.06301e+07	1.23464e+06	1.59526e+06	1.48399e+06	6.97032e+07	2.31236e+07	793191	0	7.2611e+06	0
Sample_007	MM	HFD-BA	727157	396946	1.75104e+06	1.39777e+06	1.89025e+07	2.18324e+06	2.60287e+06	4.45043e+07	2.54095e+07	1.34669e+06	429031	1.94765e+06	2.00799e+06	1.47021e+06	0	991345	0	0	1.5818e+07	1.49275e+07	1.01127e+06	5.19556e+06	1.0637e+06	638809	624176	4.88325e+06	1.2135e+06	5.40492e+06	2.61177e+06	915322	1.0468e+06	695789	4.73657e+06	316182	1.01823e+06	1.17269e+06	1.30444e+06	7.5966e+06	865188	1.23132e+06	1.18003e+06	5.12159e+07	1.71231e+07	1.1681e+06	0	7.94235e+06	0
Sample_009	MM	HFD-BA	472515	976522	2.52407e+06	1.34794e+06	2.00929e+07	2.42847e+06	2.64402e+06	4.34107e+07	3.25186e+07	1.58958e+06	420891	1.23729e+06	1.72059e+06	2.19768e+06	0	1.50776e+06	0	0	1.96264e+07	5.45339e+06	811626	5.17934e+06	1.01903e+06	563924	796570	5.33417e+06	1.15882e+06	6.66068e+06	4.20246e+06	1.0508e+06	1.7632e+06	565968	7.52451e+06	172041	979423	1.79191e+06	1.62445e+06	8.40408e+06	959306	1.37862e+06	1.62395e+06	6.56148e+07	2.23379e+07	1.18889e+06	0	7.64472e+06	0
Sample_058	MM	HFD-BA	1.00879e+06	218366	2.25119e+06	1.8661e+06	2.42246e+07	1.06614e+06	3.35418e+06	4.74318e+07	2.04168e+07	1.17742e+06	291585	2.06246e+06	736120	987704	693491	173258	2.58533e+06	0	1.7301e+07	1.15024e+07	562027	3.39887e+06	606569	410207	821791	3.51668e+06	1.5237e+06	5.42861e+06	2.84221e+06	711761	1.0442e+06	722567	6.67917e+06	637089	1.05285e+06	638933	1.93335e+06	8.90673e+06	1.05428e+06	1.36474e+06	684356	4.34785e+07	1.51102e+07	725821	0	7.7848e+06	0
Sample_059	MM	HFD-BA	555946	112865	1.35969e+06	2.37964e+06	1.88727e+07	647897	2.39436e+06	6.06411e+07	1.92386e+07	1.26179e+06	330323	2.13186e+06	801954	1.37789e+06	589787	244380	1.84359e+06	0	2.66373e+07	1.12487e+07	1.07262e+06	3.86681e+06	161682	368872	486494	2.13915e+06	1.48375e+06	6.93635e+06	2.08001e+06	864871	1.04038e+06	634150	4.38806e+06	930930	1.18752e+06	303831	2.03804e+06	14502850	1.6161e+06	2.15944e+06	447398	5.90996e+07	2.02119e+07	891299	105281	7.62954e+06	0
Sample_060	MM	HFD-BA	702933	105162	1.80975e+06	1.8441e+06	1.64264e+07	801492	2.14526e+06	6.40443e+07	2.26162e+07	1.25471e+06	356752	1.80515e+06	1.03092e+06	948546	757482	439352	2.23507e+06	0	2.28375e+07	7.08056e+06	1.2586e+06	3.62984e+06	417135	440796	508483	2.10563e+06	1.4768e+06	6.6728e+06	1.68125e+06	902454	654093	813256	5.65841e+06	1.14864e+06	1.30004e+06	416898	1.60331e+06	1.12112e+07	1.17195e+06	1.75793e+06	761956	4.98451e+07	1.71046e+07	964031	220069	9.17979e+06	0
Sample_061	MM	HFD-BA	149320	298995	2.36809e+06	1.77654e+06	1.67536e+07	968160	2.56076e+06	5.79185e+07	2.37685e+07	1.64728e+06	283217	1.71782e+06	674521	977068	0	890189	3.13869e+06	0	2.06499e+07	1.12636e+07	887270	4.32483e+06	670746	631342	570347	2.30844e+06	1.53975e+06	6.38231e+06	1.61655e+06	934201	736681	540754	8.33675e+06	1.18481e+06	1.15979e+06	542762	1.27039e+06	9.76066e+06	1.1153e+06	1.57343e+06	1.16328e+06	4.81159e+07	1.64493e+07	836255	209009	8.7693e+06	0
[truncated: 24 more columns]
