# Supplementary material for: The human intestinal bacterium Eggerthella lenta influences gut metabolomes in gnotobiotic mice
Source: Microbiome Res Rep. 2024 Jan 18;3(2):14. doi: 10.20517/mrr.2023.65 (PMC11149096; doi:10.20517/mrr.2023.65)
Supplement: Supplementary file 1 [file mrr-3-2-14-SupplementaryMaterials.zip › mrr-3-2-14-SupplementaryMaterials/Supplementary Table 3.xlsx]

## Sheet: annotated peaks_neg. ionsation
Sample	Colonisation	Diet	Sulfuric acid	L-(+)-Lysine	Taurine	D-(-)-Glutamic acid|L-(+)-Glutamic acid	Arabic acid|Ribonic acid|L-Xylonic acid	beta-L-Arabinofuranose|D-Ribofuranose	threonic acid|D-erythronic acid|L-threonic acid	2-Deoxy-β-L-erythro-pentoFuranose	DL-Glyceric acid	DL-Proline	Creatine	Sarcosine	acetyltaurine	Reduced ascorbate	Maltotriose	Uridine monophosphate	L-(−)-Malic acid|(±)-Malic Acid|(+)-D-malic acid	ser-pro	2-Hydroxyadipic acid	acetylserine	alpha-D-Glucopyranuronic acid|.alpha.-D-Galactopyranuronic acid	gamma-Glu-Glu	N-Acetylneuraminic acid	alpha-Ketoglutaric acid	L-rhamnopyranose|d-fucose	D-(&#8722;)-Lactic acid	MFCD00037215	Niacin	L-gamma-Glutamyl-L-valine	DL-Methionine	Citric acid	Hypoxanthin	Uric Acid	L-Pyroglutamic acid	Xanthine	6-Oxo-pipecolinic acid	deoxyuridine	Uridine	Succinic acid	3-Methylglutaconic acid	L-(-)-Tyrosine|YP2285000	Ne-Acetyllysine	Beta-Hydroxybutyric acid|Gamma-Hydroxybutyric acid	Ac-Ala-OH	L-(+)-norleucine	8-Hydroxyoctanoic acid	Suberic acid
Sample_021	E.L	CD-BA	741604	2468.82	8.79407e+06	4.11987e+06	2.21817e+06	2.16617e+06	306902	1.48688e+07	174046	630733	0	17913.8	421927	1.27514e+06	2.28718e+06	0	505611	0	1.69595e+06	128318	0	8.68232e+06	1.13849e+06	735269	3.69888e+06	2.28389e+06	248690	140079	59155.8	377415	0	210728	0	1.4926e+06	400359	187253	1.30544e+06	1.12566e+06	1.08232e+06	743414	1.261e+06	0	207797	366325	557968	456157	364664
Sample_022	E.L	CD-BA	1.44757e+06	4828.86	5.03794e+06	3.39752e+06	3.0752e+06	2.27024e+06	406622	1.44351e+07	174010	239351	0	0	689187	1.51742e+06	2.24352e+06	0	1.55002e+06	0	1.76519e+06	38485.6	0	9.19843e+06	368726	1.52052e+06	3.44888e+06	2.40404e+06	220383	119732	110885	254350	0	173955	16010.7	1.10167e+06	395488	351680	1.78627e+06	938382	1.4519e+06	1.09408e+06	854865	0	0	181399	383035	280391	0
Sample_023	E.L	CD-BA	2.17525e+06	0	1.25681e+07	8.60448e+06	3.58947e+06	3.50376e+06	851835	2.37208e+07	467322	1.28675e+06	0	33668.6	265828	2.27908e+06	3.47185e+06	0	1.84979e+06	0	2.62322e+06	313547	0	6.71212e+06	1.17869e+06	1.3826e+06	5.58964e+06	4.03717e+06	272018	254915	0	818857	0	498649	0	2.22807e+06	1.10868e+06	262106	1.13367e+06	1.40221e+06	1.37584e+06	932763	2.83764e+06	0	13198.2	390442	1.10957e+06	226221	108401
Sample_024	E.L	CD-BA	1.86485e+06	0	8.04315e+06	3.5278e+06	2.22134e+06	2.13223e+06	329621	1.40937e+07	250520	452842	211376	140022	291873	1.15251e+06	2.02965e+06	0	1.81273e+06	0	1.36542e+06	81113.6	0	7.65616e+06	1.22012e+06	1.18016e+06	3.27957e+06	4.9229e+06	219469	164902	116592	420130	0	391478	28561.5	1.08632e+06	912336	324324	1.44297e+06	1.3165e+06	1.39079e+06	652970	1.07912e+06	166616	173448	219158	689407	336987	106885
Sample_043	E.L	CD-BA	1.00291e+06	0	8.94633e+06	5.65395e+06	2.73514e+06	2.39854e+06	313273	1.52729e+07	149234	727497	0	0	361312	1.15427e+06	2.40462e+06	0	635562	0	2.33555e+06	250264	0	1.36106e+06	271493	287185	4.56639e+06	2.70996e+06	100589	57737.6	73194.8	503579	0	55592.4	19884.5	2.53857e+06	195298	107335	1.4042e+06	1.23871e+06	2.21567e+06	684395	1.86307e+06	0	166450	415475	711270	733749	873988
Sample_044	E.L	CD-BA	1.00718e+06	0	9.84349e+06	4.51918e+06	2.46543e+06	2.28286e+06	286978	1.53482e+07	77630.2	595045	0	0	292811	1.19846e+06	2.61818e+06	0	389490	0	2.04868e+06	194080	37581.5	5.4265e+06	279190	470879	4.21585e+06	1.52801e+06	268917	55586.4	73608.8	307658	0	49583	0	2.09979e+06	152879	168653	1.34554e+06	1.05184e+06	1.49701e+06	761855	768958	0	100519	325895	343299	651978	705336
Sample_045	E.L	CD-BA	870800	0	7.11145e+06	6.13928e+06	2.44953e+06	2.19114e+06	633445	1.56909e+07	135160	506738	42256.7	71863.3	238407	1.35378e+06	2.51143e+06	0	732133	0	2.42752e+06	135907	45434.7	4.36464e+06	269051	266630	4.6849e+06	2.76301e+06	279094	85678.2	73129.9	947278	0	55225.4	16026.8	3.00212e+06	295742	221836	1.23995e+06	1.26616e+06	2.43876e+06	460678	3.14603e+06	110359	51210.8	422443	1.05506e+06	726533	1.00462e+06
Sample_422	E.L	CD-BA	2.86067e+06	0	1.01044e+07	6.69889e+06	2.2506e+06	2.45672e+06	340550	1.71215e+07	98566.5	669128	0	0	357334	1.04422e+06	2.25009e+06	0	433088	0	2.47271e+06	344976	44299.7	2.66587e+06	430608	283945	4.71876e+06	2.44854e+06	285476	124237	75887.6	649911	0	154882	18056.8	2.30498e+06	397633	217836	1.33118e+06	1.3748e+06	1.79084e+06	570658	2.34586e+06	0	45359.8	348578	698368	800786	985016
Sample_017	E.L	CD	285936	2809.18	2.91258e+06	3.51764e+06	2.1431e+06	2.15961e+06	322387	1.34641e+07	150676	424205	97813.6	80185	300126	1.91486e+06	1.33696e+06	0	744581	0	1.49276e+06	86490	27951.8	3.8454e+06	887863	988266	2.75428e+06	1.82686e+06	203100	85326.3	136101	372413	0	86099.6	15113	2.57139e+06	272476	153066	1.46652e+06	891227	1.13549e+06	531581	1.24355e+06	93746.1	56430.5	246716	517610	757319	1.02826e+06
Sample_019	E.L	CD	619016	0	4.88643e+06	5.20219e+06	2.83209e+06	2.86993e+06	172335	1.55418e+07	209143	775502	216140	135998	321056	1.93107e+06	1.52833e+06	0	1.16036e+06	0	1.77741e+06	165400	0	7.08727e+06	344630	844622	3.73921e+06	5.08502e+06	81227.6	146993	77940	520813	0	228583	45187.3	3.11152e+06	582817	59259.1	1.12574e+06	1.51328e+06	1.78776e+06	784611	1.08095e+06	0	177181	267780	553232	985589	2.10635e+06
Sample_020	E.L	CD	486626	4343.51	5.07942e+06	4.52006e+06	2.73358e+06	2.65538e+06	378269	1.52413e+07	252213	645239	0	5764.94	267637	1.84802e+06	1.69276e+06	0	916784	0	1.68929e+06	161757	27171.1	7.18155e+06	1.14554e+06	760765	3.37571e+06	3.05653e+06	163534	116331	119528	676650	0	146090	0	3.08711e+06	419647	132817	1.16467e+06	1.41136e+06	1.66783e+06	495956	1.72522e+06	51890	54258	317669	725448	891432	1.52467e+06
Sample_033	E.L	CD	775697	11158.1	6.39664e+06	5.39741e+06	3.02008e+06	3.20536e+06	465339	1.75375e+07	412520	645971	129060	132712	562084	1.57904e+06	1.93797e+06	0	2.3638e+06	0	1.79787e+06	120629	0	2.16928e+06	1.01886e+06	1.17045e+06	3.89604e+06	5.3208e+06	132596	159348	79678.3	775910	0	329987	45659.2	4.24146e+06	965339	92970.8	1.2047e+06	1.66942e+06	2.78325e+06	751425	1.99571e+06	146051	104026	260882	1.017e+06	997554	1.29156e+06
Sample_034	E.L	CD	762221	0	4.38515e+06	3.86372e+06	2.40416e+06	3.12116e+06	443952	1.56976e+07	252849	645827	0	0	568866	1.91913e+06	2.01807e+06	0	1.08556e+06	0	2.06222e+06	76944.3	0	2.07924e+06	1.32564e+06	977568	3.80781e+06	1.87516e+06	136958	107096	127504	339335	0	127776	0	3.74487e+06	389505	111608	1.43791e+06	1.25888e+06	1.22719e+06	906705	627118	0	137679	199498	372875	955766	1.12423e+06
Sample_035	E.L	CD	494315	0	5.45098e+06	4.54713e+06	2.67004e+06	2.94177e+06	311147	1.73004e+07	281249	574587	0	0	627047	1.35037e+06	1.74798e+06	0	840751	0	1.89273e+06	142400	0	1.13586e+06	1.49791e+06	1.2461e+06	3.58457e+06	2.57385e+06	171058	173402	131805	541899	0	151434	14154.5	3.54238e+06	494664	129064	1.40255e+06	643799	1.97751e+06	776730	1.29478e+06	0	51456.6	256144	657268	1.20676e+06	1.62774e+06
Sample_025	E.L	HFD	834968	5570.49	4.87663e+06	6.03465e+06	4.25736e+06	3.37646e+06	1.05553e+06	1.04818e+07	477118	435267	272072	267583	142639	1.19557e+06	1.5762e+06	0	1.69344e+06	0	1.1407e+06	127330	0	529949	331395	297056	3.30685e+06	5.69833e+06	186093	246305	0	854727	0	413135	37218.4	1.61611e+06	1.03405e+06	0	572530	2.34404e+06	1.22789e+06	690777	2.12044e+06	150819	96256.2	290878	1.11659e+06	813141	368834
Sample_027	E.L	HFD	1.0169e+06	0	2.76067e+06	5.34526e+06	3.7211e+06	3.0467e+06	864246	1.0619e+07	305267	768881	0	5025.48	282186	1.30009e+06	1.17124e+06	0	714258	110373	892834	121231	133804	3.98986e+06	1.00291e+06	426824	2.82885e+06	1.6472e+06	174407	103904	59924.4	731618	0	96134	0	2.19434e+06	262271	52742.2	529215	1.13545e+06	1.58305e+06	461356	2.53954e+06	36382.3	210837	231299	1.05152e+06	574528	367376
Sample_028	E.L	HFD	889534	5857	4.24303e+06	6.57945e+06	4.17683e+06	3.63371e+06	1.04568e+06	9.30461e+06	479465	681028	136634	142609	214033	1.05814e+06	1.06681e+06	0	1.6797e+06	59811.6	844431	91561.2	0	2.0288e+06	885977	524646	2.95959e+06	4.75052e+06	227218	148424	0	860848	52144.2	382557	42272.5	2.07604e+06	914886	0	490362	1.85229e+06	902532	574087	2.33154e+06	222553	117713	339540	1.14364e+06	765580	706977
Sample_050	E.L	HFD	1.17522e+06	0	3.71583e+06	5.16524e+06	1.63628e+06	1.72194e+06	203027	9.26671e+06	182716	741676	0	7865.62	240761	697604	939297	0	306419	0	544583	99884.4	0	795787	470480	453206	2.72558e+06	1.74527e+06	136269	172520	63471.1	412559	0	0	24483.2	1.75184e+06	130256	222409	876387	782699	1.01624e+06	738574	1.50122e+06	0	35325.2	228638	629528	0	88454.9
Sample_051	E.L	HFD	1.00617e+06	0	3.30031e+06	4.48928e+06	1.20128e+06	1.71201e+06	273952	7.89176e+06	113834	560846	0	29346.1	345897	751545	826869	0	182632	0	559589	25720.7	0	790667	545031	166700	2.53833e+06	3.32892e+06	95718.6	139902	54437.8	259925	0	0	0	1.25284e+06	279884	151017	765220	1.21932e+06	955672	860213	922937	0	34518.9	200781	359193	118954	398546
Sample_052	E.L	HFD	1.07184e+06	3158.17	4.53091e+06	6.32526e+06	1.93001e+06	2.03646e+06	272046	1.04275e+07	260201	736725	35329.1	36230.8	349958	826744	689946	0	462042	0	805993	168555	0	1.83649e+06	434016	469788	2.77915e+06	2.20138e+06	64303	131682	53528.1	452899	0	50690.1	20482.8	2.33989e+06	239329	265775	806913	1.81982e+06	1.31973e+06	768838	1.3465e+06	0	10150.6	281935	473495	47218.2	397363
Sample_053	E.L	HFD	1.49879e+06	0	4.37445e+06	5.32326e+06	1.66871e+06	1.78649e+06	356275	8.66117e+06	113396	687231	37993.8	34555	252727	930208	736061	0	609330	0	577053	27093.6	0	3.23315e+06	340825	295130	2.58845e+06	3.19457e+06	64149.2	121776	59707.1	382828	0	0	18925.3	1.76418e+06	260108	88355.2	897076	1.11774e+06	1.60955e+06	675919	1.13467e+06	0	68820.7	215021	432301	0	239200
Sample_029	E.L	HFD-BA	1.15447e+06	0	1.06305e+07	4.83016e+06	2.2728e+06	1.60807e+06	198887	9.37971e+06	172220	643162	0	24319.8	570058	609383	837199	0	650331	0	740243	190621	0	885637	915982	653474	2.28608e+06	2.17235e+06	226742	154065	111684	454806	0	286910	10469.2	1.03188e+06	529157	358536	1.37384e+06	1.28131e+06	1.16645e+06	795203	2.11597e+06	51269.4	17252.6	343956	829656	0	0
Sample_030	E.L	HFD-BA	1.62765e+06	3201.62	8.49238e+06	5.04261e+06	3.15828e+06	2.11538e+06	303130	1.26219e+07	276046	434941	96628.9	47479.3	590286	801162	1.30666e+06	0	2.0175e+06	0	645536	58112	0	1.03776e+06	604046	1.70324e+06	2.50354e+06	3.3374e+06	209383	196378	140569	382198	44403.4	416750	0	1.12696e+06	736098	551270	1.67284e+06	1.28215e+06	1.72132e+06	905756	1.35291e+06	157852	82629.5	248091	706028	0	0
Sample_031	E.L	HFD-BA	2.88566e+06	7795.55	4.81564e+06	4.92296e+06	2.32453e+06	1.57151e+06	540312	1.11478e+07	270361	548620	0	77618.5	314938	768660	1.31808e+06	0	456241	0	771253	193530	0	1.00858e+06	695694	1.16462e+06	2.15446e+06	3.60809e+06	283490	151763	191723	402233	0	374864	0	1.02048e+06	653090	508924	1.32799e+06	993348	1.52118e+06	754029	1.58381e+06	279217	18120.2	243801	636580	0	0
Sample_032	E.L	HFD-BA	3.54679e+06	74716.5	9.37502e+06	5.09023e+06	2.99783e+06	2.16856e+06	168963	9.56793e+06	535575	643570	164917	206732	598045	538658	625442	0	2.59001e+06	0	324035	103142	0	761868	1.17424e+06	1.16714e+06	2.22058e+06	4.7508e+06	224148	329705	69554	449308	139540	588431	38512.1	625759	1.32971e+06	492637	1.1568e+06	3.75142e+06	1.84669e+06	789761	2.01069e+06	359988	250056	208747	810023	0	0
Sample_047	E.L	HFD-BA	1.35999e+06	4660.5	2.91521e+06	7.39104e+06	3.35174e+06	1.87427e+06	717669	9.4433e+06	131879	67671.5	0	31989.3	226350	675406	1.22426e+06	0	695794	0	792537	160545	0	2.4511e+06	388772	296407	2.73286e+06	3.39096e+06	268246	32023.5	187685	532371	0	45298.2	20923.9	1.17798e+06	240325	243911	1.26848e+06	1.035e+06	1.94785e+06	515191	3.15739e+06	102828	0	191265	789787	0	0
Sample_048	E.L	HFD-BA	1.48688e+06	0	9.36559e+06	6.77224e+06	3.03805e+06	1.95984e+06	663680	1.04532e+07	215375	1.15842e+06	0	39646.8	249165	431175	1.41889e+06	0	358517	0	662868	130255	0	1.01094e+06	586950	182621	3.01985e+06	2.73839e+06	130385	108913	84207.8	750621	0	41691	15204.3	2.53385e+06	229577	74722.2	1.03114e+06	1.38499e+06	1.37949e+06	629014	4.34671e+06	0	95646	336507	1.35557e+06	122696	136033
Sample_049	E.L	HFD-BA	1.59232e+06	0	7.79724e+06	6.8932e+06	2.8555e+06	1.81862e+06	727977	1.10308e+07	225867	704458	118329	123936	206799	544282	1.28604e+06	0	1.03298e+06	0	702097	260356	0	1.07217e+06	638153	245324	2.53626e+06	4.13601e+06	193701	124557	131174	604904	0	236818	35058.1	2.83506e+06	576178	172002	1.0097e+06	1.85071e+06	1.40867e+06	488587	2.95038e+06	194908	169889	319848	1.02412e+06	370417	216962
Sample_462	E.L	HFD-BA	1.51155e+06	0	7.51866e+06	8.4487e+06	2.80772e+06	1.74831e+06	738796	1.12747e+07	166153	1.06025e+06	0	14792.5	254649	495360	578227	0	285459	0	675760	134004	0	1.23463e+06	386715	128666	2.79432e+06	1.85654e+06	284213	67260.2	147879	622623	0	55260.2	0	3.00909e+06	125038	120019	853158	1.08789e+06	1.11893e+06	505134	3.25059e+06	40717.2	181600	325024	1.0958e+06	351232	64173.1
Sample_008	MM	CD-BA	1.80195e+06	0	9.82196e+06	4.62102e+06	2.48189e+06	2.7598e+06	166499	1.92351e+07	317675	586184	620718	512253	436102	2.34695e+06	2.60135e+06	0	1.46199e+06	0	1.56815e+06	167656	0	2.28613e+06	1.81683e+06	1.3192e+06	3.28009e+06	3.21715e+06	207359	176560	79573.9	486566	0	373699	18744.9	2.21917e+06	817215	70682.5	1.40531e+06	1.39209e+06	1.98094e+06	727578	1.18782e+06	0	67170.9	332856	710186	476844	366269
Sample_011	MM	CD-BA	886720	1355.75	9.45946e+06	4.71468e+06	2.22318e+06	2.37415e+06	255140	1.77459e+07	237426	604832	388228	334938	332105	2.19693e+06	2.59252e+06	0	685969	0	1.96002e+06	201280	0	1.50216e+06	1.28724e+06	1.13218e+06	3.4722e+06	2.00885e+06	274488	155457	0	485690	0	259364	0	1.78063e+06	535036	0	1.25508e+06	1.0716e+06	1.10848e+06	628421	1.27746e+06	0	148007	352107	636466	477336	292147
Sample_11_6	MM	CD-BA	1.37334e+06	0	1.39218e+07	6.03204e+06	2.89115e+06	2.54684e+06	216254	2.14722e+07	239743	729517	777032	670214	251598	2.38348e+06	2.73279e+06	0	708906	0	2.21133e+06	287902	0	450154	1.04085e+06	865076	4.26841e+06	4.93175e+06	134346	203041	0	493808	0	387782	51462.3	1.59062e+06	801271	0	1.41367e+06	2.02495e+06	2.03816e+06	880617	967878	0	14559.2	397728	622125	531008	568343
Sample_042	MM	CD-BA	896698	0	9.01872e+06	4.29397e+06	2.16355e+06	1.88225e+06	0	1.95619e+07	30457.7	331653	392482	379021	332124	1.32251e+06	2.53015e+06	0	319594	0	1.82642e+06	177923	0	2.66793e+06	595693	246330	3.92534e+06	2.47895e+06	177490	122617	0	267632	0	127926	0	1.50648e+06	308858	52851.5	1.42554e+06	1.35631e+06	1.44564e+06	761382	907059	0	40683.6	243467	376910	566090	383590
Sample_054	MM	CD-BA	1.18169e+06	0	6.59222e+06	5.50617e+06	2.87062e+06	2.30597e+06	629916	1.74454e+07	210027	656348	258984	241973	204300	2.41439e+06	2.391e+06	0	1.00018e+06	0	1.6953e+06	73576.9	0	3.42192e+06	148059	676482	4.52234e+06	2.83329e+06	162035	42730.4	130754	535564	0	45546.7	19704.8	3.08888e+06	238528	66608.5	1.26724e+06	1.32889e+06	3.85227e+06	540553	1.9682e+06	0	0	326028	804407	456014	182966
Sample_055	MM	CD-BA	626424	0	7.77209e+06	4.73253e+06	2.67867e+06	2.63472e+06	317180	1.68695e+07	26666.4	508555	377578	294369	212187	1.56727e+06	2.72789e+06	0	405644	0	2.21233e+06	57884	0	1.40323e+06	501560	122188	4.48565e+06	1.73368e+06	197892	57159.9	0	266869	0	97705.5	0	1.35826e+06	183208	0	1.1824e+06	1.45277e+06	1.05663e+06	1.15324e+06	755291	0	360185	214630	410168	1.07807e+06	244329
Sample_056	MM	CD-BA	927935	0	7.48831e+06	4.19959e+06	2.95954e+06	2.65625e+06	392046	2.04905e+07	142347	358470	315786	287835	213619	2.24529e+06	2.8374e+06	0	543266	0	2.17131e+06	15882.5	0	6.22265e+06	426080	481475	4.64057e+06	2.36489e+06	283791	59947.8	88637.7	326894	0	62312.2	0	1.9802e+06	272555	0	1.14542e+06	1.56563e+06	1.49435e+06	852304	920435	0	0	175377	343438	739878	430046
Sample_057	MM	CD-BA	1.23643e+06	0	1.03452e+07	5.13486e+06	3.74422e+06	3.23356e+06	708354	2.14227e+07	106891	844075	353392	383257	364021	3.04266e+06	3.03291e+06	0	603506	0	2.20466e+06	0	0	4.30975e+06	512404	169054	5.44235e+06	2.68088e+06	128885	0	0	549862	0	0	0	2.77171e+06	188248	0	1.3128e+06	1.59579e+06	1.01324e+06	1.37887e+06	776690	0	0	60395.1	264440	714957	178108
Sample_014	MM	CD	431450	4742.69	3.69346e+06	3.79324e+06	1.62273e+06	2.4307e+06	112404	1.81758e+07	112224	424956	225422	208082	235581	2.13127e+06	1.84512e+06	0	528718	0	2.00164e+06	25931.5	0	950946	1.50556e+06	583325	3.51059e+06	2.08555e+06	150682	130056	139502	262473	0	143147	0	1.7951e+06	383271	56163.7	1.41829e+06	1.10371e+06	831149	764986	577155	0	9629.51	32045.1	307087	843488	509205
Sample_013	MM	CD	1.11784e+06	0	5.14041e+06	4.91621e+06	1.40266e+06	2.26769e+06	0	1.71621e+07	148707	679278	276947	224849	305245	1.91158e+06	1.80622e+06	0	525551	0	1.99567e+06	191087	0	2.30863e+06	1.2511e+06	1.02426e+06	3.37072e+06	1.78426e+06	226372	110181	53502.8	459149	0	124486	14882.1	3.35663e+06	330218	0	1.34487e+06	960131	959519	676268	984091	0	77543.7	256241	501497	629637	919027
Sample_036	MM	CD	451912	0	2.64017e+06	3.62941e+06	2.92599e+06	2.57784e+06	446026	1.73693e+07	119601	502525	123240	122656	232480	2.61138e+06	2.04132e+06	0	670296	0	2.04554e+06	32573.2	0	5.6015e+06	757437	960589	3.12018e+06	1.29189e+06	154665	80246	65520.6	400176	0	0	9135.73	3.06089e+06	194257	44575	1.62845e+06	765142	1.01479e+06	618630	944692	0	0	199613	363907	829625	797818
Sample_037	MM	CD	411643	71.8445	3.40735e+06	3.45961e+06	2.58114e+06	2.15156e+06	399311	2.15643e+07	46480.1	297220	363372	335687	120490	1.65154e+06	2.53564e+06	0	624357	0	1.94275e+06	103794	0	5.52623e+06	268646	1.42671e+06	3.19528e+06	2.01096e+06	266882	36208.3	179027	272918	0	0	13997.2	1.32113e+06	129186	0	1.31873e+06	1.30212e+06	1.39494e+06	483189	626867	0	0	64149.9	293346	1.04634e+06	596790
Sample_038	MM	CD	406932	0	2.01035e+06	3.82356e+06	2.80403e+06	2.30723e+06	465754	1.68245e+07	27747.9	200628	130308	130605	158964	2.85507e+06	2.15037e+06	0	322259	0	1.90505e+06	0	0	4.18086e+06	193289	171586	3.21873e+06	1.61664e+06	141475	0	65059.9	293522	0	0	0	1.97473e+06	96183.9	0	1.60583e+06	529340	766649	718742	695607	0	21154.5	93790.9	246936	746291	672480
Sample_046	MM	CD	519507	0	5.25987e+06	4.65268e+06	1.62678e+06	2.19703e+06	119006	1.71067e+07	22467.4	735113	263637	226183	235826	2.18258e+06	1.84916e+06	0	141455	0	1.98897e+06	56105.9	0	2.43797e+06	348450	119697	3.70759e+06	1.9709e+06	231505	49870.6	143700	363658	0	0	0	2.47915e+06	69635.9	0	1.25171e+06	820807	1.28151e+06	821140	751589	0	19290	188492	300550	806321	936355
Sample_002	MM	HFD	4.25608e+06	0	4.54761e+06	6.03206e+06	1.64164e+06	2.31239e+06	678174	1.06174e+07	449044	453297	1.1033e+06	836195	272388	1.16183e+06	1.04024e+06	0	2.05952e+06	129726	336983	26016.6	0	1.11912e+06	1.56653e+06	979720	2.23017e+06	6.53601e+06	162546	320309	57318.8	666589	162987	583587	87531.5	1.15544e+06	1.5008e+06	264797	581971	1.93883e+06	1.11919e+06	639424	1.74188e+06	339802	90677.8	211930	1.054e+06	465196	176228
Sample_003	MM	HFD	1.12571e+06	0	3.81694e+06	5.91842e+06	1.6792e+06	1.85258e+06	628646	8.94366e+06	288216	558960	1.05132e+06	835078	244453	2.10617e+06	912823	0	907790	204626	414206	125809	0	2.12068e+06	802816	419525	1.64052e+06	2.41017e+06	207275	118883	59608.8	383240	0	173278	0	1.46525e+06	419954	55448.8	614074	746194	920468	640732	1.30807e+06	0	36956.5	317867	665743	294641	293674
Sample_039	MM	HFD	862669	0	3.43528e+06	5.56914e+06	3.96664e+06	2.91137e+06	1.4978e+06	9.24223e+06	191776	406250	997467	837263	126421	1.1401e+06	897458	0	747694	320640	649734	106447	0	1.54512e+06	363481	173394	2.79566e+06	3.88521e+06	160485	93231.6	63016.9	342632	0	119501	19627.7	1.59605e+06	289618	0	431226	1.19191e+06	1.6124e+06	496159	1.27719e+06	0	50961	242050	535526	837682	377386
Sample_040	MM	HFD	663614	0	2.62672e+06	6.88522e+06	4.65889e+06	3.48998e+06	1.68532e+06	8.47953e+06	173757	518374	1.12639e+06	935077	136250	1.6239e+06	850414	0	632716	479767	814869	148562	0	2.47413e+06	402048	143146	2.64749e+06	2.87464e+06	145493	87407.9	63476	604678	0	44486.5	10783.9	1.80045e+06	189072	0	504276	1.05717e+06	1.32772e+06	490479	2.61156e+06	0	121224	285762	947667	1.07539e+06	877628
Sample_041	MM	HFD	1.06684e+06	0	3.71452e+06	6.69799e+06	4.79842e+06	3.43303e+06	1.38099e+06	9.29731e+06	231798	720834	1.25622e+06	1.04559e+06	146538	1.65993e+06	814122	0	383424	270567	787629	67710.4	0	2.17489e+06	461241	0	2.32765e+06	2.83673e+06	78861.1	113781	0	411600	0	103060	23742.4	1.81287e+06	257581	0	412866	1.40698e+06	1.56093e+06	489524	1.27574e+06	0	174110	241692	432057	1.12504e+06	609444
Sample_005	MM	HFD-BA	1.14042e+07	5868.36	1.11004e+07	4.6784e+06	2.34278e+06	1.79668e+06	247225	1.22958e+07	413012	686731	744767	647832	678814	1.08887e+06	826181	49207.5	2.70839e+06	0	386253	107322	152572	828874	1.76236e+06	1.92058e+06	2.08909e+06	4.9772e+06	168932	247866	133402	578631	206642	542013	44958.3	841051	1.18927e+06	183155	1.17235e+06	3.12456e+06	1.81489e+06	742756	1.99114e+06	244646	367230	316355	974613	0	0
Sample_006	MM	HFD-BA	1.14362e+06	0	6.00889e+06	5.13427e+06	1.93855e+06	1.44076e+06	127392	1.17909e+07	321354	283104	351607	308658	527006	1.18483e+06	1.14708e+06	0	2.0159e+06	0	672341	178406	0	921893	1.19581e+06	1.9597e+06	2.09498e+06	4.20883e+06	258412	222527	118070	479635	45090.8	476131	25537.6	849062	1.11329e+06	326422	1.37054e+06	1.74106e+06	1.77492e+06	597512	1.58405e+06	223420	95887.9	285701	908412	0	0
Sample_007	MM	HFD-BA	1.57342e+06	0	1.19455e+07	4.04274e+06	1.9678e+06	1.63134e+06	97634.5	1.18239e+07	198851	346461	522084	449223	994066	927525	995628	0	1.09194e+06	0	737727	130780	0	909089	1.60319e+06	2.23254e+06	2.3317e+06	2.24425e+06	212508	202900	118238	338326	0	372262	0	480278	730824	222953	1.44138e+06	1.53078e+06	1.33272e+06	863281	1.26316e+06	54232.4	39456.4	194464	592401	0	0
Sample_009	MM	HFD-BA	2.23388e+06	0	1.21801e+07	4.89328e+06	2.0465e+06	1.59471e+06	145813	1.26381e+07	332189	382491	841013	684766	765450	659721	707693	0	1.6353e+06	0	425835	122970	0	583887	2.69245e+06	1.72001e+06	2.543e+06	4.67304e+06	151498	305870	117133	439417	0	612973	34065.6	324849	1.32566e+06	234132	1.3465e+06	1.74758e+06	2.14963e+06	490828	1.53807e+06	205962	151072	135766	922844	0	0
Sample_058	MM	HFD-BA	702723	0	1.20895e+07	6.45237e+06	1.74398e+06	1.55401e+06	226366	1.26607e+07	107610	482548	360182	388685	258819	1.31595e+06	1.01556e+06	0	824011	0	914714	262900	0	1.03116e+06	300836	720873	2.46428e+06	3.52153e+06	238859	191772	137678	406103	0	250686	33809.4	783190	457973	348795	1.45008e+06	1.15886e+06	2.06668e+06	626829	1.68357e+06	0	11869.4	207927	670391	0	0
Sample_059	MM	HFD-BA	1.55272e+06	4326.83	5.33852e+06	5.32119e+06	2.60532e+06	1.82966e+06	499934	9.35234e+06	200558	607350	363256	341213	369367	676009	1.0731e+06	0	573913	0	682790	140021	0	936053	332830	827178	2.4132e+06	1.86655e+06	125251	83799.1	115966	407648	0	97214.6	13911.1	993867	192653	174375	1.26046e+06	926843	1.24616e+06	750860	2.13908e+06	0	78262.3	207160	721168	0	0
Sample_060	MM	HFD-BA	1.38317e+06	0	5.60245e+06	4.73737e+06	3.545e+06	2.52344e+06	562110	1.09644e+07	139197	672990	487384	437024	630216	818005	966539	0	698286	0	786254	26907.3	0	1.03046e+06	460065	402055	3.27935e+06	2.09466e+06	143421	46369.7	124206	407082	0	131957	0	1.30728e+06	280485	183681	1.25574e+06	1.32251e+06	1.45131e+06	1.29174e+06	1.93226e+06	0	157515	101134	696252	256253	0
Sample_061	MM	HFD-BA	1.65258e+07	0	5.78447e+06	4.83388e+06	2.89753e+06	1.91894e+06	561265	1.1048e+07	201255	515678	423581	389216	400311	690887	999373	0	474520	0	661143	138166	27526.1	1.09833e+06	549355	560303	2.57607e+06	3.35292e+06	189216	57281.7	0	383288	0	70959	25609.2	1.27491e+06	337372	140622	1.21834e+06	1.81561e+06	1.47417e+06	814946	1.54086e+06	113441	112793	115420	557465	0	0
[truncated: 40 more columns]
